# Supplementary material for: In vivo identification of Drosophila rhodopsin interaction partners by biotin proximity labeling
Source: Sci Rep. 2024 Jan 23;14:1986. doi: 10.1038/s41598-024-52041-3 (PMC10805788; doi:10.1038/s41598-024-52041-3)
Supplement: Supplementary file 2 — Supplementary Table 1. [file 41598_2024_52041_MOESM2_ESM.xlsx]

## Sheet: Samples Report for wt_vs_TbIDwt
								Experiment 1																								Experiment 2
Identified Proteins (288); Total unique peptide count	Accession Number	Molecular Weight	Σ E1+E2 wt peptides	∅ E1+E2 wt peptides	Σ E1+E2 TbIDwt peptides	∅ E1+E2 TbIDwt peptides	TbIDwt peptides/wt peptides	wt_M1a	wt_M2a	wt_M3a	wt_M4a	wt_M5a	wt_M6a	wt_M7a	wt_M8a	wt_M9a	wt_M10a	Σ wt peptides		TbIDwt_M1a	TbIDwt_M2a	TbIDwt_M3a	TbIDwt_M4a	TbIDwt_M5a	TbIDwt_M6a	TbIDwt_M7a	TbIDwt_M8a	TbIDwt_M9a	TbIDwt_M10a	Σ TbIDwt peptides		wt_M1b	wt_M2b	wt_M3b	wt_M4b	wt_M5b	wt_M6b	wt_M7b	wt_M8b	wt_M9b	wt_M10b	Σ wt peptides		TbIDwt_M1b	TbIDwt_M2b	TbIDwt_M3b	TbIDwt_M4b	TbIDwt_M5b	TbIDwt_M6b
Transient receptor potential protein OS=Drosophila melanogaster OX=7227 GN=trp PE=1 SV=3	P19334 (+1)	143 kDa	1	0.5	271	135.5	271	0	0	0	0	0	0	0	0	0	0	0		111	23	9	4	9	1	1	0	1	0	159		1	0	0	0	0	0	0	0	0	0	1		60	14	13	8	9	1
RH02588p OS=Drosophila melanogaster OX=7227 GN=Arr2 PE=2 SV=1	A8E775 (+1)	45 kDa	41	20.5	245	122.5	5.97561	0	0	0	0	2	11	0	0	0	0	13		10	9	8	2	9	48	18	12	6	1	123		0	1	1	3	4	7	10	2	0	0	28		6	8	7	4	7	39
Sodium/potassium-transporting ATPase subunit alpha OS=Drosophila melanogaster OX=7227 GN=Atpalpha PE=1 SV=1	E1JIR4	111 kDa	80	40	220	110	2.75	16	3	4	0	0	0	0	0	0	0	23		42	25	34	1	6	1	3	3	0	0	115		18	17	21	1	0	0	0	0	0	0	57		25	21	30	9	8	2
Sodium/potassium-transporting ATPase subunit alpha OS=Drosophila melanogaster OX=7227 GN=Atpalpha-RA PE=2 SV=1	H9ZJM5 (+1)	116 kDa	78	39	216	108	2.76923	16	3	4	0	0	0	0	0	0	0	23		41	25	33	1	6	1	3	3	0	0	113		17	17	20	1	0	0	0	0	0	0	55		24	21	29	9	8	2
Prominin, isoform D OS=Drosophila melanogaster OX=7227 GN=prom PE=1 SV=1	B7YZQ3	138 kDa	2	1	191	95.5	95.5	0	0	0	0	0	0	0	0	0	0	0		46	29	10	2	3	1	2	1	0	1	95		1	1	0	0	0	0	0	0	0	0	2		34	31	12	5	1	1
ATP synthase subunit alpha, mitochondrial OS=Drosophila melanogaster OX=7227 GN=blw PE=1 SV=2	P35381	59 kDa	71	35.5	179	89.5	2.52113	4	1	1	6	8	2	0	0	0	0	22		9	4	6	5	34	10	5	4	4	0	81		5	6	5	6	18	4	4	1	0	0	49		8	7	5	6	43	9
LD47405p OS=Drosophila melanogaster OX=7227 GN=Act57B-RA PE=2 SV=1	C8VV69 (+2)	42 kDa	88	44	173	86.5	1.96591	6	3	1	4	3	5	15	3	2	0	42		8	8	7	3	7	11	31	17	5	1	98		4	6	3	3	7	4	12	6	1	0	46		6	6	5	6	6	5
Calcium-transporting ATPase OS=Drosophila melanogaster OX=7227 GN=SERCA PE=1 SV=1	A0A0B4LGB7	109 kDa	43	21.5	167	83.5	3.88372	4	0	7	0	0	0	0	0	0	0	11		21	12	38	3	7	2	1	2	0	0	86		10	5	16	1	0	0	0	0	0	0	32		17	14	30	10	4	2
Pyruvate carboxylase OS=Drosophila melanogaster OX=7227 GN=PCB PE=1 SV=1	Q0E9E2 (+1)	133 kDa	252	126	167	83.5	0.662698	21	28	16	18	6	0	1	2	1	0	93		18	27	13	2	4	1	0	0	0	0	65		37	32	25	11	15	7	10	13	5	4	159		23	31	17	6	9	3
ADP/ATP translocase OS=Drosophila melanogaster OX=7227 GN=sesB-RD PE=2 SV=1	D1Z385 (+2)	34 kDa	43	21.5	166	83	3.86047	0	0	0	2	0	0	0	1	3	10	16		8	4	3	2	2	5	4	2	8	37	75		4	1	2	1	3	3	0	0	4	9	27		7	7	6	6	5	7
Calcium-transporting ATPase OS=Drosophila melanogaster OX=7227 GN=Ca-P60A-RC PE=2 SV=1	E8NHA8 (+1)	112 kDa	43	21.5	166	83	3.86047	4	0	7	0	0	0	0	0	0	0	11		21	12	37	3	7	2	1	2	0	0	85		10	5	16	1	0	0	0	0	0	0	32		17	14	30	10	4	2
Actin-42A OS=Drosophila melanogaster OX=7227 GN=Act42A PE=1 SV=3	P02572	42 kDa	86	43	164	82	1.90698	6	3	1	4	3	5	15	3	2	0	42		6	8	6	3	5	11	31	19	4	1	94		3	7	2	2	6	5	12	5	2	0	44		6	6	5	5	5	5
Opsin Rh1 OS=Drosophila melanogaster OX=7227 GN=ninaE PE=1 SV=1	P06002	41 kDa	10	5	144	72	14.4	0	0	0	0	0	0	0	0	1	0	1		8	5	4	13	5	2	2	1	16	2	58		0	1	1	2	1	0	0	0	2	2	9		8	6	8	20	6	4
AT02348p OS=Drosophila melanogaster OX=7227 GN=UQCR-C2 PE=1 SV=1	Q9VV75	45 kDa	36	18	133	66.5	3.69444	0	0	0	0	0	0	0	8	0	0	8		5	4	4	2	5	1	5	34	2	0	62		1	0	1	3	3	1	4	15	0	0	28		5	4	3	4	4	4
Actin 79B, isoform B OS=Drosophila melanogaster OX=7227 GN=Act79B PE=3 SV=1	M9PFZ6 (+1)	42 kDa	62	31	131	65.5	2.1129	4	2	1	3	2	3	11	2	1	0	29		6	6	4	3	5	8	26	14	2	1	75		2	5	1	1	5	3	11	4	1	0	33		4	4	4	3	5	4
1-phosphatidylinositol 4,5-bisphosphate phosphodiesterase OS=Drosophila melanogaster OX=7227 GN=norpA PE=1 SV=1	X2JCI4	125 kDa	9	4.5	103	51.5	11.4444	0	1	0	0	0	0	0	0	0	0	1		6	30	1	2	2	0	0	0	0	0	41		2	6	0	0	0	0	0	0	0	0	8		11	35	7	6	1	0
AT07459p OS=Drosophila melanogaster OX=7227 GN=Calx PE=1 SV=1	Q9VDG5	106 kDa	0	0	95	47.5	#DIV/0!	0	0	0	0	0	0	0	0	0	0	0		24	15	13	1	0	0	0	0	0	0	53		0	0	0	0	0	0	0	0	0	0	0		12	11	12	1	2	1
Na/Ca-exchange protein, isoform H OS=Drosophila melanogaster OX=7227 GN=Calx PE=1 SV=1	A0A0B4LHD7	107 kDa	0	0	93	46.5	#DIV/0!	0	0	0	0	0	0	0	0	0	0	0		24	14	12	1	0	0	0	0	0	0	51		0	0	0	0	0	0	0	0	0	0	0		12	11	12	1	2	1
Na/Ca-exchange protein, isoform D OS=Drosophila melanogaster OX=7227 GN=Calx PE=1 SV=1	A0A0B4K6R7	106 kDa	0	0	91	45.5	#DIV/0!	0	0	0	0	0	0	0	0	0	0	0		23	14	12	1	0	0	0	0	0	0	50		0	0	0	0	0	0	0	0	0	0	0		12	11	12	1	2	1
GH01077p OS=Drosophila melanogaster OX=7227 GN=UQCR-C1 PE=1 SV=2	Q9VFF0	52 kDa	20	10	84	42	4.2	0	0	0	0	0	5	2	0	0	0	7		2	2	2	2	3	14	9	2	0	1	37		1	0	1	1	1	2	6	1	0	0	13		3	2	4	2	1	8
RT11146p (Fragment) OS=Drosophila melanogaster OX=7227 GN=chp-RA PE=2 SV=1	F0JAL7	147 kDa	18	9	81	40.5	4.5	7	0	0	0	0	0	0	0	0	0	7		52	4	1	0	1	0	0	0	1	0	59		10	0	0	0	0	0	0	0	1	0	11		22	0	0	0	0	0
arginine kinase OS=Drosophila melanogaster OX=7227 GN=Argk1 PE=1 SV=1	A8JNP2	42 kDa	47	23.5	78	39	1.65957	1	0	0	2	2	2	2	2	0	0	11		1	0	0	2	2	5	14	11	0	0	35		1	2	5	4	6	4	6	8	0	0	36		2	0	0	7	0	2
Neither inactivation nor afterpotential protein C OS=Drosophila melanogaster OX=7227 GN=ninaC PE=1 SV=2	P10676	174 kDa	20	10	78	39	3.9	4	2	0	0	0	0	0	0	0	0	6		25	12	0	0	0	0	0	0	0	0	37		11	3	0	0	0	0	0	0	0	0	14		24	13	3	0	0	0
ATP synthase subunit beta OS=Drosophila melanogaster OX=7227 GN=ATPsynbeta PE=1 SV=1	L0MQ04 (+2)	55 kDa	45	22.5	67	33.5	1.48889	2	0	2	4	6	1	0	0	1	0	16		3	3	3	1	19	3	3	2	4	0	41		3	3	3	3	10	4	1	0	1	1	29		1	1	1	0	17	1
Flotillin-1 OS=Drosophila melanogaster OX=7227 GN=Flo1 PE=2 SV=1	O61491	47 kDa	9	4.5	67	33.5	7.44444	0	0	0	0	0	0	0	0	0	0	0		0	0	0	0	7	19	0	0	0	0	26		0	0	0	0	3	6	0	0	0	0	9		0	0	0	0	11	21
Arrestin 1, isoform B OS=Drosophila melanogaster OX=7227 GN=Arr1 PE=3 SV=1	M9NES0 (+1)	41 kDa	9	4.5	66	33	7.33333	0	0	0	0	0	0	0	1	0	0	1		3	3	1	2	1	1	2	11	0	0	24		0	0	1	1	1	2	2	1	0	0	8		5	6	2	2	2	5
Protein PIP82 OS=Drosophila melanogaster OX=7227 GN=PIP82 PE=1 SV=3	Q9W3E2	132 kDa	1	0.5	62	31	62	0	0	0	0	0	0	0	0	0	0	0		14	8	2	3	0	0	0	0	0	0	27		0	0	0	0	0	0	0	1	0	0	1		13	6	6	3	2	2
Tubulin beta-1 chain OS=Drosophila melanogaster OX=7227 GN=betaTub56D PE=1 SV=2	Q24560	50 kDa	29	14.5	61	30.5	2.10345	1	0	0	0	7	1	0	0	0	0	9		1	0	0	2	16	1	0	0	2	0	22		2	1	2	3	11	1	0	0	0	0	20		2	3	2	2	18	5
LD30122p OS=Drosophila melanogaster OX=7227 GN=Vap33 PE=1 SV=1	Q9W4N8	29 kDa	1	0.5	56	28	56	0	0	0	0	0	0	0	0	1	0	1		1	1	1	1	0	0	0	0	24	0	28		0	0	0	0	0	0	0	0	0	0	0		2	1	1	0	0	0
ATP synthase subunit gamma, mitochondrial OS=Drosophila melanogaster OX=7227 GN=ATPsyngamma PE=2 SV=2	O01666	33 kDa	20	10	55	27.5	2.75	0	0	0	0	0	0	0	0	1	7	8		0	0	0	0	1	0	1	0	1	22	25		0	0	0	0	0	0	1	0	3	8	12		1	1	4	1	0	1
Spectrin beta chain OS=Drosophila melanogaster OX=7227 GN=beta-Spec PE=1 SV=2	Q00963	266 kDa	17	8.5	53	26.5	3.11765	1	0	1	0	0	0	0	0	0	0	2		12	1	10	0	0	0	0	0	0	0	23		10	1	4	0	0	0	0	0	0	0	15		18	3	7	0	1	1
Spectrin beta chain OS=Drosophila melanogaster OX=7227 GN=beta-Spec PE=3 SV=1	M9PF16	268 kDa	17	8.5	53	26.5	3.11765	1	0	1	0	0	0	0	0	0	0	2		12	1	9	0	0	0	0	0	0	0	22		10	1	4	0	0	0	0	0	0	0	15		19	3	7	0	1	1
Rab32, isoform B OS=Drosophila melanogaster OX=7227 GN=Rab32 PE=1 SV=1	A1Z7S3	75 kDa	9	4.5	52	26	5.77778	0	0	0	0	0	0	0	0	0	0	0		0	0	7	0	7	1	1	0	0	2	18		0	0	4	0	3	0	0	0	0	2	9		1	1	9	2	6	2
Retinal degeneration B, isoform G OS=Drosophila melanogaster OX=7227 GN=rdgB PE=1 SV=1	E1JJK8	136 kDa	8	4	51	25.5	6.375	0	0	0	0	0	0	0	0	0	0	0		18	2	1	0	2	0	0	0	0	0	23		8	0	0	0	0	0	0	0	0	0	8		18	4	6	0	0	0
Calcium-transporting ATPase OS=Drosophila melanogaster OX=7227 GN=PMCA PE=1 SV=5	Q9V4C7	133 kDa	6	3	50	25	8.33333	0	0	0	0	0	0	0	0	0	0	0		10	13	0	0	0	0	0	0	0	0	23		3	3	0	0	0	0	0	0	0	0	6		11	15	1	0	0	0
Transient-receptor-potential-like protein OS=Drosophila melanogaster OX=7227 GN=trpl PE=1 SV=2	P48994	128 kDa	0	0	50	25	#DIV/0!	0	0	0	0	0	0	0	0	0	0	0		10	13	1	0	0	0	0	0	0	0	24		0	0	0	0	0	0	0	0	0	0	0		7	19	0	0	0	0
Flotillin 2, isoform L OS=Drosophila melanogaster OX=7227 GN=Flo2 PE=1 SV=1	M9PJN2	48 kDa	16	8	49	24.5	3.0625	0	0	0	0	2	2	0	0	0	0	4		1	2	1	0	10	10	2	0	0	0	26		1	0	0	0	3	8	0	0	0	0	12		2	1	1	0	7	8
Porin, isoform D OS=Drosophila melanogaster OX=7227 GN=porin PE=3 SV=1	M9PD75 (+1)	31 kDa	27	13.5	49	24.5	1.81481	0	0	0	0	1	0	0	0	3	7	11		1	1	0	0	2	1	0	0	5	22	32		1	1	0	0	0	2	1	1	2	8	16		0	0	0	0	0	0
Retinal degeneration B, isoform H OS=Drosophila melanogaster OX=7227 GN=rdgB PE=1 SV=1	E1JJK6 (+1)	139 kDa	8	4	49	24.5	6.125	0	0	0	0	0	0	0	0	0	0	0		17	2	1	0	2	0	0	0	0	0	22		8	0	0	0	0	0	0	0	0	0	8		17	4	6	0	0	0
Alpha-1,4 glucan phosphorylase OS=Drosophila melanogaster OX=7227 GN=GlyP PE=1 SV=1	A4UZZ4 (+1)	97 kDa	13	6.5	47	23.5	3.61538	1	0	1	1	0	0	0	0	0	0	3		1	0	11	1	0	0	0	0	0	0	13		2	3	5	0	0	0	0	0	0	0	10		7	5	15	3	2	1
Spectrin alpha chain OS=Drosophila melanogaster OX=7227 GN=alpha-Spec PE=1 SV=2	P13395	278 kDa	15	7.5	46	23	3.06667	0	0	0	0	0	0	0	0	0	0	0		2	1	0	0	0	0	0	0	0	0	3		9	6	0	0	0	0	0	0	0	0	15		24	18	1	0	0	0
Elongation factor 1-alpha 1 OS=Drosophila melanogaster OX=7227 GN=eEF1alpha1 PE=1 SV=2	P08736	50 kDa	38	19	44	22	1.15789	1	1	1	2	3	3	1	1	1	1	15		0	0	1	1	3	5	1	2	1	1	15		1	3	3	3	4	4	3	1	1	0	23		3	2	2	2	4	6
Phosphatidate cytidylyltransferase (Fragment) OS=Drosophila melanogaster OX=7227 GN=CdsA-RA PE=2 SV=1	H9ZJM9 (+2)	53 kDa	0	0	41	20.5	#DIV/0!	0	0	0	0	0	0	0	0	0	0	0		5	3	4	1	0	2	4	4	0	0	23		0	0	0	0	0	0	0	0	0	0	0		3	3	3	1	1	1
Elongation factor 1-alpha OS=Drosophila melanogaster OX=7227 GN=eEF1alpha2 PE=1 SV=1	A4V3Q6 (+1)	51 kDa	33	16.5	40	20	1.21212	1	1	1	2	2	3	1	1	1	1	14		0	0	0	1	2	5	1	2	1	1	13		0	3	3	3	3	3	2	1	1	0	19		3	2	2	2	3	6
G protein alpha o subunit OS=Drosophila melanogaster OX=7227 GN=Galphao PE=1 SV=1	P16378	40 kDa	8	4	38	19	4.75	0	0	0	0	1	0	0	2	0	0	3		2	2	1	0	3	1	1	10	0	0	20		1	0	0	0	0	0	1	3	0	0	5		3	0	0	0	2	1
Oxysterol-binding protein OS=Drosophila melanogaster OX=7227 GN=Orp8 PE=1 SV=1	B7Z0M9 (+1)	107 kDa	0	0	36	18	#DIV/0!	0	0	0	0	0	0	0	0	0	0	0		2	12	0	2	0	0	0	0	0	0	16		0	0	0	0	0	0	0	0	0	0	0		6	13	0	1	0	0
Oxysterol-binding protein OS=Drosophila melanogaster OX=7227 GN=Orp8 PE=1 SV=1	A0A0B4JDG2	105 kDa	0	0	36	18	#DIV/0!	0	0	0	0	0	0	0	0	0	0	0		2	12	0	2	0	0	0	0	0	0	16		0	0	0	0	0	0	0	0	0	0	0		6	13	0	1	0	0
Clathrin heavy chain OS=Drosophila melanogaster OX=7227 GN=Chc PE=1 SV=1	P29742 (+1)	191 kDa	11	5.5	35	17.5	3.18182	1	0	0	0	0	0	0	0	0	0	1		15	0	0	0	0	0	0	0	0	0	15		10	0	0	0	0	0	0	0	0	0	10		20	0	0	0	0	0
Discs large 1, isoform M OS=Drosophila melanogaster OX=7227 GN=dlg1 PE=1 SV=1	E1JJH5	113 kDa	2	1	34	17	17	0	0	0	0	0	0	0	0	0	0	0		3	10	6	0	0	0	0	0	0	0	19		0	2	0	0	0	0	0	0	0	0	2		3	4	4	2	0	1
dynamin GTPase OS=Drosophila melanogaster OX=7227 GN=shi PE=1 SV=1	E1JJA4	99 kDa	14	7	34	17	2.42857	0	0	0	5	0	0	0	0	0	0	5		1	0	16	0	0	0	0	0	0	0	17		1	1	7	0	0	0	0	0	0	0	9		0	1	16	0	0	0
G protein alpha q subunit OS=Drosophila melanogaster OX=7227 GN=Galphaq PE=2 SV=2	P23625	41 kDa	8	4	34	17	4.25	0	0	0	0	1	0	0	1	0	0	2		1	1	0	0	0	1	4	6	1	0	14		0	0	1	1	0	0	1	3	0	0	6		1	0	0	0	0	1
Heat shock protein cognate 4, isoform G OS=Drosophila melanogaster OX=7227 GN=Hsc70-4 PE=1 SV=1	C7LA75 (+1)	71 kDa	1	0.5	34	17	34	0	0	0	0	0	0	0	0	0	0	0		4	1	1	1	0	0	0	1	1	0	9		0	0	1	0	0	0	0	0	0	0	1		6	4	3	2	0	0
(S)-3-amino-2-methylpropionate transaminase OS=Drosophila melanogaster OX=7227 GN=Gabat PE=1 SV=1	Q9VW68	55 kDa	17	8.5	33	16.5	1.94118	0	0	0	0	4	0	0	0	0	0	4		0	0	0	0	13	0	0	0	0	0	13		0	0	0	1	7	5	0	0	0	0	13		1	0	0	0	16	3
FI03688p OS=Drosophila melanogaster OX=7227 GN=Prm PE=1 SV=1	A4V1N8 (+1)	102 kDa	17	8.5	33	16.5	1.94118	0	0	2	0	0	0	0	0	0	0	2		0	0	16	0	2	0	0	0	0	0	18		0	0	13	0	2	0	0	0	0	0	15		0	0	15	0	0	0
Glutamine synthetase 2 cytoplasmic OS=Drosophila melanogaster OX=7227 GN=Gs2 PE=1 SV=3	P20478 (+3)	41 kDa	17	8.5	33	16.5	1.94118	0	0	0	0	1	0	0	2	0	0	3		1	2	0	0	0	1	3	7	0	0	14		2	0	3	0	0	1	3	5	0	0	14		1	1	0	2	2	1
Discs large 1, isoform R OS=Drosophila melanogaster OX=7227 GN=dlg1 PE=1 SV=1	M9PHK8	107 kDa	2	1	31	15.5	15.5	0	0	0	0	0	0	0	0	0	0	0		3	9	5	0	0	0	0	0	0	0	17		0	2	0	0	0	0	0	0	0	0	2		2	5	3	2	0	1
IP03937p OS=Drosophila melanogaster OX=7227 GN=CG11473-RA PE=2 SV=1	B3DNA0	109 kDa	0	0	31	15.5	#DIV/0!	0	0	0	0	0	0	0	0	0	0	0		0	0	1	0	1	0	3	1	2	1	9		0	0	0	0	0	0	0	0	0	0	0		2	1	2	1	5	0
Proline dehydrogenase OS=Drosophila melanogaster OX=7227 GN=slgA PE=1 SV=1	A4V4U5 (+1)	76 kDa	1	0.5	31	15.5	31	0	0	0	0	0	0	0	0	0	0	0		1	0	1	7	0	0	0	0	0	0	9		0	0	0	1	0	0	0	0	0	0	1		0	0	1	17	4	0
Proline dehydrogenase OS=Drosophila melanogaster OX=7227 GN=slgA PE=1 SV=1	M9NFJ2 (+1)	76 kDa	1	0.5	31	15.5	31	0	0	0	0	0	0	0	0	0	0	0		1	0	1	7	0	0	0	0	0	0	9		0	0	0	1	0	0	0	0	0	0	1		0	0	1	17	4	0
Tubulin alpha-1 chain OS=Drosophila melanogaster OX=7227 GN=alphaTub84B PE=1 SV=1	P06603	50 kDa	17	8.5	31	15.5	1.82353	1	0	1	1	3	1	0	0	0	0	7		0	1	1	1	10	1	0	0	0	0	14		1	0	0	0	8	1	0	0	0	0	10		2	0	0	0	12	1
FI19456p1 OS=Drosophila melanogaster OX=7227 GN=CG42540-RD PE=2 SV=1	H8F4R7 (+2)	58 kDa	3	1.5	30	15	10	0	0	0	0	0	0	0	0	0	0	0		0	0	0	1	4	2	1	0	0	0	8		0	0	0	3	0	0	0	0	0	0	3		1	0	0	6	4	4
Kazachoc, isoform G OS=Drosophila melanogaster OX=7227 GN=kcc PE=1 SV=1		120 kDa	2	1	29	14.5	14.5	1	0	0	0	0	0	0	0	0	0	1		13	4	0	0	0	0	0	0	0	0	17		0	1	0	0	0	0	0	0	0	0	1		4	8	0	0	0	0
Phosphate carrier protein, mitochondrial OS=Drosophila melanogaster OX=7227 GN=Mpcp1 PE=1 SV=1	Q7JUS9	41 kDa	5	2.5	29	14.5	5.8	0	0	0	0	0	0	0	0	2	0	2		1	0	0	1	0	0	0	0	6	0	8		0	0	0	0	0	0	0	0	2	1	3		2	2	2	0	0	1
Phosphate carrier protein, mitochondrial OS=Drosophila melanogaster OX=7227 GN=Mpcp2 PE=2 SV=1	Q9XZE4	39 kDa	6	3	29	14.5	4.83333	0	0	0	0	0	0	0	0	2	0	2		1	1	1	1	1	0	1	0	5	0	11		1	0	0	0	0	0	0	0	2	1	4		0	1	1	2	2	1
RE64616p OS=Drosophila melanogaster OX=7227 GN=CG9297 PE=2 SV=1	Q6NL87 (+3)	104 kDa	3	1.5	29	14.5	9.66667	0	0	0	0	0	0	0	0	0	0	0		0	11	0	1	0	0	0	0	0	0	12		0	3	0	0	0	0	0	0	0	0	3		3	13	0	1	0	0
Synaptotagmin 1 OS=Drosophila melanogaster OX=7227 GN=Syt1 PE=1 SV=3	P21521 (+1)	53 kDa	6	3	28	14	4.66667	0	0	0	0	0	0	0	0	0	0	0		0	0	0	2	5	0	0	0	0	0	7		0	0	0	1	2	3	0	0	0	0	6		0	0	0	5	9	5
Tubulin alpha chain (Fragment) OS=Drosophila melanogaster OX=7227 PE=2 SV=1	K7XI11	46 kDa	15	7.5	28	14	1.86667	1	0	1	1	2	1	0	0	0	0	6		0	1	1	1	9	0	0	0	0	0	12		1	0	0	0	7	1	0	0	0	0	9		2	0	0	0	11	1
Uncharacterized protein, isoform F OS=Drosophila melanogaster OX=7227 GN=CG5741 PE=1 SV=1	M9PEU6	132 kDa	0	0	28	14	#DIV/0!	0	0	0	0	0	0	0	0	0	0	0		10	0	0	0	0	0	0	0	0	0	10		0	0	0	0	0	0	0	0	0	0	0		11	3	3	0	0	0
AP-2 complex subunit alpha OS=Drosophila melanogaster OX=7227 GN=AP-2alpha PE=1 SV=1	P91926	106 kDa	6	3	27	13.5	4.5	0	0	0	0	0	0	0	0	0	0	0		0	1	10	0	0	0	0	0	0	0	11		0	0	6	0	0	0	0	0	0	0	6		2	0	14	0	0	0
FI05616p OS=Drosophila melanogaster OX=7227 GN=boss-RA PE=2 SV=1	C4XVJ6 (+3)	100 kDa	0	0	27	13.5	#DIV/0!	0	0	0	0	0	0	0	0	0	0	0		4	1	8	0	1	0	0	0	0	0	14		0	0	0	0	0	0	0	0	0	0	0		2	2	7	0	0	0
Inactivation-no-after-potential D protein OS=Drosophila melanogaster OX=7227 GN=inaD PE=1 SV=2	Q24008	74 kDa	0	0	27	13.5	#DIV/0!	0	0	0	0	0	0	0	0	0	0	0		0	1	4	3	1	0	0	0	1	0	10		0	0	0	0	0	0	0	0	0	0	0		4	2	4	2	0	2
Kazachoc, isoform D OS=Drosophila melanogaster OX=7227 GN=kcc PE=1 SV=1	Q8MLQ5	119 kDa	2	1	27	13.5	13.5	1	0	0	0	0	0	0	0	0	0	1		12	5	0	0	0	0	0	0	0	0	17		0	1	0	0	0	0	0	0	0	0	1		3	7	0	0	0	0
Ribosomal protein S3, isoform B OS=Drosophila melanogaster OX=7227 GN=RpS3 PE=1 SV=1	G3M3A2 (+2)	27 kDa	9	4.5	27	13.5	3	0	0	0	0	0	0	0	0	3	0	3		0	0	0	0	0	0	0	0	13	0	13		0	0	0	1	0	0	1	0	4	0	6		0	0	0	1	0	0
Glycogen debranching enzyme (Fragment) OS=Drosophila melanogaster OX=7227 GN=CG9485-RB PE=2 SV=1	C7LAB1	185 kDa	4	2	26	13	6.5	0	0	0	0	0	0	0	0	0	0	0		16	1	0	0	0	0	0	0	0	0	17		4	0	0	0	0	0	0	0	0	0	4		9	0	0	0	0	0
Otopetrin-like a, isoform A OS=Drosophila melanogaster OX=7227 GN=OtopLa PE=1 SV=1	Q9W4A6	99 kDa	0	0	26	13	#DIV/0!	0	0	0	0	0	0	0	0	0	0	0		1	0	1	0	2	0	1	1	2	1	9		0	0	0	0	0	0	0	0	0	0	0		1	1	2	0	5	0
Acetyl-CoA hydrolase OS=Drosophila melanogaster OX=7227 GN=anon-WO0153538.36 PE=1 SV=1	Q9VAC1	52 kDa	12	6	25	12.5	2.08333	0	0	0	0	3	0	0	0	0	0	3		0	0	0	0	8	2	0	0	0	0	10		1	0	0	1	5	2	0	0	0	0	9		1	0	1	0	6	4
FI24283p1 OS=Drosophila melanogaster OX=7227 GN=CG6020-RA PE=1 SV=1	A0A024E3A5	47 kDa	3	1.5	25	12.5	8.33333	0	0	0	0	0	0	0	1	0	0	1		0	0	0	1	1	0	3	7	1	0	13		0	0	0	0	0	0	0	2	0	0	2		0	0	0	1	0	0
RNA helicase OS=Drosophila melanogaster OX=7227 GN=eIF4A PE=1 SV=1	C9QP42 (+2)	46 kDa	2	1	24	12	12	0	0	0	0	0	0	0	0	0	0	0		0	0	0	0	0	5	0	0	0	0	5		0	0	0	0	1	1	0	0	0	0	2		0	0	0	0	0	12
Succinate--CoA ligase [ADP-forming] subunit beta, mitochondrial OS=Drosophila melanogaster OX=7227 GN=ScsbetaA PE=1 SV=1	A0A0B4JCW4 (+3)	49 kDa	11	5.5	24	12	2.18182	0	0	0	0	0	2	2	0	0	0	4		0	0	0	0	0	6	5	0	0	0	11		0	0	0	0	1	1	5	0	0	0	7		0	0	0	0	0	4
Small ribosomal subunit protein eS4 OS=Drosophila melanogaster OX=7227 GN=RpS4 PE=1 SV=2	P41042 (+1)	29 kDa	7	3.5	23	11.5	3.28571	0	0	0	0	0	0	0	0	0	2	2		0	0	0	0	0	0	0	0	0	7	7		0	0	0	0	0	0	0	0	0	5	5		1	0	0	0	0	0
Synaptotagmin 1, isoform H OS=Drosophila melanogaster OX=7227 GN=Syt1 PE=4 SV=1	X2J979	53 kDa	6	3	23	11.5	3.83333	0	0	0	0	0	0	0	0	0	0	0		0	0	0	1	4	0	0	0	0	0	5		0	0	0	1	2	3	0	0	0	0	6		0	0	0	4	8	4
Alpha actinin, isoform D OS=Drosophila melanogaster OX=7227 GN=Actn PE=1 SV=1	M9MS06 (+2)	104 kDa	4	2	22	11	5.5	0	0	0	0	0	0	0	0	0	0	0		0	0	9	0	0	0	0	0	0	0	9		0	0	4	0	0	0	0	0	0	0	4		0	0	13	0	0	0
GH04524p (Fragment) OS=Drosophila melanogaster OX=7227 GN=Lsd-1-RA PE=2 SV=1	E4NKM5 (+2)	51 kDa	3	1.5	22	11	7.33333	0	0	0	0	0	0	0	0	0	0	0		0	0	0	0	0	5	1	0	0	0	6		0	0	0	0	0	0	3	0	0	0	3		0	0	0	0	0	6
Hyperkinetic, isoform F OS=Drosophila melanogaster OX=7227 GN=Hk PE=3 SV=1	M9NEC7	78 kDa	0	0	22	11	#DIV/0!	0	0	0	0	0	0	0	0	0	0	0		1	0	1	2	2	2	1	0	0	0	9		0	0	0	0	0	0	0	0	0	0	0		1	0	0	4	2	1
Nodal modulator 3 OS=Drosophila melanogaster OX=7227 GN=Dmel\CG1371 PE=1 SV=1	A1Z843 (+3)	131 kDa	1	0.5	22	11	22	0	0	0	0	0	0	0	0	0	0	0		0	12	0	0	0	0	0	0	0	0	12		0	1	0	0	0	0	0	0	0	0	1		0	10	0	0	0	0
Cuticular protein 72Ec OS=Drosophila melanogaster OX=7227 GN=Cpr72Ec PE=1 SV=1	Q9VV46	51 kDa	9	4.5	21	10.5	2.33333	0	0	0	0	0	0	0	0	0	0	0		0	0	1	0	0	7	0	0	0	0	8		0	0	1	2	3	3	0	0	0	0	9		0	1	1	0	1	8
EG:86E4.3 protein OS=Drosophila melanogaster OX=7227 GN=Rbcn-3B PE=4 SV=1	O46092 (+1)	162 kDa	0	0	21	10.5	#DIV/0!	0	0	0	0	0	0	0	0	0	0	0		10	0	0	0	1	0	0	0	0	0	11		0	0	0	0	0	0	0	0	0	0	0		10	0	0	0	0	0
GH13256p OS=Drosophila melanogaster OX=7227 GN=Mtpbeta PE=1 SV=1	Q9W1H8	51 kDa	6	3	21	10.5	3.5	0	0	0	0	0	2	0	0	0	0	2		0	0	0	0	0	5	4	0	0	0	9		0	0	0	0	0	1	3	0	0	0	4		0	0	0	0	1	4
LP21606p OS=Drosophila melanogaster OX=7227 GN=up-RG PE=2 SV=1	E6PBY8	47 kDa	0	0	21	10.5	#DIV/0!	0	0	0	0	0	0	0	0	0	0	0		0	0	0	0	7	0	0	0	0	0	7		0	0	0	0	0	0	0	0	0	0	0		0	0	0	0	12	2
Receptor of activated protein kinase C 1, isoform C OS=Drosophila melanogaster OX=7227 GN=Rack1 PE=3 SV=1	M9PCC1 (+1)	36 kDa	3	1.5	21	10.5	7	0	0	0	0	0	0	0	0	1	0	1		0	0	0	0	0	0	0	0	9	0	9		0	0	0	0	0	0	0	0	2	0	2		1	0	0	0	0	0
calcium/calmodulin-dependent protein kinase OS=Drosophila melanogaster OX=7227 GN=CaMKII PE=1 SV=1	A4V134	58 kDa	8	4	20	10	2.5	0	0	0	0	1	0	0	0	0	0	1		0	0	0	0	5	0	0	0	1	0	6		0	0	0	0	7	0	0	0	0	0	7		2	0	0	0	11	0
G protein alpha s subunit, isoform E OS=Drosophila melanogaster OX=7227 GN=Galphas PE=1 SV=1	A0A0B4LGI1	45 kDa	3	1.5	20	10	6.66667	0	0	0	0	1	0	0	1	0	0	2		0	0	0	0	5	1	0	1	0	0	7		0	0	0	0	0	0	0	1	0	0	1		1	0	0	0	7	4
Large ribosomal subunit protein uL18 OS=Drosophila melanogaster OX=7227 GN=RpL5 PE=1 SV=2	Q9W5R8 (+1)	34 kDa	2	1	20	10	10	0	0	0	0	0	0	0	0	0	0	0		0	0	0	0	0	0	0	0	8	0	8		0	0	0	0	0	0	0	0	2	0	2		0	1	0	0	1	0
MIP05930p (Fragment) OS=Drosophila melanogaster OX=7227 GN=Cyp313a1-RA PE=2 SV=1	C0PDE2 (+1)	58 kDa	3	1.5	20	10	6.66667	0	0	0	0	0	0	0	0	0	0	0		0	0	0	0	6	0	0	0	0	0	6		0	0	0	0	3	0	0	0	0	0	3		1	0	0	0	11	2
PDZ and LIM domain protein Zasp OS=Drosophila melanogaster OX=7227 GN=Zasp52 PE=1 SV=2	A1ZA47	238 kDa	1	0.5	20	10	20	0	0	0	0	0	0	0	0	0	0	0		0	1	6	0	0	0	0	0	0	0	7		0	0	1	0	0	0	0	0	0	0	1		2	4	3	1	2	0
Tubulin beta chain OS=Drosophila melanogaster OX=7227 GN=betaTub97EF PE=1 SV=1	Q8MST5	51 kDa	12	6	20	10	1.66667	0	0	0	0	3	1	0	0	0	0	4		0	0	0	0	7	0	0	0	0	0	7		0	1	0	1	6	0	0	0	0	0	8		0	0	0	1	9	1
AP complex subunit beta OS=Drosophila melanogaster OX=7227 GN=AP-1-2beta PE=1 SV=1	Q24253	101 kDa	6	3	19	9.5	3.16667	0	0	0	0	0	0	0	0	0	0	0		0	0	11	0	0	0	0	0	0	0	11		0	0	6	0	0	0	0	0	0	0	6		0	0	8	0	0	0
Calnexin 99A, isoform E OS=Drosophila melanogaster OX=7227 GN=Cnx99A PE=1 SV=2	Q0KHZ9	69 kDa	1	0.5	19	9.5	19	0	0	0	0	0	0	0	0	0	0	0		0	0	11	0	0	0	0	0	0	0	11		0	0	1	0	0	0	0	0	0	0	1		1	1	6	0	0	0
Glutamate carrier 1, isoform A OS=Drosophila melanogaster OX=7227 GN=GC1 PE=1 SV=1	Q9VGF7	35 kDa	0	0	19	9.5	#DIV/0!	0	0	0	0	0	0	0	0	0	0	0		0	0	0	0	0	0	0	0	9	0	9		0	0	0	0	0	0	0	0	0	0	0		0	0	1	0	0	0
Large ribosomal subunit protein uL4 OS=Drosophila melanogaster OX=7227 GN=RpL4 PE=1 SV=2	P09180	45 kDa	2	1	19	9.5	9.5	0	0	0	0	0	0	0	0	0	0	0		0	0	0	0	0	7	1	0	0	0	8		0	0	0	0	0	0	2	0	0	0	2		1	1	0	1	0	0
MIP08648p OS=Drosophila melanogaster OX=7227 GN=14-3-3epsilon-RA PE=2 SV=1	C6TP70 (+2)	30 kDa	12	6	19	9.5	1.58333	0	0	0	1	1	1	1	0	2	1	7		0	0	0	0	0	0	0	0	4	1	5		0	1	0	0	0	0	1	0	2	1	5		1	0	0	0	0	0
Uncharacterized protein, isoform B OS=Drosophila melanogaster OX=7227 GN=Dmel\CG4467 PE=1 SV=1	Q0KI25	127 kDa	0	0	19	9.5	#DIV/0!	0	0	0	0	0	0	0	0	0	0	0		5	4	0	0	0	0	0	0	0	0	9		0	0	0	0	0	0	0	0	0	0	0		5	5	0	0	0	0
Upheld, isoform P OS=Drosophila melanogaster OX=7227 GN=up PE=1 SV=1	M9PHJ0 (+1)	47 kDa	0	0	19	9.5	#DIV/0!	0	0	0	0	0	0	0	0	0	0	0		0	0	0	0	6	0	0	0	0	0	6		0	0	0	0	0	0	0	0	0	0	0		0	0	0	0	11	2
Aralar1, isoform F OS=Drosophila melanogaster OX=7227 GN=aralar1 PE=1 SV=1	A0A0B4KHW3	77 kDa	1	0.5	18	9	18	0	0	0	0	0	0	0	0	0	0	0		0	0	0	6	0	0	0	0	0	0	6		0	0	0	1	0	0	0	0	0	0	1		0	0	0	12	0	0
Diacylglycerol kinase OS=Drosophila melanogaster OX=7227 GN=rdgA PE=3 SV=1	M9MSN3	113 kDa	0	0	18	9	#DIV/0!	0	0	0	0	0	0	0	0	0	0	0		3	6	2	0	0	0	0	0	0	0	11		0	0	0	0	0	0	0	0	0	0	0		3	1	3	0	0	0
LD46175p OS=Drosophila melanogaster OX=7227 GN=sea PE=1 SV=1	Q7KSQ0	34 kDa	2	1	18	9	9	0	0	0	0	0	0	0	0	0	0	0		0	0	0	0	0	0	0	0	0	6	6		0	0	0	0	0	0	0	0	0	2	2		0	0	1	0	0	0
Myosin heavy chain, isoform R OS=Drosophila melanogaster OX=7227 GN=Mhc PE=1 SV=1	M9NF46	224 kDa	13	6.5	18	9	1.38462	5	0	0	0	0	0	0	0	0	0	5		7	4	1	0	0	0	0	0	0	0	12		7	1	0	0	0	0	0	0	0	0	8		5	1	0	0	0	0
Prohibitin OS=Drosophila melanogaster OX=7227 GN=Phb2 PE=1 SV=1	A8DYI6 (+2)	37 kDa	7	3.5	18	9	2.57143	0	0	0	0	0	0	0	0	3	0	3		0	0	0	0	0	0	0	0	8	0	8		0	0	0	0	0	0	0	0	4	0	4		0	0	0	0	0	0
Ras opposite, isoform B OS=Drosophila melanogaster OX=7227 GN=Rop PE=3 SV=1	M9PEL1 (+1)	68 kDa	2	1	18	9	9	0	0	0	0	0	0	0	0	0	0	0		0	0	0	5	0	0	0	0	0	0	5		0	0	0	2	0	0	0	0	0	0	2		0	0	0	13	0	0
Small ribosomal subunit protein eS1 OS=Drosophila melanogaster OX=7227 GN=RpS3A PE=1 SV=4	P55830	30 kDa	4	2	18	9	4.5	0	0	0	0	0	0	0	0	1	0	1		0	0	0	0	0	0	0	0	6	0	6		0	0	0	0	1	0	0	0	2	0	3		0	0	0	0	1	0
Citrate synthase (Fragment) OS=Drosophila melanogaster OX=7227 GN=kdn-RA PE=2 SV=1	C6TP50 (+1)	56 kDa	8	4	17	8.5	2.125	0	0	0	1	1	0	3	0	0	0	5		0	0	0	0	1	1	4	0	0	0	6		1	0	0	0	0	0	2	0	0	0	3		0	0	0	0	1	0
Dihydrolipoamide acetyltransferase component of pyruvate dehydrogenase complex OS=Drosophila melanogaster OX=7227 GN=muc PE=1 SV=1	M9PCG1 (+1)	53 kDa	15	7.5	17	8.5	1.13333	0	0	0	0	6	0	0	0	0	0	6		0	0	0	1	7	0	0	0	0	0	8		0	0	0	1	8	0	0	0	0	0	9		0	0	0	0	9	0
Homer, isoform E OS=Drosophila melanogaster OX=7227 GN=homer PE=1 SV=2	Q0E8S7	57 kDa	1	0.5	17	8.5	17	0	0	0	0	0	0	0	0	0	0	0		0	0	0	0	0	2	0	0	0	0	2		0	0	0	0	0	1	0	0	0	0	1		0	0	0	2	8	5
LP07963p OS=Drosophila melanogaster OX=7227 GN=anon-WO0118547.344 PE=1 SV=3	Q9VHN7	68 kDa	6	3	17	8.5	2.83333	0	0	0	0	0	0	0	0	0	0	0		0	0	0	7	0	0	0	0	0	0	7		0	0	0	6	0	0	0	0	0	0	6		0	0	0	10	0	0
NADH dehydrogenase [ubiquinone] flavoprotein 1, mitochondrial OS=Drosophila melanogaster OX=7227 GN=ND-51 PE=1 SV=1	Q9VMI3	52 kDa	7	3.5	17	8.5	2.42857	0	0	0	0	1	0	0	0	0	0	1		0	0	0	0	5	0	0	0	0	0	5		0	0	0	0	2	4	0	0	0	0	6		0	0	0	0	5	7
Probable cytochrome P450 28d1 OS=Drosophila melanogaster OX=7227 GN=Cyp28d1 PE=2 SV=1	Q9VMT5	57 kDa	3	1.5	17	8.5	5.66667	0	0	0	0	0	0	0	0	0	0	0		0	0	0	0	8	0	0	0	0	0	8		0	0	0	0	3	0	0	0	0	0	3		0	1	0	0	8	0
Succinate dehydrogenase [ubiquinone] flavoprotein subunit, mitochondrial OS=Drosophila melanogaster OX=7227 GN=SdhA PE=2 SV=3	Q94523	72 kDa	3	1.5	17	8.5	5.66667	0	0	0	0	0	0	0	0	0	0	0		0	0	0	8	0	0	0	0	0	0	8		0	0	0	3	0	0	0	0	0	0	3		0	0	0	9	0	0
Dynamin-like 120 kDa protein, mitochondrial OS=Drosophila melanogaster OX=7227 GN=opa1-like-RA PE=2 SV=1	E8NH94	111 kDa	0	0	16	8	#DIV/0!	0	0	0	0	0	0	0	0	0	0	0		0	0	4	0	0	0	0	0	0	0	4		0	0	0	0	0	0	0	0	0	0	0		0	0	12	0	0	0
Fas-associated factor OS=Drosophila melanogaster OX=7227 GN=Faf2 PE=2 SV=1	O77047	53 kDa	0	0	16	8	#DIV/0!	0	0	0	0	0	0	0	0	0	0	0		0	0	0	0	4	0	0	0	0	0	4		0	0	0	0	0	0	0	0	0	0	0		0	0	0	0	11	1
Fatty acid transport protein 1, isoform A OS=Drosophila melanogaster OX=7227 GN=Fatp1 PE=1 SV=2	Q9VKU1	70 kDa	4	2	16	8	4	0	0	0	0	0	0	0	0	0	0	0		0	0	0	4	0	0	0	0	0	0	4		0	0	0	4	0	0	0	0	0	0	4		0	0	0	12	0	0
Heat shock protein 83 OS=Drosophila melanogaster OX=7227 GN=Gp93 PE=1 SV=1	Q9VAY2	90 kDa	2	1	16	8	8	0	0	0	0	0	0	0	0	0	0	0		0	0	7	0	0	0	0	0	0	0	7		0	0	2	0	0	0	0	0	0	0	2		0	0	9	0	0	0
medium-chain acyl-CoA dehydrogenase OS=Drosophila melanogaster OX=7227 GN=CG12262 PE=3 SV=1	G3KKP7 (+1)	46 kDa	5	2.5	16	8	3.2	0	0	0	0	0	0	0	0	0	0	0		0	0	0	0	0	0	2	1	0	0	3		0	0	0	0	0	0	0	5	0	0	5		0	0	0	0	0	0
NADH dehydrogenase [ubiquinone] 1 alpha subcomplex subunit 10, mitochondrial OS=Drosophila melanogaster OX=7227 GN=ND-42 PE=1 SV=1	A4V383 (+1)	47 kDa	3	1.5	16	8	5.33333	0	0	0	0	0	0	1	0	0	0	1		0	1	0	0	0	5	3	0	1	0	10		0	0	0	0	0	0	2	0	0	0	2		0	0	0	0	0	2
Vacuolar proton pump subunit B OS=Drosophila melanogaster OX=7227 GN=Vha55 PE=1 SV=1	E1JIJ5 (+1)	55 kDa	8	4	16	8	2	0	0	0	0	1	0	0	0	0	0	1		0	0	0	0	9	0	0	0	0	0	9		1	0	1	1	4	0	0	0	0	0	7		0	1	0	1	5	0
cAMP-dependent protein kinase catalytic subunit 1 OS=Drosophila melanogaster OX=7227 GN=Pka-C1 PE=1 SV=3	P12370	41 kDa	0	0	15	7.5	#DIV/0!	0	0	0	0	0	0	0	0	0	0	0		0	0	0	0	0	0	0	4	0	0	4		0	0	0	0	0	0	0	0	0	0	0		0	0	0	3	0	0
Eukaryotic translation elongation factor 2 OS=Drosophila melanogaster OX=7227 GN=eEF2 PE=1 SV=4	P13060	94 kDa	3	1.5	15	7.5	5	0	0	0	0	0	0	0	0	0	0	0		0	0	7	0	0	0	0	0	0	0	7		0	0	3	0	0	0	0	0	0	0	3		0	0	8	0	0	0
GH26015p OS=Drosophila melanogaster OX=7227 GN=Dmel\CG8888 PE=1 SV=1	Q7K3N4	43 kDa	2	1	15	7.5	7.5	0	0	0	0	0	0	0	0	0	0	0		0	0	0	0	0	0	0	5	0	0	5		0	0	0	0	0	0	0	2	0	0	2		0	0	0	0	0	0
Gilgamesh, isoform L OS=Drosophila melanogaster OX=7227 GN=gish PE=1 SV=1	A0A0B4KHL4	60 kDa	0	0	15	7.5	#DIV/0!	0	0	0	0	0	0	0	0	0	0	0		0	0	0	2	1	0	0	0	0	0	3		0	0	0	0	0	0	0	0	0	0	0		1	0	0	7	1	1
Guanine nucleotide-binding protein subunit beta-2 OS=Drosophila melanogaster OX=7227 GN=Gbeta76C PE=1 SV=3	P29829	38 kDa	3	1.5	15	7.5	5	0	0	0	0	0	0	0	0	0	0	0		0	0	0	0	0	0	1	3	0	0	4		0	0	0	0	0	0	0	3	0	0	3		0	0	0	0	0	0
HL08109p OS=Drosophila melanogaster OX=7227 GN=yip2 PE=1 SV=1	Q9VL70	42 kDa	9	4.5	15	7.5	1.66667	0	0	0	0	0	0	0	3	0	0	3		0	0	0	0	0	0	1	4	0	0	5		0	0	0	0	0	0	1	5	0	0	6		0	0	0	0	0	0
Isocitrate dehydrogenase [NADP] OS=Drosophila melanogaster OX=7227 GN=Idh PE=1 SV=2	B7Z0E0 (+4)	54 kDa	7	3.5	15	7.5	2.14286	0	0	0	0	0	1	1	0	0	0	2		0	0	0	0	0	1	3	0	0	0	4		0	0	0	0	1	0	4	0	0	0	5		0	0	0	0	0	0
Probable cytochrome P450 28a5 OS=Drosophila melanogaster OX=7227 GN=Cyp28a5 PE=2 SV=1	Q9V419	58 kDa	2	1	15	7.5	7.5	0	0	0	0	0	0	0	0	0	0	0		0	0	0	0	6	0	0	0	0	0	6		0	0	0	0	2	0	0	0	0	0	2		0	0	0	0	9	0
Prohibitin OS=Drosophila melanogaster OX=7227 GN=Phb1 PE=1 SV=1	A0A023GQA5 (+1)	30 kDa	2	1	15	7.5	7.5	0	0	0	0	0	0	0	0	0	1	1		0	0	0	0	0	0	0	0	0	6	6		0	0	0	0	0	0	0	0	0	1	1		0	0	0	0	0	0
Protein kinase C, eye isozyme OS=Drosophila melanogaster OX=7227 GN=inaC PE=1 SV=1	P13677	80 kDa	0	0	15	7.5	#DIV/0!	0	0	0	0	0	0	0	0	0	0	0		1	1	0	2	1	0	0	0	0	0	5		0	0	0	0	0	0	0	0	0	0	0		3	1	1	3	1	1
Sterol carrier protein 2 OS=Drosophila melanogaster OX=7227 GN=ScpX PE=1 SV=1	Q9VJ43	59 kDa	0	0	15	7.5	#DIV/0!	0	0	0	0	0	0	0	0	0	0	0		0	0	0	0	0	5	0	0	0	0	5		0	0	0	0	0	0	0	0	0	0	0		0	0	0	0	0	8
Complex I-49kD OS=Drosophila melanogaster OX=7227 GN=ND-49 PE=1 SV=2	Q9V4E0	53 kDa	1	0.5	14	7	14	0	0	0	0	0	0	0	0	0	0	0		0	0	0	0	0	5	0	0	0	0	5		0	0	0	0	0	1	0	0	0	0	1		0	0	0	0	2	6
Elongation factor Tu OS=Drosophila melanogaster OX=7227 GN=mEFTu1 PE=1 SV=1	A1Z9E3	54 kDa	1	0.5	14	7	14	0	0	0	0	0	0	0	0	0	0	0		0	0	0	0	0	4	0	0	0	0	4		0	0	0	0	0	0	1	0	0	0	1		0	0	0	0	0	6
ER membrane protein complex subunit 1 OS=Drosophila melanogaster OX=7227 GN=EMC1 PE=1 SV=1	A0A0B4LGV1	100 kDa	0	0	14	7	#DIV/0!	0	0	0	0	0	0	0	0	0	0	0		0	0	9	0	0	0	0	0	0	0	9		0	0	0	0	0	0	0	0	0	0	0		0	0	5	0	0	0
GH07444p OS=Drosophila melanogaster OX=7227 GN=Dmel\CG1309 PE=1 SV=1	Q9VZF1	58 kDa	0	0	14	7	#DIV/0!	0	0	0	0	0	0	0	0	0	0	0		0	0	0	0	7	0	0	0	0	0	7		0	0	0	0	0	0	0	0	0	0	0		0	0	0	0	7	0
GH25853p OS=Drosophila melanogaster OX=7227 GN=Dmel\CG10132 PE=1 SV=2	Q9VIU8	152 kDa	2	1	14	7	7	0	0	0	0	0	0	0	0	0	0	0		4	0	0	0	0	0	0	0	0	0	4		2	0	0	0	0	0	0	0	0	0	2		7	3	0	0	0	0
Heat shock 70-kDa protein cognate 3, isoform E OS=Drosophila melanogaster OX=7227 GN=Hsc70-3 PE=1 SV=1	F3YDH0 (+1)	72 kDa	0	0	14	7	#DIV/0!	0	0	0	0	0	0	0	0	0	0	0		0	1	0	0	0	0	0	1	0	0	2		0	0	0	0	0	0	0	0	0	0	0		4	2	1	0	0	0
Phosphatidylinositol 5-phosphate 4-kinase, isoform A OS=Drosophila melanogaster OX=7227 GN=PIP4K PE=1 SV=1	Q8SXX1	47 kDa	0	0	14	7	#DIV/0!	0	0	0	0	0	0	0	0	0	0	0		0	0	0	0	7	0	0	0	0	0	7		0	0	0	0	0	0	0	0	0	0	0		0	0	0	0	7	0
Phosphoglycerate kinase OS=Drosophila melanogaster OX=7227 GN=Pgk PE=3 SV=1	M9PCE0 (+1)	44 kDa	1	0.5	14	7	14	0	0	0	0	0	0	0	0	0	0	0		0	0	0	0	0	3	0	0	0	0	3		0	0	0	0	1	0	0	0	0	0	1		0	0	0	0	1	5
Stardust, isoform O OS=Drosophila melanogaster OX=7227 GN=sdt PE=1 SV=1	X2JCZ1	175 kDa	0	0	14	7	#DIV/0!	0	0	0	0	0	0	0	0	0	0	0		0	0	4	0	0	0	0	0	0	0	4		0	0	0	0	0	0	0	0	0	0	0		0	3	7	0	0	0
Synaptosomal-associated protein 25 OS=Drosophila melanogaster OX=7227 GN=Snap25 PE=2 SV=1	P36975	24 kDa	1	0.5	14	7	14	0	0	0	0	0	0	0	0	0	0	0		0	0	0	0	0	0	0	0	1	4	5		0	0	0	0	0	0	0	0	0	1	1		0	0	0	0	0	0
Uncharacterized protein OS=Drosophila melanogaster OX=7227 GN=Dmel\CG44195 PE=1 SV=1	M9PEG1	76 kDa	0	0	14	7	#DIV/0!	0	0	0	0	0	0	0	0	0	0	0		1	1	0	0	0	0	0	0	0	0	2		0	0	0	0	0	0	0	0	0	0	0		4	5	0	3	0	0
V-type proton ATPase subunit a OS=Drosophila melanogaster OX=7227 GN=Vha100-1 PE=1 SV=1	Q9XZ10 (+4)	97 kDa	1	0.5	14	7	14	0	0	0	0	0	0	0	0	0	0	0		0	4	1	0	0	0	0	0	0	0	5		0	0	1	0	0	0	0	0	0	0	1		1	2	6	0	0	0
26S proteasome regulatory complex subunit p48B OS=Drosophila melanogaster OX=7227 GN=Rpt1 PE=1 SV=1	Q7KMQ0	49 kDa	2	1	13	6.5	6.5	0	0	0	0	0	1	0	0	0	0	1		0	0	0	0	0	3	0	0	0	0	3		0	0	0	0	0	1	0	0	0	0	1		0	0	0	0	0	9
Adaptor protein complex 2, mu subunit, isoform A OS=Drosophila melanogaster OX=7227 GN=AP-2mu PE=1 SV=1	O62530	50 kDa	5	2.5	13	6.5	2.6	0	0	0	0	0	0	0	0	0	0	0		0	0	0	0	4	0	0	0	0	0	4		0	0	0	0	1	4	0	0	0	0	5		1	0	0	0	5	3
Aspartate aminotransferase (Fragment) OS=Drosophila melanogaster OX=7227 GN=Got2-RA PE=2 SV=1	E4NKM3 (+2)	48 kDa	4	2	13	6.5	3.25	0	0	0	0	0	0	0	0	0	0	0		0	0	0	0	0	0	0	2	0	0	2		0	0	0	0	0	0	0	4	0	0	4		0	0	0	0	0	0
BcDNA.GH02220 OS=Drosophila melanogaster OX=7227 GN=OXA1L PE=2 SV=1	Q9Y171	49 kDa	0	0	13	6.5	#DIV/0!	0	0	0	0	0	0	0	0	0	0	0		0	0	0	0	0	0	4	0	0	0	4		0	0	0	0	0	0	0	0	0	0	0		0	0	0	0	0	0
Dolichyl-diphosphooligosaccharide--protein glycosyltransferase subunit 1 (Fragment) OS=Drosophila melanogaster OX=7227 GN=rho-5 PE=2 SV=1	Q6NP35 (+2)	52 kDa	3	1.5	13	6.5	4.33333	0	0	0	0	0	0	0	0	0	0	0		0	0	0	0	0	6	0	0	0	0	6		0	0	0	0	0	3	0	0	0	0	3		0	0	0	0	0	7
RE14391p OS=Drosophila melanogaster OX=7227 GN=Sec63 PE=1 SV=1	Q9VS57	86 kDa	0	0	13	6.5	#DIV/0!	0	0	0	0	0	0	0	0	0	0	0		0	0	7	0	0	0	0	0	0	0	7		0	0	0	0	0	0	0	0	0	0	0		0	0	6	0	0	0
SD09259p OS=Drosophila melanogaster OX=7227 GN=Dmel\CG1907 PE=1 SV=1	Q9VAJ9	35 kDa	2	1	13	6.5	6.5	0	0	0	0	0	0	0	0	0	0	0		0	0	0	0	0	0	0	0	5	0	5		0	0	0	0	0	0	0	0	2	0	2		0	0	0	0	0	0
Vacuolar H[+] ATPase 44kD subunit, isoform F OS=Drosophila melanogaster OX=7227 GN=Vha44 PE=1 SV=1	B7YZI0 (+1)	92 kDa	5	2.5	13	6.5	2.6	0	0	0	0	0	0	0	0	0	0	0		0	0	0	0	0	0	3	0	0	0	3		0	0	0	0	0	0	2	3	0	0	5		0	0	0	0	0	0
40S ribosomal protein S2 OS=Drosophila melanogaster OX=7227 GN=RpS2 PE=3 SV=1	M9PB84 (+1)	29 kDa	1	0.5	12	6	12	0	0	0	0	0	0	0	0	0	0	0		0	0	0	0	0	0	0	0	0	4	4		0	0	0	0	0	0	0	0	0	1	1		0	0	0	0	0	0
CASK, isoform F OS=Drosophila melanogaster OX=7227 GN=CASK PE=1 SV=1	E1JIS7 (+1)	102 kDa	0	0	12	6	#DIV/0!	0	0	0	0	0	0	0	0	0	0	0		0	0	7	0	0	0	0	0	0	0	7		0	0	0	0	0	0	0	0	0	0	0		0	0	5	0	0	0
Collapsin response mediator protein OS=Drosophila melanogaster OX=7227 GN=CRMP PE=2 SV=1	D3YE81 (+2)	64 kDa	4	2	12	6	3	0	0	0	0	0	0	0	0	0	0	0		0	0	0	4	0	0	0	0	0	0	4		0	0	0	4	0	0	0	0	0	0	4		0	0	0	8	0	0
ER membrane protein complex subunit 1 OS=Drosophila melanogaster OX=7227 GN=EMC1 PE=1 SV=1	Q9VHY6	101 kDa	0	0	12	6	#DIV/0!	0	0	0	0	0	0	0	0	0	0	0		0	0	8	0	0	0	0	0	0	0	8		0	0	0	0	0	0	0	0	0	0	0		0	0	4	0	0	0
GH22814p (Fragment) OS=Drosophila melanogaster OX=7227 PE=2 SV=1	Q4QPQ0	62 kDa	12	6	12	6	1	0	0	0	0	1	0	0	0	0	0	1		0	0	0	0	7	0	0	0	0	0	7		0	0	0	1	10	0	0	0	0	0	11		0	0	0	0	5	0
GH23271p OS=Drosophila melanogaster OX=7227 GN=tmod PE=1 SV=2	Q9VA56	46 kDa	0	0	12	6	#DIV/0!	0	0	0	0	0	0	0	0	0	0	0		0	0	0	0	3	2	0	0	0	0	5		0	0	0	0	0	0	0	0	0	0	0		0	0	0	0	1	1
LD41494p OS=Drosophila melanogaster OX=7227 GN=ERp44 PE=1 SV=1	Q95TL8 (+1)	47 kDa	0	0	12	6	#DIV/0!	0	0	0	0	0	0	0	0	0	0	0		0	0	0	0	0	0	1	0	0	0	1		0	0	0	0	0	0	0	0	0	0	0		0	0	0	0	0	0
MIP04243p OS=Drosophila melanogaster OX=7227 GN=Idh3g PE=1 SV=1	A8JRB8 (+2)	43 kDa	2	1	12	6	6	0	0	0	0	0	0	1	0	0	0	1		0	0	0	0	0	2	3	0	0	0	5		0	0	0	0	0	0	1	0	0	0	1		0	0	0	0	0	0
Mitochondrial import inner membrane translocase subunit TIM44 OS=Drosophila melanogaster OX=7227 GN=CG11779 PE=2 SV=1	Q8IHE3	53 kDa	1	0.5	12	6	12	0	0	0	0	0	0	0	0	0	0	0		0	0	0	0	0	1	4	0	0	0	5		0	0	0	0	0	0	1	0	0	0	1		0	0	0	0	0	0
peptidylprolyl isomerase OS=Drosophila melanogaster OX=7227 GN=zda PE=1 SV=1	Q7K3D4	45 kDa	2	1	12	6	6	0	0	0	0	0	0	0	0	0	0	0		0	0	0	0	6	0	0	0	0	0	6		0	0	0	0	0	2	0	0	0	0	2		0	0	0	0	4	1
Protein hu-li tai shao OS=Drosophila melanogaster OX=7227 GN=hts PE=1 SV=2	Q02645	128 kDa	2	1	12	6	6	0	0	0	0	0	0	0	0	0	0	0		0	0	2	0	6	0	0	0	0	0	8		0	0	0	0	2	0	0	0	0	0	2		0	0	2	0	2	0
Putative fatty acyl-CoA reductase CG8306 OS=Drosophila melanogaster OX=7227 GN=CG8306 PE=2 SV=1	Q960W6	58 kDa	0	0	12	6	#DIV/0!	0	0	0	0	0	0	0	0	0	0	0		0	0	0	0	6	0	0	0	0	0	6		0	0	0	0	0	0	0	0	0	0	0		0	0	0	0	5	0
Ether a go-go, isoform D OS=Drosophila melanogaster OX=7227 GN=eag PE=4 SV=1	M9MSA6 (+1)	136 kDa	0	0	11	5.5	#DIV/0!	0	0	0	0	0	0	0	0	0	0	0		5	0	0	0	0	0	0	0	0	0	5		0	0	0	0	0	0	0	0	0	0	0		6	0	0	0	0	0
FI17817p1 OS=Drosophila melanogaster OX=7227 GN=Tango5 PE=1 SV=1	Q9W2S1	58 kDa	0	0	11	5.5	#DIV/0!	0	0	0	0	0	0	0	0	0	0	0		0	0	0	0	5	0	0	0	0	0	5		0	0	0	0	0	0	0	0	0	0	0		0	0	0	0	5	0
LP14077p (Fragment) OS=Drosophila melanogaster OX=7227 GN=RpL3-RA PE=2 SV=1	C6SUV6 (+1)	47 kDa	0	0	11	5.5	#DIV/0!	0	0	0	0	0	0	0	0	0	0	0		0	0	0	0	1	1	0	0	0	0	2		0	0	0	0	0	0	0	0	0	0	0		0	0	0	0	0	6
Probable cytochrome P450 6d5 OS=Drosophila melanogaster OX=7227 GN=Cyp6d5 PE=2 SV=1	Q9VFP1	57 kDa	5	2.5	11	5.5	2.2	0	0	0	0	0	0	0	0	0	0	0		0	0	0	0	6	0	0	0	0	0	6		0	0	0	0	5	0	0	0	0	0	5		0	0	0	0	5	0
Probable isocitrate dehydrogenase [NAD] subunit alpha, mitochondrial OS=Drosophila melanogaster OX=7227 GN=Idh3a PE=2 SV=1	Q9VWH4	41 kDa	5	2.5	11	5.5	2.2	0	0	0	0	0	0	0	0	0	0	0		0	0	0	0	0	0	0	1	0	0	1		0	0	0	0	1	1	0	3	0	0	5		1	0	0	0	0	0
RE66761p OS=Drosophila melanogaster OX=7227 GN=Tom70 PE=2 SV=1	Q8MT29 (+1)	66 kDa	0	0	11	5.5	#DIV/0!	0	0	0	0	0	0	0	0	0	0	0		0	0	0	4	0	0	0	0	0	0	4		0	0	0	0	0	0	0	0	0	0	0		0	0	0	7	0	0
SD07655p OS=Drosophila melanogaster OX=7227 GN=MRP PE=2 SV=1	Q8T9C5	173 kDa	0	0	11	5.5	#DIV/0!	0	0	0	0	0	0	0	0	0	0	0		3	0	0	0	0	0	0	0	0	0	3		0	0	0	0	0	0	0	0	0	0	0		8	0	0	0	0	0
Succinate--CoA ligase [GDP-forming] subunit beta, mitochondrial OS=Drosophila melanogaster OX=7227 GN=ScsbetaG PE=1 SV=1	Q9V470	45 kDa	3	1.5	11	5.5	3.66667	0	0	0	0	0	0	1	0	0	0	1		0	0	0	0	0	0	3	1	0	0	4		0	0	0	0	0	0	2	0	0	0	2		0	0	0	0	0	0
Synapsin, isoform D OS=Drosophila melanogaster OX=7227 GN=Syn PE=1 SV=1	E2QCY9	109 kDa	3	1.5	11	5.5	3.66667	0	0	0	0	0	0	0	0	0	0	0		0	0	1	1	1	0	0	0	0	0	3		0	2	0	1	0	0	0	0	0	0	3		0	5	0	3	0	0
acetyl-CoA carboxylase OS=Drosophila melanogaster OX=7227 GN=ACC PE=1 SV=1	A1Z784	279 kDa	37	18.5	10	5	0.27027	2	0	0	0	0	0	0	0	0	0	2		0	0	0	0	0	0	0	0	0	0	0		14	12	5	2	2	0	0	0	0	0	35		7	2	0	0	0	0
Aldehyde dehydrogenase OS=Drosophila melanogaster OX=7227 GN=Aldh-III PE=1 SV=1	A0A0B4KEL0 (+5)	56 kDa	2	1	10	5	5	0	0	0	0	0	0	0	0	0	0	0		0	0	0	0	4	0	0	0	0	0	4		0	0	0	0	2	0	0	0	0	0	2		0	0	0	0	6	0
Anion exchange protein OS=Drosophila melanogaster OX=7227 GN=Ndae1 PE=1 SV=1	M9PB59	126 kDa	0	0	10	5	#DIV/0!	0	0	0	0	0	0	0	0	0	0	0		3	1	0	0	0	0	0	0	0	0	4		0	0	0	0	0	0	0	0	0	0	0		1	5	0	0	0	0
Dolichyl-diphosphooligosaccharide--protein glycosyltransferase 48 kDa subunit OS=Drosophila melanogaster OX=7227 GN=Ost48 PE=2 SV=2	Q24319	50 kDa	4	2	10	5	2.5	0	0	0	0	0	0	0	0	0	0	0		0	0	0	0	0	0	0	0	0	0	0		0	0	0	0	0	4	0	0	0	0	4		0	0	0	0	6	4
H(+)-transporting two-sector ATPase OS=Drosophila melanogaster OX=7227 GN=Vha68-1 PE=1 SV=1	M9PD18 (+1)	68 kDa	2	1	10	5	5	0	0	0	0	0	0	0	0	0	0	0		0	0	0	3	0	0	0	0	0	0	3		0	0	1	1	0	0	0	0	0	0	2		0	0	0	7	0	0
Large ribosomal subunit protein uL30 OS=Drosophila melanogaster OX=7227 GN=RpL7 PE=1 SV=2	P32100 (+1)	30 kDa	0	0	10	5	#DIV/0!	0	0	0	0	0	0	0	0	0	0	0		0	0	0	0	0	0	0	0	0	2	2		0	0	0	0	0	0	0	0	0	0	0		0	0	0	0	0	0
LD11952p (Fragment) OS=Drosophila melanogaster OX=7227 GN=CG7675-RB PE=2 SV=1	D0IQ98 (+1)	41 kDa	0	0	10	5	#DIV/0!	0	0	0	0	0	0	0	0	0	0	0		0	0	0	0	0	0	0	0	5	0	5		0	0	0	0	0	0	0	0	0	0	0		0	0	0	0	0	0
LD34222p OS=Drosophila melanogaster OX=7227 GN=Pdzd8 PE=2 SV=1	Q9VYR9	115 kDa	0	0	10	5	#DIV/0!	0	0	0	0	0	0	0	0	0	0	0		0	2	0	0	0	0	0	0	0	0	2		0	0	0	0	0	0	0	0	0	0	0		1	7	0	0	0	0
Malate dehydrogenase, mitochondrial OS=Drosophila melanogaster OX=7227 GN=Mdh2 PE=1 SV=1	Q9VEB1	35 kDa	11	5.5	10	5	0.909091	0	0	0	0	0	0	0	0	5	0	5		0	0	0	0	0	0	0	0	4	0	4		1	0	0	1	2	0	0	0	2	0	6		0	0	0	0	0	0
MIP14966p OS=Drosophila melanogaster OX=7227 GN=CG14762-RA PE=1 SV=1	D0Z756 (+2)	56 kDa	0	0	10	5	#DIV/0!	0	0	0	0	0	0	0	0	0	0	0		0	0	0	0	3	0	0	0	0	0	3		0	0	0	0	0	0	0	0	0	0	0		0	0	0	0	2	5
MIP30509p1 OS=Drosophila melanogaster OX=7227 GN=pyd-RH PE=2 SV=1	G4LU41	154 kDa	0	0	10	5	#DIV/0!	0	0	0	0	0	0	0	0	0	0	0		3	0	0	0	0	0	0	0	0	0	3		0	0	0	0	0	0	0	0	0	0	0		6	1	0	0	0	0
Multidrug resistance protein homolog 65 OS=Drosophila melanogaster OX=7227 GN=Mdr65 PE=1 SV=2	Q00748	144 kDa	0	0	10	5	#DIV/0!	0	0	0	0	0	0	0	0	0	0	0		1	0	0	0	0	0	0	0	0	0	1		0	0	0	0	0	0	0	0	0	0	0		3	6	0	0	0	0
Nuclear pore complex protein Nup154 OS=Drosophila melanogaster OX=7227 GN=Nup154 PE=1 SV=1	Q9V463	154 kDa	0	0	10	5	#DIV/0!	0	0	0	0	0	0	0	0	0	0	0		0	2	0	0	0	0	0	0	0	0	2		0	0	0	0	0	0	0	0	0	0	0		1	7	0	0	0	0
Phosphoglucomutase OS=Drosophila melanogaster OX=7227 GN=Pgm1 PE=1 SV=1	Q9VUY9	61 kDa	2	1	10	5	5	0	0	0	0	0	0	0	0	0	0	0		0	0	0	3	0	0	0	0	0	0	3		0	0	0	2	0	0	0	0	0	0	2		0	0	0	7	0	0
Photoreceptor dehydrogenase, isoform C OS=Drosophila melanogaster OX=7227 GN=Pdh PE=1 SV=1	Q7KNR7 (+1)	28 kDa	7	3.5	10	5	1.42857	0	0	0	0	0	0	0	0	0	1	1		0	0	0	0	1	0	0	0	0	2	3		1	0	0	0	2	0	0	0	1	2	6		0	0	0	0	0	0
Protein 4.1 homolog OS=Drosophila melanogaster OX=7227 GN=cora PE=1 SV=1	Q9V8R9	184 kDa	0	0	10	5	#DIV/0!	0	0	0	0	0	0	0	0	0	0	0		0	1	1	0	0	0	0	0	0	0	2		0	0	0	0	0	0	0	0	0	0	0		5	1	1	1	0	0
RH49330p OS=Drosophila melanogaster OX=7227 GN=Sccpdh2 PE=1 SV=1	Q9VG81	47 kDa	0	0	10	5	#DIV/0!	0	0	0	0	0	0	0	0	0	0	0		0	0	0	0	0	3	0	0	0	0	3		0	0	0	0	0	0	0	0	0	0	0		0	0	0	0	0	1
Serine/threonine-protein phosphatase OS=Drosophila melanogaster OX=7227 GN=CanA-14F PE=3 SV=1	M9NEL1 (+1)	64 kDa	0	0	10	5	#DIV/0!	0	0	0	0	0	0	0	0	0	0	0		0	0	0	1	0	0	0	0	0	0	1		0	0	0	0	0	0	0	0	0	0	0		0	0	0	8	0	0
Shaggy, isoform J OS=Drosophila melanogaster OX=7227 GN=sgg PE=1 SV=1	A4V3W1 (+2)	59 kDa	0	0	10	5	#DIV/0!	0	0	0	0	0	0	0	0	0	0	0		0	0	0	3	0	0	0	0	0	0	3		0	0	0	0	0	0	0	0	0	0	0		0	0	0	7	0	0
Succinate dehydrogenase [ubiquinone] iron-sulfur subunit, mitochondrial OS=Drosophila melanogaster OX=7227 GN=SdhB PE=2 SV=2	P21914	34 kDa	5	2.5	10	5	2	0	0	0	0	0	0	0	0	0	0	0		0	0	0	0	0	0	0	0	0	2	2		0	0	0	0	0	0	0	0	0	5	5		0	0	0	0	0	0
Uncharacterized protein, isoform O OS=Drosophila melanogaster OX=7227 GN=10737 PE=1 SV=1	B7YZL1 (+7)	102 kDa	0	0	10	5	#DIV/0!	0	0	0	0	0	0	0	0	0	0	0		0	0	5	0	0	0	0	0	0	0	5		0	0	0	0	0	0	0	0	0	0	0		0	0	3	2	0	0
very-long-chain enoyl-CoA reductase (Fragment) OS=Drosophila melanogaster OX=7227 GN=Sc2-RA PE=2 SV=1	B6IDR5 (+1)	35 kDa	1	0.5	10	5	10	0	0	0	0	0	0	0	0	0	0	0		0	0	0	0	0	0	0	0	0	2	2		0	0	0	0	0	0	0	0	0	1	1		0	0	0	0	0	0
Acylglycerol kinase, mitochondrial OS=Drosophila melanogaster OX=7227 GN=Mulk PE=1 SV=2	Q9VL10	46 kDa	0	0	9	4.5	#DIV/0!	0	0	0	0	0	0	0	0	0	0	0		0	0	0	0	0	1	0	0	0	0	1		0	0	0	0	0	0	0	0	0	0	0		0	0	0	0	0	8
Alpha-soluble NSF attachment protein OS=Drosophila melanogaster OX=7227 GN=alphaSnap PE=1 SV=1	Q23983	33 kDa	2	1	9	4.5	4.5	0	0	0	0	0	0	0	0	1	0	1		0	0	0	0	0	0	0	0	4	0	4		0	0	0	0	0	0	0	0	1	0	1		0	0	0	0	0	0
AT07502p OS=Drosophila melanogaster OX=7227 GN=ABCB7-RB PE=2 SV=1	E6PBW9 (+2)	77 kDa	0	0	9	4.5	#DIV/0!	0	0	0	0	0	0	0	0	0	0	0		0	0	0	2	1	0	0	0	0	0	3		0	0	0	0	0	0	0	0	0	0	0		0	0	0	6	0	0
C-1-tetrahydrofolate synthase, cytoplasmic OS=Drosophila melanogaster OX=7227 GN=pug-RD PE=2 SV=1	E8NH74 (+1)	104 kDa	1	0.5	9	4.5	9	0	0	0	0	0	0	0	0	0	0	0		0	0	3	0	0	0	0	0	0	0	3		0	0	1	0	0	0	0	0	0	0	1		0	0	6	0	0	0
Calcium-dependent secretion activator OS=Drosophila melanogaster OX=7227 GN=Cadps PE=1 SV=3	Q9NHE5	163 kDa	0	0	9	4.5	#DIV/0!	0	0	0	0	0	0	0	0	0	0	0		3	0	0	0	0	0	0	0	0	0	3		0	0	0	0	0	0	0	0	0	0	0		6	0	0	0	0	0
Extended synaptotagmin-like protein 2, isoform D OS=Drosophila melanogaster OX=7227 GN=Esyt2 PE=1 SV=1	A0A0B4KGU9	94 kDa	1	0.5	9	4.5	9	0	0	0	0	0	0	0	0	0	0	0		0	0	2	0	0	0	0	0	0	0	2		0	0	1	0	0	0	0	0	0	0	1		0	0	7	0	0	0
FI02182p (Fragment) OS=Drosophila melanogaster OX=7227 GN=Yp3-RA PE=2 SV=1	D3DMQ1	48 kDa	2	1	9	4.5	4.5	0	0	0	0	0	0	0	0	0	0	0		0	0	0	0	0	0	3	0	0	0	3		0	0	0	0	0	0	2	0	0	0	2		0	0	0	0	0	0
FI05204p OS=Drosophila melanogaster OX=7227 GN=L2HGDH PE=1 SV=1	Q9VJ28	50 kDa	2	1	9	4.5	4.5	0	0	0	0	0	0	0	0	0	0	0		0	0	0	0	0	4	0	0	0	0	4		0	0	0	0	0	0	2	0	0	0	2		0	0	0	0	0	0
Large ribosomal subunit protein eL8 OS=Drosophila melanogaster OX=7227 GN=RpL7A PE=1 SV=2	P46223 (+1)	31 kDa	0	0	9	4.5	#DIV/0!	0	0	0	0	0	0	0	0	0	0	0		0	0	0	0	0	0	0	0	6	0	6		0	0	0	0	0	0	0	0	0	0	0		0	0	0	0	0	0
LD18146p OS=Drosophila melanogaster OX=7227 GN=CG7639 PE=2 SV=1	Q5BI33 (+1)	49 kDa	0	0	9	4.5	#DIV/0!	0	0	0	0	0	0	0	0	0	0	0		0	0	0	0	0	2	0	0	0	0	2		0	0	0	0	0	0	0	0	0	0	0		0	0	0	0	0	1
phosphatidate phosphatase OS=Drosophila melanogaster OX=7227 GN=Lpin PE=1 SV=1	A0A0B4JCQ5 (+1)	121 kDa	0	0	9	4.5	#DIV/0!	0	0	0	0	0	0	0	0	0	0	0		1	0	0	0	0	0	0	0	0	0	1		0	0	0	0	0	0	0	0	0	0	0		7	1	0	0	0	0
Polyadenylate-binding protein OS=Drosophila melanogaster OX=7227 GN=pAbp PE=1 SV=3	P21187	70 kDa	2	1	9	4.5	4.5	0	0	0	0	0	0	0	0	0	0	0		0	0	0	3	0	0	0	0	0	0	3		0	0	0	2	0	0	0	0	0	0	2		0	0	0	6	0	0
Protein disulfide-isomerase OS=Drosophila melanogaster OX=7227 GN=Pdi PE=2 SV=1	P54399 (+1)	56 kDa	8	4	9	4.5	1.125	0	0	0	0	0	0	0	0	0	0	0		0	0	0	0	5	0	0	0	0	0	5		0	0	0	0	8	0	0	0	0	0	8		0	0	0	0	4	0
protein-synthesizing GTPase OS=Drosophila melanogaster OX=7227 GN=eIF2gamma PE=1 SV=1	A0A0B4KGP8 (+1)	51 kDa	0	0	9	4.5	#DIV/0!	0	0	0	0	0	0	0	0	0	0	0		0	0	0	0	0	0	0	0	0	0	0		0	0	0	0	0	0	0	0	0	0	0		0	0	0	0	0	9
Pyruvate dehydrogenase E1 component subunit beta, mitochondrial OS=Drosophila melanogaster OX=7227 GN=Pdhb PE=1 SV=1	Q7K5K3	39 kDa	3	1.5	9	4.5	3	0	0	0	0	0	0	0	0	0	0	0		0	0	0	0	0	0	0	0	2	0	2		0	0	0	0	0	0	0	0	3	0	3		0	0	0	1	0	0
Pyruvate kinase OS=Drosophila melanogaster OX=7227 GN=PyK PE=2 SV=2	O62619	57 kDa	6	3	9	4.5	1.5	0	0	0	0	1	0	0	0	0	0	1		0	0	0	0	3	0	0	0	0	0	3		0	0	0	0	5	0	0	0	0	0	5		0	0	1	0	5	0
RE38146p OS=Drosophila melanogaster OX=7227 GN=Dmel\CG8323 PE=2 SV=1	Q7JZE8	33 kDa	1	0.5	9	4.5	9	0	0	0	0	0	0	0	0	0	0	0		0	0	0	0	0	0	0	0	0	4	4		0	0	0	0	0	0	0	0	0	1	1		0	0	0	0	0	0
RH47744p OS=Drosophila melanogaster OX=7227 GN=Ldsdh1 PE=2 SV=1	Q8SWZ9 (+1)	36 kDa	2	1	9	4.5	4.5	0	0	0	0	0	0	0	0	0	0	0		0	0	0	0	0	0	0	0	5	0	5		0	0	0	0	0	0	0	0	2	0	2		0	0	0	0	0	0
Sac1 phosphatase, isoform B OS=Drosophila melanogaster OX=7227 GN=Sac1 PE=4 SV=1	M9MRM4 (+1)	68 kDa	0	0	9	4.5	#DIV/0!	0	0	0	0	0	0	0	0	0	0	0		0	0	0	3	0	0	0	0	0	0	3		0	0	0	0	0	0	0	0	0	0	0		0	0	0	6	0	0
Succinate-semialdehyde dehydrogenase OS=Drosophila melanogaster OX=7227 GN=Ssadh PE=1 SV=1	Q9VBP6	55 kDa	3	1.5	9	4.5	3	0	0	0	0	1	0	0	0	0	0	1		0	0	0	0	9	0	0	0	0	0	9		0	0	0	0	2	0	0	0	0	0	2		0	0	0	0	0	0
Transient receptor potential cation channel protein painless OS=Drosophila melanogaster OX=7227 GN=pain PE=1 SV=1	Q9W0Y6	104 kDa	0	0	9	4.5	#DIV/0!	0	0	0	0	0	0	0	0	0	0	0		0	0	5	0	0	0	0	0	0	0	5		0	0	0	0	0	0	0	0	0	0	0		0	0	4	0	0	0
Transporter OS=Drosophila melanogaster OX=7227 GN=ine PE=3 SV=1	E1JHT2 (+1)	104 kDa	0	0	9	4.5	#DIV/0!	0	0	0	0	0	0	0	0	0	0	0		0	0	2	0	0	0	0	0	0	0	2		0	0	0	0	0	0	0	0	0	0	0		1	0	6	0	0	0
AT07754p OS=Drosophila melanogaster OX=7227 GN=Psa-RC PE=2 SV=1	E8NH92	123 kDa	0	0	8	4	#DIV/0!	0	0	0	0	0	0	0	0	0	0	0		0	0	2	0	0	0	0	0	0	0	2		0	0	0	0	0	0	0	0	0	0	0		0	0	6	0	0	0
ATP-dependent RNA helicase WM6 OS=Drosophila melanogaster OX=7227 GN=Hel25E PE=1 SV=1	Q27268	49 kDa	2	1	8	4	4	0	0	0	0	0	0	0	0	0	0	0		0	0	0	0	1	0	0	0	0	0	1		0	0	0	0	0	2	0	0	0	0	2		0	0	0	0	5	2
Beta hydroxy acid dehydrogenase 1, isoform A OS=Drosophila melanogaster OX=7227 GN=Had1 PE=1 SV=2	Q9VXI1	35 kDa	4	2	8	4	2	0	0	0	0	0	0	0	0	1	0	1		0	0	0	0	0	0	0	0	3	0	3		0	0	0	0	0	0	0	0	3	0	3		0	0	0	0	0	0
Electron transfer flavoprotein subunit beta OS=Drosophila melanogaster OX=7227 GN=Etfb PE=1 SV=1	Q0KHZ6 (+1)	27 kDa	3	1.5	8	4	2.66667	0	0	0	0	0	0	0	0	0	1	1		0	0	0	0	0	0	0	0	0	2	2		0	0	0	0	0	0	0	0	0	2	2		0	0	0	0	0	0
Enigma OS=Drosophila melanogaster OX=7227 GN=Egm PE=1 SV=1	Q5U117	71 kDa	0	0	8	4	#DIV/0!	0	0	0	0	0	0	0	0	0	0	0		0	0	0	3	0	0	0	0	0	0	3		0	0	0	0	0	0	0	0	0	0	0		0	0	0	5	0	0
GH28335p OS=Drosophila melanogaster OX=7227 GN=Syp PE=1 SV=1	Q95TW4	60 kDa	1	0.5	8	4	8	0	0	0	0	0	0	0	0	0	0	0		0	0	0	3	0	0	0	0	0	0	3		0	0	0	1	0	0	0	0	0	0	1		0	0	0	5	0	0
LD23647p OS=Drosophila melanogaster OX=7227 GN=Dmel\CG5787 PE=1 SV=2	Q9VK59	100 kDa	0	0	8	4	#DIV/0!	0	0	0	0	0	0	0	0	0	0	0		0	0	3	0	0	0	0	0	0	0	3		0	0	0	0	0	0	0	0	0	0	0		0	0	5	0	0	0
Neuropathy target esterase sws OS=Drosophila melanogaster OX=7227 GN=sws PE=1 SV=1	E1JJF4 (+1)	161 kDa	0	0	8	4	#DIV/0!	0	0	0	0	0	0	0	0	0	0	0		1	0	0	0	0	0	0	0	0	0	1		0	0	0	0	0	0	0	0	0	0	0		7	0	0	0	0	0
Oxysterol-binding protein OS=Drosophila melanogaster OX=7227 GN=Osbp PE=2 SV=2	O18397 (+1)	89 kDa	0	0	8	4	#DIV/0!	0	0	0	0	0	0	0	0	0	0	0		0	0	3	0	0	0	0	0	0	0	3		0	0	0	0	0	0	0	0	0	0	0		0	0	5	0	0	0
Probable cytochrome P450 9f2 OS=Drosophila melanogaster OX=7227 GN=Cyp9f2 PE=2 SV=1	Q9VG82	60 kDa	0	0	8	4	#DIV/0!	0	0	0	0	0	0	0	0	0	0	0		0	0	0	0	3	0	0	0	0	0	3		0	0	0	0	0	0	0	0	0	0	0		0	0	0	0	5	0
Staphylococcal nuclease domain-containing protein 1 OS=Drosophila melanogaster OX=7227 GN=Tudor-SN PE=1 SV=1	Q9W0S7	103 kDa	1	0.5	8	4	8	0	0	0	0	0	0	0	0	0	0	0		0	0	8	0	0	0	0	0	0	0	8		0	0	1	0	0	0	0	0	0	0	1		0	0	0	0	0	0
Tropomyosin 1, isoform Q OS=Drosophila melanogaster OX=7227 GN=Tm1 PE=1 SV=1	A0A0B4K661 (+1)	29 kDa	1	0.5	8	4	8	0	0	0	0	0	1	0	0	0	0	1		0	0	0	0	0	0	0	0	3	0	3		0	0	0	0	0	0	0	0	0	0	0		0	0	0	0	0	0
UDP-glucose:glycoprotein glucosyltransferase OS=Drosophila melanogaster OX=7227 GN=Uggt PE=1 SV=2	Q09332	174 kDa	0	0	8	4	#DIV/0!	0	0	0	0	0	0	0	0	0	0	0		2	0	0	0	0	0	0	0	0	0	2		0	0	0	0	0	0	0	0	0	0	0		6	0	0	0	0	0
alanine transaminase OS=Drosophila melanogaster OX=7227 GN=CG1640 PE=2 SV=1	Q8T9D5	63 kDa	2	1	7	3.5	3.5	0	0	0	0	0	0	0	0	0	0	0		0	0	0	0	1	0	0	0	0	0	1		0	0	0	0	0	2	0	0	0	0	2		0	0	0	0	6	0
Electron transfer flavoprotein-ubiquinone oxidoreductase OS=Drosophila melanogaster OX=7227 GN=Etf-QO PE=1 SV=1	Q7JWF1	66 kDa	0	0	7	3.5	#DIV/0!	0	0	0	0	0	0	0	0	0	0	0		0	0	0	2	0	0	0	0	0	0	2		0	0	0	0	0	0	0	0	0	0	0		0	0	0	5	0	0
FI04781p OS=Drosophila melanogaster OX=7227 GN=Nop56 PE=1 SV=1	Q95WY3	55 kDa	0	0	7	3.5	#DIV/0!	0	0	0	0	0	0	0	0	0	0	0		0	0	0	0	5	0	0	0	0	0	5		0	0	0	0	0	0	0	0	0	0	0		0	0	0	0	2	0
GH07925p OS=Drosophila melanogaster OX=7227 GN=CG3902 PE=2 SV=1	Q95U46 (+1)	45 kDa	5	2.5	7	3.5	1.4	0	0	0	0	0	0	0	0	0	0	0		0	0	0	0	0	0	0	2	0	0	2		0	0	0	0	0	0	0	5	0	0	5		0	0	0	0	0	0
GH13992p OS=Drosophila melanogaster OX=7227 GN=shrb PE=1 SV=1	Q8T0Q4	25 kDa	0	0	7	3.5	#DIV/0!	0	0	0	0	0	0	0	0	0	0	0		0	0	0	0	0	0	0	0	7	0	7		0	0	0	0	0	0	0	0	0	0	0		0	0	0	0	0	0
Insulin receptor substrate 53 kDa, isoform E OS=Drosophila melanogaster OX=7227 GN=IRSp53 PE=4 SV=1	X2JCT5	71 kDa	0	0	7	3.5	#DIV/0!	0	0	0	0	0	0	0	0	0	0	0		0	0	0	3	0	0	0	0	0	0	3		0	0	0	0	0	0	0	0	0	0	0		0	1	0	3	0	0
Multifunctional fusion protein OS=Drosophila melanogaster OX=7227 GN=P5CDh1 PE=2 SV=1	Q8T3P0 (+1)	64 kDa	9	4.5	7	3.5	0.777778	0	0	0	0	1	0	0	0	0	0	1		0	0	0	0	7	0	0	0	0	0	7		0	0	0	1	7	0	0	0	0	0	8		0	0	0	0	0	0
Phosphoribosylformylglycinamidine synthase OS=Drosophila melanogaster OX=7227 GN=Pfas PE=1 SV=2	P35421	148 kDa	0	0	7	3.5	#DIV/0!	0	0	0	0	0	0	0	0	0	0	0		0	0	0	0	0	0	0	0	0	0	0		0	0	0	0	0	0	0	0	0	0	0		0	7	0	0	0	0
protein kinase C OS=Drosophila melanogaster OX=7227 GN=Pkn PE=1 SV=1	A0A0B4LEY5 (+2)	130 kDa	0	0	7	3.5	#DIV/0!	0	0	0	0	0	0	0	0	0	0	0		1	0	0	0	0	0	0	0	0	0	1		0	0	0	0	0	0	0	0	0	0	0		6	0	0	0	0	0
Protein sly1 homolog OS=Drosophila melanogaster OX=7227 GN=Slh PE=2 SV=4	Q24179	72 kDa	0	0	7	3.5	#DIV/0!	0	0	0	0	0	0	0	0	0	0	0		0	0	0	2	0	0	0	0	0	0	2		0	0	0	0	0	0	0	0	0	0	0		0	0	0	5	0	0
Putative cytoplasmic aminopeptidase OS=Drosophila melanogaster OX=7227 GN=grsm PE=2 SV=1	Q9NHV8	60 kDa	1	0.5	7	3.5	7	0	0	0	0	0	0	0	0	0	0	0		0	0	0	0	2	0	0	0	0	0	2		0	0	0	0	1	0	0	0	0	0	1		0	0	0	0	5	0
Vacuolar H[+]-ATPase 26kD subunit, isoform C OS=Drosophila melanogaster OX=7227 GN=Vha26 PE=3 SV=1	A0A0B4LGS4 (+1)	26 kDa	0	0	7	3.5	#DIV/0!	0	0	0	0	0	0	0	0	0	0	0		0	0	0	0	0	0	0	0	0	1	1		0	0	0	0	0	0	0	0	0	0	0		0	0	0	0	0	0
V-type proton ATPase subunit H OS=Drosophila melanogaster OX=7227 GN=VhaSFD PE=3 SV=1	M9PDK5 (+1)	54 kDa	3	1.5	7	3.5	2.33333	0	0	0	0	0	0	0	0	0	0	0		0	0	0	0	0	1	0	0	0	0	1		0	0	0	0	0	3	0	0	0	0	3		0	0	0	0	0	6
60S acidic ribosomal protein P0 OS=Drosophila melanogaster OX=7227 GN=RpLP0 PE=3 SV=1	M9PG76 (+1)	34 kDa	2	1	6	3	3	0	0	0	0	0	0	0	0	0	0	0		0	0	0	0	0	0	0	0	0	0	0		0	0	0	0	0	0	0	0	2	0	2		0	0	0	0	0	0
Cytochrome P450 9b2 OS=Drosophila melanogaster OX=7227 GN=Cyp9b2 PE=2 SV=1	Q9V4I1	59 kDa	0	0	6	3	#DIV/0!	0	0	0	0	0	0	0	0	0	0	0		0	0	0	0	1	0	0	0	0	0	1		0	0	0	0	0	0	0	0	0	0	0		0	0	0	0	5	0
DnaJ-like-2, isoform A OS=Drosophila melanogaster OX=7227 GN=Droj2 PE=1 SV=1	Q9VFV9	45 kDa	1	0.5	6	3	6	0	0	0	0	0	0	0	0	0	0	0		0	0	0	0	0	1	0	0	0	0	1		0	0	0	0	0	1	0	0	0	0	1		0	0	0	0	0	5
Drosocrystallin OS=Drosophila melanogaster OX=7227 GN=Crys PE=4 SV=1	O96967	55 kDa	5	2.5	6	3	1.2	0	0	0	0	0	0	0	0	0	0	0		0	0	0	0	3	1	0	0	0	0	4		0	0	0	2	3	0	0	0	0	0	5		0	0	0	0	2	0
Enoyl-CoA hydratase, short chain 1, isoform A OS=Drosophila melanogaster OX=7227 GN=Echs1 PE=1 SV=1	Q7JR58	32 kDa	2	1	6	3	3	0	0	0	0	0	0	0	0	1	0	1		0	0	0	0	0	0	0	0	0	1	1		0	0	0	0	0	0	0	0	0	1	1		0	0	0	0	0	0
FI05817p (Fragment) OS=Drosophila melanogaster OX=7227 PE=2 SV=1	C7LA95 (+2)	102 kDa	0	0	6	3	#DIV/0!	0	0	0	0	0	0	0	0	0	0	0		0	0	1	0	0	0	0	0	0	0	1		0	0	0	0	0	0	0	0	0	0	0		0	0	5	0	0	0
G protein beta-subunit 13F, isoform C OS=Drosophila melanogaster OX=7227 GN=Gbeta13F PE=1 SV=1	A4V4I0 (+1)	37 kDa	1	0.5	6	3	6	0	0	0	0	0	0	0	0	0	0	0		0	0	0	0	0	0	0	0	1	0	1		0	0	0	0	0	0	0	0	1	0	1		0	0	0	0	0	0
Hsc70Cb, isoform A OS=Drosophila melanogaster OX=7227 GN=Hsp110 PE=1 SV=1	Q9VUC1	89 kDa	1	0.5	6	3	6	0	0	0	0	0	0	0	0	0	0	0		0	0	1	0	0	0	0	0	0	0	1		0	0	1	0	0	0	0	0	0	0	1		0	0	5	0	0	0
Larval serum protein 2 OS=Drosophila melanogaster OX=7227 GN=Lsp2 PE=2 SV=2	Q24388 (+1)	83 kDa	6	3	6	3	1	0	0	0	1	0	0	0	0	0	0	1		1	0	0	0	0	0	0	0	0	0	1		2	1	2	0	0	0	0	0	0	0	5		1	1	2	1	0	0
LD18904p OS=Drosophila melanogaster OX=7227 GN=schlank PE=1 SV=2	Q9W423	46 kDa	0	0	6	3	#DIV/0!	0	0	0	0	0	0	0	0	0	0	0		0	0	0	0	0	0	1	0	0	0	1		0	0	0	0	0	0	0	0	0	0	0		0	0	0	0	0	0
LD24105p OS=Drosophila melanogaster OX=7227 GN=Acat1 PE=1 SV=1	Q9W3N9	43 kDa	2	1	6	3	3	0	0	0	0	0	0	0	0	0	0	0		0	0	0	0	0	0	0	1	0	0	1		0	0	0	0	0	0	0	2	0	0	2		0	0	0	0	0	0
MIP22165p OS=Drosophila melanogaster OX=7227 GN=CG13284-RB PE=2 SV=1	D5SHN1 (+2)	38 kDa	2	1	6	3	3	0	0	0	1	0	0	0	0	0	0	1		0	0	0	0	0	0	0	0	1	0	1		0	0	0	0	0	0	0	0	1	0	1		0	0	0	0	0	0
MIP27352p OS=Drosophila melanogaster OX=7227 GN=Dmel\CG10237 PE=1 SV=1	Q8INW5 (+2)	36 kDa	0	0	6	3	#DIV/0!	0	0	0	0	0	0	0	0	0	0	0		0	0	0	0	0	0	0	0	0	0	0		0	0	0	0	0	0	0	0	0	0	0		0	0	0	0	0	0
Serine/threonine-protein phosphatase OS=Drosophila melanogaster OX=7227 GN=Pp2B-14D PE=3 SV=1	M9NE01 (+1)	63 kDa	0	0	6	3	#DIV/0!	0	0	0	0	0	0	0	0	0	0	0		0	0	0	0	0	0	0	0	0	0	0		0	0	0	0	0	0	0	0	0	0	0		0	0	0	6	0	0
Vinculin OS=Drosophila melanogaster OX=7227 GN=Vinc PE=1 SV=1	O46037 (+1)	106 kDa	3	1.5	6	3	2	0	0	0	0	0	0	0	0	0	0	0		0	0	0	0	0	0	0	0	0	0	0		0	0	3	0	0	0	0	0	0	0	3		0	0	6	0	0	0
26S proteasome regulatory complex subunit p48A OS=Drosophila melanogaster OX=7227 GN=Rpt3 PE=1 SV=1	Q9V405	47 kDa	1	0.5	5	2.5	5	0	0	0	0	0	0	0	0	0	0	0		0	0	0	0	0	0	0	0	0	0	0		0	0	0	0	0	1	0	0	0	0	1		0	0	0	0	0	5
CG8768 protein OS=Drosophila melanogaster OX=7227 GN=CG8768 PE=4 SV=1	E1UIK3 (+6)	33 kDa	0	0	5	2.5	#DIV/0!	0	0	0	0	0	0	0	0	0	0	0		0	0	0	0	0	0	0	0	0	0	0		0	0	0	0	0	0	0	0	0	0	0		0	0	0	0	0	0
Cytoplasmic FMR1-interacting protein OS=Drosophila melanogaster OX=7227 GN=Sra-1 PE=1 SV=1	Q9VF87 (+1)	149 kDa	0	0	5	2.5	#DIV/0!	0	0	0	0	0	0	0	0	0	0	0		0	0	0	0	0	0	0	0	0	0	0		0	0	0	0	0	0	0	0	0	0	0		0	5	0	0	0	0
GH13039p OS=Drosophila melanogaster OX=7227 GN=gammaSnap1 PE=1 SV=1	Q9U6R9	34 kDa	1	0.5	5	2.5	5	0	0	0	0	0	0	0	0	0	0	0		0	0	0	0	0	0	0	0	0	0	0		0	0	0	0	0	0	0	0	1	0	1		0	0	0	0	0	0
Microsomal triacylglycerol transfer protein OS=Drosophila melanogaster OX=7227 GN=Mtp PE=1 SV=2	Q9VIH3	99 kDa	3	1.5	5	2.5	1.66667	0	0	0	0	0	0	0	0	0	0	0		0	0	0	0	0	0	0	0	0	0	0		0	0	3	0	0	0	0	0	0	0	3		0	0	5	0	0	0
Rab GDP dissociation inhibitor OS=Drosophila melanogaster OX=7227 GN=Gdi PE=1 SV=1	Q9VLB7	50 kDa	2	1	5	2.5	2.5	0	0	0	0	0	0	0	0	0	0	0		0	0	0	0	0	0	0	0	0	0	0		0	0	0	0	0	2	0	0	0	0	2		0	0	0	0	0	5
cAMP-dependent protein kinase type II regulatory subunit OS=Drosophila melanogaster OX=7227 GN=Pka-R2 PE=1 SV=2	P81900	43 kDa	5	2.5	3	1.5	0.6	0	0	0	0	0	0	0	0	0	0	0		0	0	0	0	0	0	0	0	0	0	0		0	0	0	0	0	5	0	0	0	0	5		0	0	0	0	0	3
Long-chain-fatty-acid--CoA ligase OS=Drosophila melanogaster OX=7227 GN=ACSL1 PE=1 SV=1	E2QCY2 (+1)	73 kDa	0	0	3	1.5	#DIV/0!	0	0	0	0	0	0	0	0	0	0	0		0	0	0	0	0	0	0	0	0	0	0		0	0	0	0	0	0	0	0	0	0	0		1	0	0	2	0	0
MICOS complex subunit MIC60 OS=Drosophila melanogaster OX=7227 GN=Mitofilin PE=3 SV=1	A0A0B4KGN2 (+2)	83 kDa	0	0	3	1.5	#DIV/0!	0	0	0	0	0	0	0	0	0	0	0		1	1	1	0	0	0	0	0	0	0	3		0	0	0	0	0	0	0	0	0	0	0		0	0	0	0	0	0
Aconitate hydratase, mitochondrial OS=Drosophila melanogaster OX=7227 GN=mAcon1 PE=1 SV=2	Q9VIE8	85 kDa	5	2.5	2	1	0.4	0	0	0	2	0	0	0	0	0	0	2		0	0	0	0	0	0	0	0	0	0	0		2	1	0	0	0	0	0	0	0	0	3		0	1	1	0	0	0
Acyl-CoA synthetase long-chain, isoform J OS=Drosophila melanogaster OX=7227 GN=Acsl PE=1 SV=1	A0A0B4KFE4 (+4)	82 kDa	0	0	1	0.5	#DIV/0!	0	0	0	0	0	0	0	0	0	0	0		0	0	0	0	0	0	0	0	0	0	0		0	0	0	0	0	0	0	0	0	0	0		0	0	1	0	0	0
Heat shock protein 83 OS=Drosophila melanogaster OX=7227 GN=Hsp83 PE=3 SV=1	M9PBL3 (+1)	82 kDa	2	1	1	0.5	0.5	0	0	0	1	0	0	0	0	0	0	1		0	0	0	0	0	0	0	0	0	0	0		1	0	0	0	0	0	0	0	0	0	1		0	0	1	0	0	0
AFG3 like matrix AAA peptidase subunit 2, isoform A OS=Drosophila melanogaster OX=7227 GN=Afg3l2 PE=1 SV=1	Q8T4G5	90 kDa	0	0	0	0	#DIV/0!	0	0	0	0	0	0	0	0	0	0	0		0	0	0	0	0	0	0	0	0	0	0		0	0	0	0	0	0	0	0	0	0	0		0	0	0	0	0	0
ATP-dependent 6-phosphofructokinase OS=Drosophila melanogaster OX=7227 GN=Pfk PE=1 SV=1	A0A0B4K7L1	105 kDa	0	0	0	0	#DIV/0!	0	0	0	0	0	0	0	0	0	0	0		0	0	0	0	0	0	0	0	0	0	0		0	0	0	0	0	0	0	0	0	0	0		0	0	0	0	0	0
carnitine O-palmitoyltransferase OS=Drosophila melanogaster OX=7227 GN=whd PE=1 SV=1	Q7JQH9 (+1)	89 kDa	0	0	0	0	#DIV/0!	0	0	0	0	0	0	0	0	0	0	0		0	0	0	0	0	0	0	0	0	0	0		0	0	0	0	0	0	0	0	0	0	0		0	0	0	0	0	0
Choline O-acetyltransferase OS=Drosophila melanogaster OX=7227 GN=ChAT PE=1 SV=3	P07668	81 kDa	0	0	0	0	#DIV/0!	0	0	0	0	0	0	0	0	0	0	0		0	0	0	0	0	0	0	0	0	0	0		0	0	0	0	0	0	0	0	0	0	0		0	0	0	0	0	0
DnaJ homolog subfamily C member 16 OS=Drosophila melanogaster OX=7227 GN=l(3)80Fg PE=2 SV=2	Q7PLG1	92 kDa	0	0	0	0	#DIV/0!	0	0	0	0	0	0	0	0	0	0	0		0	0	0	0	0	0	0	0	0	0	0		0	0	0	0	0	0	0	0	0	0	0		0	0	0	0	0	0
E3 UFM1-protein ligase 1 homolog OS=Drosophila melanogaster OX=7227 GN=Ufl1 PE=3 SV=1	A0A0B4K6K7 (+1)	87 kDa	0	0	0	0	#DIV/0!	0	0	0	0	0	0	0	0	0	0	0		0	0	0	0	0	0	0	0	0	0	0		0	0	0	0	0	0	0	0	0	0	0		0	0	0	0	0	0
enoyl-CoA hydratase OS=Drosophila melanogaster OX=7227 GN=Mtpalpha PE=1 SV=1	Q8IPE8 (+1)	80 kDa	0	0	0	0	#DIV/0!	0	0	0	0	0	0	0	0	0	0	0		0	0	0	0	0	0	0	0	0	0	0		0	0	0	0	0	0	0	0	0	0	0		0	0	0	0	0	0
Fasciclin 1, isoform D OS=Drosophila melanogaster OX=7227 GN=Fas1 PE=1 SV=1	A8JR25	74 kDa	2	1	0	0	0	0	0	0	1	0	0	0	0	0	0	1		0	0	0	0	0	0	0	0	0	0	0		1	0	0	0	0	0	0	0	0	0	1		0	0	0	0	0	0
GM14617p OS=Drosophila melanogaster OX=7227 GN=Mccc1 PE=1 SV=2	Q9V9T5	77 kDa	8	4	0	0	0	0	0	0	0	0	0	0	0	0	0	0		0	0	0	0	0	0	0	0	0	0	0		2	0	4	1	0	1	0	0	0	0	8		0	0	0	0	0	0
Inner nuclear membrane protein Man1 OS=Drosophila melanogaster OX=7227 GN=MAN1 PE=1 SV=1	Q7JRE4	74 kDa	0	0	0	0	#DIV/0!	0	0	0	0	0	0	0	0	0	0	0		0	0	0	0	0	0	0	0	0	0	0		0	0	0	0	0	0	0	0	0	0	0		0	0	0	0	0	0
LP05054p OS=Drosophila melanogaster OX=7227 GN=Dmel\CG3702 PE=1 SV=2	Q9VQX6	74 kDa	0	0	0	0	#DIV/0!	0	0	0	0	0	0	0	0	0	0	0		0	0	0	0	0	0	0	0	0	0	0		0	0	0	0	0	0	0	0	0	0	0		0	0	0	0	0	0
NADH-ubiquinone oxidoreductase 75 kDa subunit, mitochondrial OS=Drosophila melanogaster OX=7227 GN=ND-75 PE=1 SV=1	A4V449 (+2)	79 kDa	0	0	0	0	#DIV/0!	0	0	0	0	0	0	0	0	0	0	0		0	0	0	0	0	0	0	0	0	0	0		0	0	0	0	0	0	0	0	0	0	0		0	0	0	0	0	0
Protein kinase C OS=Drosophila melanogaster OX=7227 GN=Pkc53E PE=3 SV=1	A0A0B4KFT3	77 kDa	0	0	0	0	#DIV/0!	0	0	0	0	0	0	0	0	0	0	0		0	0	0	0	0	0	0	0	0	0	0		0	0	0	0	0	0	0	0	0	0	0		0	0	0	0	0	0
Vesicle-fusing ATPase OS=Drosophila melanogaster OX=7227 GN=comt PE=1 SV=1	M9PH10 (+1)	83 kDa	0	0	0	0	#DIV/0!	0	0	0	0	0	0	0	0	0	0	0		0	0	0	0	0	0	0	0	0	0	0		0	0	0	0	0	0	0	0	0	0	0		0	0	0	0	0	0
Vesicle-fusing ATPase OS=Drosophila melanogaster OX=7227 GN=Nsf2 PE=3 SV=1	A0A0B4LH53 (+1)	83 kDa	0	0	0	0	#DIV/0!	0	0	0	0	0	0	0	0	0	0	0		0	0	0	0	0	0	0	0	0	0	0		0	0	0	0	0	0	0	0	0	0	0		0	0	0	0	0	0
[truncated: 8 more columns]
