# Supplementary material for: In vivo identification of Drosophila rhodopsin interaction partners by biotin proximity labeling
Source: Sci Rep. 2024 Jan 23;14:1986. doi: 10.1038/s41598-024-52041-3 (PMC10805788; doi:10.1038/s41598-024-52041-3)
Supplement: Supplementary file 3 — Supplementary Table 2. [file 41598_2024_52041_MOESM3_ESM.xlsx]

## Sheet: soluble fraction
proteins in soluble fraction Rh1::TbIDwt vs wild type			proteins listed in Table 1 are highlighted in yellow
Significant	-log p-value	p-value	Difference	Fold Change NF5o vs SL2o	Majority protein IDs	Protein names	Gene name	Peptides	Unique peptides	Sequence coverage [%]	Mol. weight [kDa]	LFQ intensity TbIDwt_1	LFQ intensity TbIDwt_2	LFQ intensity TbIDwt_3	LFQ intensity wt_1	LFQ intensity wt_2	LFQ intensity wt_3
+	2.8821	0.00131189	10.6617	1619.91	B7YZQ3;A0A0B4LGM0;A0AVW1;Q8MLN9		prom	65	65	47.6	138.28	32.3546	32.2692	28.4148	19.8231	20.4436	20.7868
+	4.07746	8.3665e-05	10.2494	1217.24	E1JJ33		cpx	11	2	68.5	16.503	28.9744	28.9161	30.5803	19.6826	18.6284	19.4116
+	2.49465	0.00320145	8.60464	389.273	P19334	Transient receptor potential protein	trp	89	89	49.7	142.59	33.6033	33.7123	29.8119	24.679	23.2484	23.3863
+	2.41204	0.00387223	8.30474	316.211	B7Z0M9;Q7KSB3	Oxysterol-binding protein		44	4	56	107.2	29.2545	29.2696	25.2485	19.31	20.3198	19.2286
+	3.59025	0.00025689	8.16474	286.968	M9NG38;M9NEZ2		sdt	35	1	27.2	165.39	28.4776	28.4034	27.5097	20.1518	20.883	18.8616
+	3.21794	0.000605423	8.14143	282.368	Q7PLI0		p120ctn	23	23	38.5	86.822	27.1251	27.2643	25.5627	19.347	18.8952	17.2857
+	3.03325	0.000926299	8.06263	267.358	E1JHC3;X2JDM7;Q9NFZ3;E1JHC4	Guanine nucleotide-binding protein subunit gamma;Guanine nucleotide-binding protein subunit gamma-e	Ggamma30A	6	6	48.6	8.3976	27.3935	27.4972	29.6936	20.0537	19.2574	21.0853
+	3.29891	0.000502448	7.67911	204.947	E1JJK6;M9PJM8;M9PEJ5;E1JJK9;E1JJK7;X2JF93;P43125-2;P43125	Protein retinal degeneration B	rdgB	58	2	51.5	139.34	27.8129	27.7296	27.6342	21.3951	18.8267	19.9175
+	3.15115	0.000706073	7.67259	204.023	Q9VL69		BEST:CK01296	2	2	10	21.636	28.3636	29.006	26.3299	20.4423	20.1513	20.0881
+	3.77185	0.000169103	7.55521	188.08	Q0E8X7			3	3	32.9	9.5409	29.1291	28.1199	27.4181	21.088	20.2267	20.6867
+	5.45294	3.5242e-06	7.52967	184.781	P36975;P36975-3	Synaptosomal-associated protein 25	Snap24;Snap25	12	12	72.6	23.685	27.8743	28.0227	28.282	20.5928	20.7905	20.2068
+	3.45162	0.000353489	7.41116	170.209	A0A6M3QH40;B7YZD9;A0A6M3Q831;A0A6M3Q762;A0A0B4K7L3;A0A0B4K6W0;B7YZD8;A0A0B4KEH7;A1Z867;A0A6M3Q7N5;A0A0B4KEJ6;D3DMM3;A0A6M3Q951;Q7JR75;A1Z869;A0A0B4K7W2;A1Z866;Q86P80;A1Z870;Q966U7		CAP;CAP-RO	19	2	10	288.8	27.4247	27.4703	25.675	19.794	18.8725	19.67
+	4.48502	3.27329e-05	7.3833	166.953	O18475	DNA polymerase theta	mus308	2	2	0.8	229.87	27.4301	27.3815	27.7584	19.6481	20.7878	19.9842
+	2.45325	0.00352166	7.34136	162.17	P22815	Protein bride of sevenless	boss	26	26	32	99.949	29.7054	29.3115	26.0604	20.4866	21.4972	21.0694
+	2.35123	0.00445425	7.29221	156.738	P48994	Transient-receptor-potential-like protein	trpl	68	66	50.7	127.75	30.7932	30.6617	27.045	21.9465	22.7876	21.8892
+	3.25159	0.000560282	7.12601	139.683	Q8T0Q4		shrb	13	13	61.1	25.443	27.6072	27.798	26.1015	19.3266	20.9232	19.8789
+	2.48318	0.00328713	6.88405	118.115	A0A0S0X7Z4;P08510;P08510-3;P08510-9	Potassium voltage-gated channel protein Shaker	Sh	24	6	50.2	74.192	28.5107	28.6629	25.3211	20.8578	20.4452	20.5395
+	2.55653	0.00277634	6.74963	107.607	X2J9T3			3	1	10.4	48	27.8208	27.934	24.8757	20.3542	19.6667	20.3608
+	2.40844	0.00390443	6.73185	106.289	P36188-5;P36188-4	Troponin I	wupA	17	6	45.7	24.425	28.377	28.3355	25.9128	19.609	20.5642	22.2565
+	2.92912	0.00117728	6.62169	98.475	E1JJH5		dlg1	36	0	46.2	112.5	27.0569	27.2406	24.7725	19.899	19.5058	19.8002
+	3.21549	0.000608846	6.58987	96.3271	Q8IMY7;Q9VCL9;E1JIU5;A0A0B4LHI9		Irk2	11	11	23.1	50.248	26.9536	27.1338	25.1169	20.1856	19.5393	19.7098
+	3.48446	0.000327744	6.55038	93.7264	Q7K304;A0A0B4KFF6;A8DY77		Drep2;Drep-2	19	19	35.1	51.852	26.8335	27.1623	26.026	20.8174	20.2984	19.2548
+	2.33385	0.00463606	6.46256	88.1911	A8JNR2;A8JNR3;X2JCT5;Q8IQE6			32	32	62.3	69.66	27.7669	27.8218	30.2342	23.4659	20.7484	22.2209
+	2.7735	0.0016846	6.42775	86.0887	M9PE66		Hk	25	2	49.5	59.73	26.7893	26.8838	24.4098	19.4424	20.1426	19.2146
+	3.11508	0.000767222	6.37096	82.7657	X2JCG0;X2JC02;X2J8M7;X2JAM4;M9MRN1;Q9W018			47	47	18.8	340.11	27.7347	27.5402	25.8264	21.1184	20.0199	20.8502
+	2.3773	0.00419473	6.36336	82.3308	P06002	Opsin Rh1	ninaE	21	21	37.3	41.494	35.2592	35.3887	32.1513	28.3051	27.5032	27.9008
+	5.34927	4.47434e-06	6.31429	79.5773	E1JJK8		rdgB	58	2	50.1	136.49	28.8785	28.8099	28.7942	22.158	22.774	22.6078
+	2.4742	0.00335586	6.22707	74.9089	A0A0B4JDG2;A0A0B4JCZ0;Q9I7I8;A0A0B4JDD8;Q8IN56;Q8IN55	Oxysterol-binding protein		43	3	57	104.57	27.8591	27.5416	25	19.8356	21.2902	20.5937
+	2.39074	0.00406691	6.12446	69.7663	A0A0B4K6R6;Q86BB6;Q9VN49;B7Z0T2;B7Z0T1;A0A0B4K615		CG31534-RB	19	19	16.1	165.45	26.8439	26.8509	24.2009	20.8959	19.1226	19.5037
+	3.88799	0.000129423	6.11779	69.4444	M9NH07;P19351-5;P19351-12;P19351-4;B9EQV5	Troponin T, skeletal muscle	up	26	2	39.8	47.201	26.6369	26.576	25.4138	19.8531	20.3202	20.1
+	2.57292	0.00267352	6.11202	69.1676	A0A0B4LHB7;A0A0B4LHB9;E1JIQ1;A0A0B4KHS0;Q94900-5;Q94900-3;Q94900-2;Q94900-4;Q94900;A0A0B4LID6;E1JIQ2	Glutamate-gated chloride channel	GluClalpha	13	13	28.8	52.232	26.9986	27.7193	28.7146	21.9383	20.253	22.905
+	3.52975	0.000295293	6.00184	64.0815	Q8IR72		CG32638-RB	3	3	34.6	17.721	26.4334	26.7959	25.6018	20.3148	19.6227	20.888
+	3.63349	0.000232549	5.96187	62.3305	Q9VXI3;Q95TL8			13	13	30.1	43.348	27.0043	26.7672	26.0057	20.3486	20.1833	21.3598
+	2.75394	0.00176223	5.90271	59.8262	O77434;M9PGI6		Sec22	6	6	38.9	24.646	27.9759	27.5575	25.4128	21.0412	21.1851	21.0117
+	3.51908	0.000302638	5.89864	59.6578	A0A0B4JD00;A8DY69;E5DK16;A0A0B4JCQ5;Q8SXP0;A0A0B4JD31;A0A0B4JCS1;A0A0B4JD27;I0E2I4		CG8709-RH;Lpin	35	35	42.1	114.69	26.8834	26.9532	27.6119	22.127	20.961	20.6646
+	2.66539	0.00216078	5.79462	55.508	Q05733;I0B8M2;A0A0B4KEQ1	Histidine decarboxylase	Hdc;Hdc-RA	11	11	16.4	94.034	26.0243	26.0865	26.7656	19.8557	19.5686	22.0682
+	2.96596	0.00108154	5.78819	55.261	M9NFH3;M9NDA6;Q8I7C3-2;Q8I7C3	LIM and SH3 domain protein Lasp	Lasp	6	6	29.8	32.2	26.031	26.1843	27.1278	21.7147	20.6059	19.658
+	2.60864	0.00246243	5.72738	52.9801	Q9W0K9			6	6	39.3	24.322	24.8796	24.4748	24.416	20.4966	17.7787	18.313
+	2.48635	0.00326327	5.69753	51.8954	M9NEQ5;Q9VJD2	Ragulator complex protein LAMTOR3 homolog	CG5110	5	5	53.2	13.781	26.8301	27.6943	25.8361	22.5222	20.6112	20.1345
+	2.85876	0.00138433	5.67533	51.1028	Q9VJ75			12	12	15.5	104.25	26.1439	25.8261	24.4788	20.4721	20.1334	18.8173
+	3.35901	0.000437508	5.59626	48.3773	A8JNL4;A8JNL6;M9PE98;P91621;X2JC30;M9PBR2	Protein still life, isoform SIF type 1	sif	78	0	45.1	232.1	25.6192	25.5553	25.3407	20.944	19.4177	19.3647
+	4.24482	5.69089e-05	5.45148	43.7582	M9PCV9;Q9VVI9	Charged multivesicular body protein 5	CG6259;Vps60	7	7	38.5	25.151	26.1368	26.1721	26.3246	21.2341	20.8367	20.2084
+	2.51434	0.00305956	5.42828	43.0601	E1JI85;Q8IQC1-2	Golgi apparatus membrane protein TVP23 homolog;Uncharacterized Golgi apparatus membrane protein-like protein CG5021	CG5021	4	1	30.5	25.158	27.0983	27.3681	25.015	20.3879	21.0108	21.7978
+	3.74079	0.000181641	5.41079	42.5411	Q9VA73-3	Calcium-binding mitochondrial carrier protein Aralar1	aralar1	50	2	67.3	74.902	26.5904	26.8213	25.6146	20.7018	21.2523	20.8398
+	2.9921	0.00101836	5.36804	41.2992	A0T1Z4;A0T1Z5;B7Z0J2;Q9VFU8		yrt	20	20	28.3	101.02	25.9756	26.2445	27.1521	21.7122	20.0664	21.4895
+	4.27254	5.33901e-05	5.35154	40.8294	X2JCI4;E1JJD5;P13217-2;P13217	Phosphoinositide phospholipase C;1-phosphatidylinositol 4,5-bisphosphate phosphodiesterase	norpA	73	72	56.4	124.82	30.6747	30.6714	31.5026	25.4082	25.7426	25.6433
+	2.65536	0.00221128	5.1609	35.7755	E1JJ37;Q8IPM8-3;E1JJ35;E1JJ32;Q8IPM8;Q8IPM8-5;Q8IPM8-7;Q8IPM8-8;Q8IPM8-4	Complexin	cpx;cpx-RK	11	2	67.6	16.189	25.5434	24.7594	26.5273	20.9588	21.006	19.3827
+	2.40353	0.00394881	5.1602	35.7582	Q9VMR0			5	5	30.1	26.601	26.3693	26.4344	24.3915	20.4854	21.5558	19.6735
+	2.84341	0.00143415	5.14231	35.3176	Q8MRJ2			5	5	8.8	65.877	25.7197	26.0631	24.1781	20.779	19.7595	19.9953
+	2.75504	0.00175778	5.12706	34.9462	M9MRW7			1	1	36.2	7.6438	25.8259	25.4301	24.9012	21.1871	19.0399	20.5491
+	2.57574	0.00265619	5.04478	33.0088	Q8IQN2;Q9VUY1	Chloride channel protein	ClC-c	3	3	6.8	90.546	25.6391	25.5213	23.9834	19.7641	21.034	19.2113
+	2.9798	0.00104762	5.02385	32.5334	P18106;A0A0B4KGK6;A0A0B4KFK7;P18106-1	Tyrosine-protein kinase Fps85D;Tyrosine-protein kinase	FER;Fps85D	19	19	18.8	150.26	25.3162	25.4859	26.1685	20.7475	21.4885	19.663
+	2.78225	0.00165101	5.01219	32.2715	M9PHL4;M9PES8;M9PEC1;Q9VRY6;M9PBS9;M9PEJ2			10	10	27.9	41.883	25.8722	26.0067	24.2944	19.6856	20.9621	20.4891
+	2.66099	0.00218276	4.88697	29.5887	Q9W3H7		sdt	34	1	46.5	95.325	25.5086	25.9176	24.2633	20.9033	20.7561	19.3692
+	3.44897	0.000355655	4.83085	28.4597	Q7KK51;Q9W1Q6;Q8MLR7		BcDNA.GH04637;BcDNA:GH04637	2	2	3.1	72.908	24.5278	25.1623	25.1604	19.3956	20.3184	20.644
+	2.44693	0.00357334	4.82087	28.2636	Q9VMT2;X2JD70		TpnC25D	4	4	34.9	16.795	25.4934	25.9074	23.8352	19.3577	20.505	20.9106
+	3.43288	0.00036908	4.78032	27.4803	Q9VFS2	Carotenoid isomerooxygenase	ninaB	3	3	7.4	69.931	24.9556	25.2129	25.3001	19.6529	20.3796	21.0951
+	3.57691	0.000264904	4.69145	25.8385	Q9VXU1;Q9VXU2;A0A4D6K5M0		Gmap	3	3	3.1	137.77	24.556	24.4553	23.3653	19.3369	19.4078	19.5575
+	3.71279	0.000193736	4.68741	25.7663	M9PI22;M9PFD6;M9PI39;Q9U6L4	Protein tweety homolog;Protein tweety	tty	5	5	12	59.676	24.5987	24.5278	23.7804	19.9076	19.8031	19.1339
+	4.47525	3.34772e-05	4.68686	25.7564	Q9VRJ5		CHMP2B	3	3	11.8	23.829	24.6342	24.5347	25.1967	20.0651	19.9512	20.2887
+	2.88789	0.00129454	4.62838	24.7333	A0A0B4LF57;P62152	Calmodulin	Cam	4	4	34.9	16.81	24.5765	24.5626	25.6587	20.1506	19.62	21.1421
+	3.84514	0.000142842	4.57726	23.8722	B5RJS0;X2JAX8;D5SHR1;M9MQH0;H1UUM2		CG4040-RA;CG42388-RC;CG42388-RF	13	13	13.2	138.6	25.3213	25.1519	24.8815	21.127	20.1777	20.3181
+	3.16764	0.000679769	4.55577	23.5193	Q06003-4;Q06003	Protein goliath	gol	5	5	8.8	68.591	24.6118	24.7775	23.4654	20.1661	19.693	19.3282
+	3.01303	0.000970443	4.55462	23.5005	P06754-2;A0A0B4K661;A0A0B4KG68	Tropomyosin-1, isoforms 9A/A/B	Tm1	13	2	48	29.297	23.9538	24.0498	25.4991	20.1537	20.0535	19.6317
+	4.00479	9.89022e-05	4.54751	23.385	Q8IPW2;Q9VPU1		dock	3	3	10.5	45.65	25.157	24.6926	24.4549	20.4583	19.8095	20.3941
+	2.80321	0.00157323	4.49662	22.5744	R9PY51			3	3	27.2	11.589	24.1166	24.3384	24.9608	19.0197	20.0511	20.8552
+	2.77471	0.00167991	4.45926	21.9973	A1ZB78;A1ZB77;Q7JRI6;A1ZB79;A1ZB80;E1JGL5;A0A0B4K7G1;A1ZB83;A0A0B4LGX1;A0A0B4K897		CG5174-RA	3	3	20.5	18.273	24.9362	24.9926	26.2784	21.7359	20.6429	20.4507
+	2.84453	0.00143045	4.45484	21.93	Q9VN02		Vps24	5	5	26.5	25.285	25.3226	25.6866	24.8131	21.583	21.0196	19.8552
+	3.68556	0.000206274	4.42378	21.463	Q9VZJ9		Mul1	3	3	10.1	37.843	24.2411	24.6246	23.7692	19.7242	20.2253	19.4142
+	2.63737	0.00230478	4.33962	20.2467	A4V0S1;Q24509	Syntaxin-5	Syx5	2	2	6.4	51.849	24.7227	24.5527	24.1511	20.7026	18.9266	20.7784
+	2.65956	0.00218997	4.29142	19.5815	A4V4D2;Q9VYK5;Q9VYK6		Tomosyn	3	3	3.7	136.55	24.0674	24.5695	24.7203	19.1963	21.2021	20.0846
+	2.77669	0.00167228	4.23872	18.8791	E1JGK7;Q7KRI2	Longitudinals lacking protein-like	lolal	5	5	44.9	14.489	25.8087	25.8609	25.3526	22.2291	21.6725	20.4045
+	3.81034	0.00015476	4.23839	18.8748	Q7JQX9;Q9VDD2;A1A703;Q8I0A1;Q8SXT8		SNF4Agamma	4	4	6.7	103.08	24.2457	23.7249	23.7648	19.2629	19.6179	20.1395
+	3.38857	0.000408725	4.23547	18.8366	Q02645-3	Protein hu-li tai shao	hts	24	2	56.2	54.552	25.1768	25.4502	24.5374	21.2391	20.9336	20.2852
+	2.54765	0.00283366	4.12849	17.4904	Q9W306			2	2	21.5	12.918	24.8475	24.5163	25.4136	20.1042	21.9384	20.3494
+	2.92308	0.00119377	4.08792	17.0054	Q9VDC8		CG3337-RA	4	4	23	22.488	24.6008	24.7101	23.6107	20.7812	20.3102	19.5665
+	3.2738	0.000532352	4.04425	16.4984	Q8T6L6;Q8T6L7;Q4AB27		Myo95E	6	6	4.8	144.34	24.4817	24.6901	24.6271	20.3561	19.9947	21.3152
+	2.75766	0.0017472	4.04116	16.463	Q9V4A0;Q8IM95		CG11155-RA	6	6	7.3	104.4	24.8762	24.7486	23.499	20.8927	20.3231	19.7845
+	3.31421	0.000485052	4.03418	16.3836	Q9VN14	Contactin	Cont	7	7	5.5	158.24	23.827	23.7509	23.2808	19.8387	18.8958	20.0216
+	3.83758	0.000145351	4.03304	16.3707	M9PHL6;Q9VYV8;M9PGW8;Q8IR86;M9PHA0		bif	12	12	21	117.41	24.9634	25.0047	24.8464	21.1647	21.2076	20.343
+	2.44974	0.00355024	3.97644	15.7408	Q9VHI9;A0A0B4KGW3			3	3	4.1	79.016	25.0847	24.451	22.941	20.1038	20.0284	20.4153
+	2.9664	0.00108045	3.95709	15.5311	H9XVM5;Q9V4B6			2	2	1.9	151.03	23.8406	24.6984	23.5159	19.5337	20.046	20.604
+	3.97526	0.000105863	3.92849	15.2262	A0A0B4LFW6;A1Z7S0		Rme-8	15	15	8.2	272.47	24.1625	24.1921	24.3076	20.7765	20.1745	19.9258
+	3.15709	0.000696476	3.82226	14.1454	M9MRV3;D4G7A5;M9PE70;Q9VZN2;E0R7R0;A8JNJ8;Q9VZM9;Q7YU16;Q9VZN0		CG10860;CG12604;CG32264-RB;CG32264-RE	3	3	9.7	51.282	24.0115	23.5904	24.5156	20.8226	19.9188	19.9092
+	3.66118	0.000218183	3.807	13.9966	Q9VYQ7	Probable cytochrome P450 311a1	Cyp311a1	5	5	14.5	54.789	24.5826	25.0088	24.5692	21.2178	20.3928	21.129
+	3.7676	0.000170763	3.80417	13.9691	Q95TZ7;Q8IQB4;Q058U1;E1JI73;E1JI76		Zasp66	18	0	52.5	44.469	24.1434	23.8025	23.8069	19.9667	20.6127	19.7609
+	2.48419	0.00327955	3.76643	13.6084	Q7JZW2;A1ZAH8		RpS15	3	3	27	17.037	23.2876	23.4483	23.671	19.1564	20.8799	19.0713
+	2.45699	0.00349147	3.75181	13.4712	Q9VJ41		CG10599	1	1	2.8	79.941	24.8458	24.7815	23.4902	19.8464	21.2772	20.7386
+	5.9342	1.1636e-06	3.74277	13.3871	Q9VBC4			2	2	2.8	95.623	24.021	24.1207	24.2494	20.451	20.405	20.3068
+	2.70302	0.00198143	3.73582	13.3227	Q9VIU9;Q8INW2;B7YZX0			7	7	8.8	150.26	24.8081	25.0201	23.4383	20.415	20.9534	20.6907
+	2.68571	0.002062	3.67901	12.8083	Q24008;D3DMF9	Inactivation-no-after-potential D protein	inaD;inaD-RA	57	57	74.2	74.331	31.6215	31.5813	30.0523	27.434	27.3569	27.4272
+	4.32777	4.70139e-05	3.60915	12.2029	Q05913	General transcription factor IIF subunit 1	TfIIFalpha	2	2	4.3	64.466	23.8994	24.0092	24.2511	20.6068	20.1215	20.6039
+	3.43577	0.000366636	3.60844	12.1968	H9XVP5;Q8I0G8;Q8T0F5;Q9N675		Zyx	2	2	6.2	55.98	23.9538	24.2256	24.9025	20.4879	21.0341	20.7345
+	2.49286	0.00321472	3.51684	11.4465	Q8T9L5		lkb1	2	2	5.3	62.892	23.3861	23.3006	24.9912	20.2081	20.5059	20.4134
+	3.02203	0.000950547	3.45877	10.995	Q9VEU9		CG14883-RA	3	3	14.8	37.687	24.2361	23.8896	23.4822	20.7791	20.7028	19.7496
+	2.96189	0.00109171	3.43153	10.7893	Q9VVC6;Q9Y150		Exn	9	9	4.6	224.99	24.2361	24.099	24.552	20.1018	21.34	21.1507
+	2.9167	0.00121142	3.38921	10.4774	A0A0B4K7Q3;Q9VAK1;Q8IMK7;Q961C5		alph	3	3	15.1	36.941	23.5692	23.9917	24.0982	21.239	19.9751	20.2773
+	3.06256	0.000865842	3.38713	10.4623	Q9VAH7		yata	9	9	11.3	97.159	25.6542	25.2292	25.1699	21.3027	22.476	22.1133
+	3.22231	0.000599368	3.31472	9.95016	Q6XK19;A0A0B4K657;B7Z0K2;A8JR10;Q6XK20;B7Z0K1;Q59DW9;Q59DX2		btsz	3	2	1.1	285.82	23.8774	23.0044	24.0762	20.4572	20.3492	20.2074
+	3.19616	0.000636566	3.30152	9.85956	Q9VHK6		IscU	3	3	32.5	16.717	24.839	24.1575	23.8099	20.7379	21.2697	20.8943
+	2.76879	0.00170296	3.2851	9.74799	O76752		Sptr	2	2	8	29.231	22.8942	22.6654	24.0345	19.9626	20.0832	19.693
+	2.87443	0.00133526	3.17535	9.0339	P19107	Phosrestin-1	Arr2	46	46	79.1	45.028	32.8716	32.9705	31.8578	29.2175	29.748	29.2083
+	2.72566	0.0018808	3.07388	8.42034	Q9VIM0			3	3	7.6	53.701	23.1835	23.2604	22.8679	19.2218	20.4347	20.4337
+	2.55167	0.00280754	2.99557	7.97549	Q9VE73			6	6	14	53.034	24.2227	24.7064	25.6411	21.9177	22.1569	21.5089
+	3.36911	0.000427452	2.97351	7.85445	Q9V3H5		Cdk5alpha	2	2	6.4	53.526	23.4846	23.0331	23.9916	20.508	20.5321	20.5486
+	2.85853	0.00138506	2.94834	7.71862	C7LA93;P15330	Embryonic polarity protein dorsal	dl	3	3	4.5	111.55	23.2261	23.8764	24.1246	20.2976	20.9113	21.1732
+	4.06796	8.55143e-05	2.90386	7.48428	A0A4D6K426;P40421	Serine/threonine-protein phosphatase rdgC	rdgC	35	35	52.3	77.209	27.8621	27.9155	28.4173	25.1245	25.2229	25.1359
+	2.64208	0.00227992	2.69882	6.49273	Q09103-3;A0A023GPM5;M9MSN3;M9MS31;M9PH20;Q09103-2;Q09103;M9PHG3	Eye-specific diacylglycerol kinase;Diacylglycerol kinase	rdgA	48	17	50	115.58	30.0084	30.1184	31.1293	27.9185	27.4106	27.8304
+	2.96809	0.00107624	2.64203	6.24209	Q8WR19;Q9VW45		Fibp	2	2	5.3	42.417	23.9445	23.5748	22.9495	21.0797	20.7175	20.7456
+	4.20564	6.2281e-05	0.750544	1.68243	Q9NBD7	CLIP-associating protein	chb	6	6	4.6	165.57	23.0029	22.9628	22.956	22.2871	22.1489	22.234
+	4.54443	2.85477e-05	-0.970328	0.51039	X2JJG8;X2JDA5;P20478;P20478-3;P20478-2	Glutamine synthetase;Glutamine synthetase 2 cytoplasmic	Gs2	23	23	49.3	41.304	27.888	27.8672	27.7596	28.8138	28.7681	28.8438
+	3.42048	0.00037977	-1.483	0.357744	E1JHR5;P15007-2;P15007	Enolase	Eno	15	15	46.9	46.662	25.3368	25.4967	25.3482	27.1142	26.8195	26.6971
+	3.03011	0.000933018	-1.54271	0.34324	Q7K221;A1ZAA5		Got1	10	10	27.6	46.087	25.1121	24.8453	25.3975	26.5785	26.5951	26.8096
+	2.75079	0.00177504	-2.12854	0.228689	Q9W1G0	Probable transaldolase	Tal	7	7	29.3	36.733	23.3558	23.4997	24.2674	25.8479	25.9178	25.7429
+	3.39357	0.000404043	-2.19278	0.21873	D1FYT3;Q9VAI6	General odorant-binding protein 99b	Obp99b	4	4	39.6	17.188	24.3936	24.2879	24.9099	26.7856	26.6026	26.7816
+	2.88064	0.0013163	-2.27305	0.206892	Q9VGM2;Q8INK3;Q8INK2		fabp	9	9	60.8	14.502	25.4758	25.7454	26.3859	28.0598	28.3168	28.0496
+	3.13391	0.000734659	-2.27509	0.206599	P25007	Peptidyl-prolyl cis-trans isomerase	Cyp1	6	6	35.7	24.666	24.6628	25.0594	25.2476	27.0692	27.6089	27.117
+	4.16121	6.89908e-05	-2.30392	0.202512	Q9XYZ9		GstE12	11	11	52.9	25.177	25.5316	25.333	25.7195	27.6958	27.8421	27.9579
+	4.3161	4.82952e-05	-2.35614	0.195313	Q9W330;Q9GNH8	Hexokinase	Hex-A	9	9	22.7	59.228	22.1981	22.2574	21.8709	24.4779	24.3934	24.5235
+	3.06819	0.000854701	-2.39097	0.190654	A1Z6L9		Trap1	13	13	23.4	77.962	24.4037	24.5328	25.2565	27.1471	27.0721	27.1467
+	3.26505	0.000543186	-2.58833	0.166278	Q9VIC9	10-formyltetrahydrofolate dehydrogenase	CG8665-RA	6	6	6.8	100.3	21.9904	21.4746	21.885	24.632	24.5106	23.9725
+	2.67105	0.00213278	-2.86334	0.13742	Q9U915	Adenylate kinase	Adk2	4	4	25	26.542	21.9824	21.5107	20.7556	23.9315	24.598	24.3092
+	2.61108	0.00244861	-3.07993	0.118263	Q8IN51		CG31205-RB	2	2	10.6	30.311	21.4635	20.7017	20.7051	24.6121	23.3303	24.1677
+	3.20712	0.000620704	-3.11421	0.115486	M9PHN8;X2JF40;Q27580	Adenosylhomocysteinase	Ahcy13	5	5	23.5	35.592	22.1899	21.4615	22.1889	24.8253	25.4755	24.8822
+	2.57221	0.00267789	-3.30422	0.101235	Q7JR82			2	2	2.1	117.28	20.7836	22.4293	21.4014	24.6784	24.7432	25.1053
+	4.59832	2.52163e-05	-3.44393	0.091891	Q9VLG9			7	7	21.3	52.205	21.4739	21.2097	21.7107	25.0176	24.8127	24.8957
+	3.48403	0.000328069	-3.53066	0.0865296	Q9VKI8			6	6	25.6	35.234	22.6071	22.6989	22.759	25.6868	26.2297	26.7405
+	4.54444	2.85471e-05	-3.53863	0.0860531	A1ZB68		GstE3	3	3	13.2	24.947	21.0205	21.2613	21.2126	24.8472	24.4061	24.8569
+	3.53036	0.000294878	-3.68111	0.0779606	Q9VYR1;Q76NR6		regucalcin	5	5	17.2	33.644	21.3956	20.7434	20.9694	24.2249	24.9821	24.9447
+	2.51826	0.00303209	-3.68469	0.0777674	Q9W401;Q9W401-2	Probable citrate synthase, mitochondrial	kdn	15	15	38.4	51.574	23.9465	24.3102	25.7731	28.0917	28.5029	28.4893
+	2.80126	0.0015803	-3.8709	0.0683507	Q6AWN0	1,2-dihydroxy-3-keto-5-methylthiopentene dioxygenase	CG32068	2	2	15.6	22.255	21.2934	21.3459	19.8116	24.5956	24.6573	24.8107
+	3.7613	0.000173263	-3.92511	0.0658301	Q9VBF3			1	1	37.1	6.5566	21.8343	21.0635	20.9202	25.0765	25.246	25.2708
+	3.43071	0.000370925	-4.33751	0.049463	P48375	12 kDa FK506-binding protein	FK506-bp2	6	6	66.7	11.666	22.4958	21.1927	21.8755	26.0071	26.3567	26.2126
+	2.87367	0.00133762	-4.43679	0.0461736	X2JCV2;Q24388	Larval serum protein 2	Lsp2	26	26	38.7	83.347	24.0637	24.6771	25.8934	29.0426	29.3809	29.5211
+	3.14146	0.000722008	-5.56267	0.0211578	Q8IPC3;Q8IPC5		CYLD	2	2	4.4	62.315	21.6846	21.8536	21.3025	27.97	26.069	27.4897
+	4.30298	4.97762e-05	-6.97322	0.00795888	A1Z992		AGBE	19	19	40.9	79.108	19.8217	19.4957	18.8551	25.9893	26.8291	26.2738

## Sheet: membrane fraction
proteins in membranne fraction Rh1::TbIDwt vs wild type			proteins listed in Table 1 are highlighted in yellow
Significant	-log p-value	p-value	Difference	Fold Change NF5_p vs SL2_p	Majority protein IDs	Protein names	Gene name	Peptides	Unique peptides	Sequence coverage [%]	Mol. weight [kDa]	LFQ intensity TbIDwt_1	LFQ intensity TbIDwt_2	LFQ intensity TbIDwt_3	LFQ intensity wt_1	LFQ intensity wt_2	LFQ intensity wt_3
+	3.52455	0.000298847	8.24058	302.455	E1JJ33		cpx	11	2	68.5	16.503	29.003	28.8526	29.0822	22.0572	19.6859	20.473
+	3.97404	0.000106159	8.11163	276.594	Q8INF8		CG31321-RB	5	5	9.8	66.394	29.4894	29.3105	29.3929	20.9691	20.5733	22.3155
+	2.46396	0.00343592	7.93673	245.016	M9PEU6;M9PHU7;M9PEK7;M9PF18;M9PBY3			37	34	36.7	132.13	27.2611	27.4409	27.402	19.8514	21.4053	17.0371
+	2.53629	0.00290878	7.88732	236.766	A4V1B2;Q9NB04	Patj homolog	Patj	39	39	61.2	92.851	27.3036	27.6852	27.3371	18.8868	17.8753	21.9019
+	3.34111	0.000455922	7.70348	208.439	Q9VDG5		Calx	32	1	33.3	106.15	29.5128	29.4831	29.2253	21.4511	20.5948	23.0649
+	2.69639	0.00201191	7.52228	183.837	Q9VR48		hoe2	13	13	22.7	94.69	28.6799	28.3694	28.7695	21.8439	19.0211	22.387
+	1.7385	0.0182601	7.346	162.692	M9PB59;Q8IPI3;M9PC92;Q9VM31;M9PB60;M9PCT2;Q9VM32;M9PC95;M9PF01;M9PCF0	Anion exchange protein	Ndae1	36	36	37.9	125.79	27.5628	26.6465	27.5744	16.8602	19.5392	23.3462
+	2.77669	0.00167229	7.34073	162.099	Q59DW8;Q9VEX2;A0A6H2EGC1		gish	32	0	67	52.125	27.7766	29.0912	29.1909	19.7868	21.483	22.7667
+	1.98014	0.0104679	7.04523	132.077	P36188-9;M9NFC0;P36188-8	Troponin I	wupA	14	3	44.7	24.377	28.9559	29.021	28.6392	19.7406	20.8934	24.8465
+	2.86835	0.00135411	6.7856	110.324	M9PEG1			35	35	63.8	75.619	29.6603	29.5363	29.4717	24.3474	21.4253	22.5387
+	8.04031	9.11355e-09	6.67979	102.522	E1JJK6;M9PJM8;M9PEJ5;E1JJK9;E1JJK7;X2JF93;P43125-2;P43125	Protein retinal degeneration B	rdgB	58	2	51.5	139.34	27.7426	27.6647	27.7706	21.0052	21.0974	21.0359
+	4.08273	8.26549e-05	6.56475	94.6647	X2JCG0;X2JC02;X2J8M7;X2JAM4;M9MRN1;Q9W018			47	47	18.8	340.11	27.79	27.5798	27.5576	20.8505	21.8476	20.5351
+	2.76857	0.00170383	6.44932	87.3856	A0A0B4JD00;A8DY69;E5DK16;A0A0B4JCQ5;Q8SXP0;A0A0B4JD31;A0A0B4JCS1;A0A0B4JD27;I0E2I4		CG8709-RH;Lpin	35	35	42.1	114.69	26.9351	26.9766	26.5963	19.4488	22.0902	19.621
+	2.10727	0.00781147	6.39765	84.3113	P83094;Q7KUZ1	Stromal interaction molecule homolog	Stim	14	14	29.6	64.797	27.2657	27.9972	27.9495	18.9964	21.6492	23.3738
+	3.99655	0.000100797	6.37201	82.8257	Q9VL76		mtDNA-helicase	2	2	1.6	70.067	26.4896	26.7822	26.6716	19.6452	20.1596	21.0225
+	3.47428	0.000335518	6.36178	82.2405	M9PHM3;M9MSA6;Q0KHS8;Q02280	Potassium voltage-gated channel protein eag	eag	22	22	15.8	134.34	27.6745	27.3644	27.6974	21.3203	22.1079	20.2227
+	2.75207	0.00176984	6.35915	82.0908	A0A0B4LHD7		Calx	32	1	33.6	106.77	28.3806	28.3834	28.2633	21.1166	21.1355	23.6978
+	3.87408	0.000133635	6.31368	79.5439	Q8T4E1	Putative GPI-anchor transamidase	CG4406	3	3	12.4	40.368	26.5158	26.9347	26.8906	20.7643	20.9917	19.6441
+	1.73183	0.0185424	6.25338	76.2877	M9MRG0;Q9U6A0-3;Q9U6A0;M9PCP1;Q9U6A0-4;Q9U6A0-2	Sodium/potassium/calcium exchanger Nckx30C	Nckx30C	5	5	9.3	94.099	28.0749	27.9081	27.946	20.3825	19.8198	24.9666
+	2.21698	0.00606763	6.23466	75.3044	M9NFF0;Q8SYF7;Q5LJR0;M9NDV5;Q5LJR2		CG17715-RC	6	6	18.3	30.067	28.4232	27.5377	27.6687	20.3955	20.6066	23.9235
+	2.31145	0.00488143	6.17098	72.0528	B7Z0M9;Q7KSB3	Oxysterol-binding protein		44	4	56	107.2	29.2449	29.256	29.1885	21.2171	22.9535	25.0058
+	2.62724	0.00235918	6.12679	69.8791	A8WH76		inaF-B	5	5	51.9	9.0336	30.0707	30.0868	30.1714	23.853	22.5068	25.5888
+	6.39985	3.98241e-07	6.10615	68.8865	Q7PLI0		p120ctn	23	23	38.5	86.822	27.0276	27.0371	26.8346	20.7406	20.9911	20.8491
+	4.58323	2.61079e-05	5.98734	63.441	Q7K1L4			11	11	24.5	73.878	26.3947	26.4735	26.418	19.8966	20.7548	20.6729
+	3.4318	0.000369995	5.95513	62.0403	A0A0B4JDG2;A0A0B4JCZ0;Q9I7I8;A0A0B4JDD8;Q8IN56;Q8IN55	Oxysterol-binding protein		43	3	57	104.57	27.6362	27.5574	27.6024	20.8384	22.6545	21.4376
+	5.47198	3.37301e-06	5.95057	61.8443	A0A0B4KHL7;P91928	MICOS complex subunit Mic60	CG6455	44	2	53	82.013	26.5728	26.6711	26.7488	20.5698	21.0234	20.5479
+	4.11741	7.63111e-05	5.92864	60.9114	D5AEN0		Galphao	5	2	35.4	14.619	26.9442	27.1845	27.3927	20.5873	21.6491	21.4991
+	3.94384	0.000113803	5.92239	60.6479	M9NH07;P19351-5;P19351-12;P19351-4;B9EQV5	Troponin T, skeletal muscle	up	26	2	39.8	47.201	26.5088	26.6406	26.1193	21.1719	20.396	19.9336
+	3.58743	0.000258565	5.90104	59.7572	Q9W3N0		snz	19	19	18.4	125.2	25.5848	26.1657	25.5248	18.9819	20.326	20.2643
+	4.43334	3.68692e-05	5.87568	58.7159	M9PE66		Hk	25	2	49.5	59.73	26.7684	27.0639	26.8697	20.5153	21.4836	21.0761
+	1.99456	0.010126	5.84615	57.5263	Q9W4X4;M9PDM4		PI4KIIIalpha	65	65	39.5	239.76	27.4338	27.4974	27.0979	20.0236	20.4452	24.0218
+	2.98019	0.00104666	5.83996	57.2798	A0A0S0X7Z4;P08510;P08510-3;P08510-9	Potassium voltage-gated channel protein Shaker	Sh	24	6	50.2	74.192	28.5031	28.6576	28.6315	22.4056	21.7872	24.0795
+	3.49105	0.000322815	5.83974	57.2714	Q7KVP6;B7YZM7;A0A6M3Q8I0;B7YZM6;A0A6M3QHD0;A0A6M3Q832;B7YZM5;Q9W2I0;E1JGQ4;A0A0B4LH32;A0A6M3Q9J1;B7YZM3;B7YZM4;A0A6M3Q8E0;A0A6M3QHJ1;Q7KVP5			32	32	24.7	180.74	25.9396	26.0298	25.9185	20.9047	19.1777	20.2862
+	4.51935	3.0245e-05	5.82209	56.5748	P36188-5;P36188-4	Troponin I	wupA	17	6	45.7	24.425	28.3741	28.3915	27.9379	22.8692	22.0974	22.2707
+	3.37195	0.000424673	5.71919	52.6804	Q9VK22		kek4	20	20	31.7	73.706	27.9815	27.8552	27.8594	21.5508	21.7538	23.2339
+	3.18888	0.000647326	5.70759	52.2585	Q7KVY7;M9PIV2	Syntaxin-4	Syx4	13	13	39.9	38.473	26.7676	27.7603	26.6562	20.6069	21.2139	22.2406
+	1.81515	0.0153055	5.69809	51.9155	Q9VNF9		elm	8	8	47.6	21.996	28.7265	28.5614	28.4571	20.8001	22.3052	25.5455
+	2.09616	0.00801391	5.68524	51.4551	Q7PLG1		CG40178-RB	27	27	33.1	91.769	27.4212	27.5276	27.3771	20.6476	20.5502	24.0723
+	1.96016	0.0109606	5.65748	50.4745	Q960U8	O-acyltransferase	mdy	12	12	18.9	64.943	26.1972	26.106	25.9852	20.0409	18.4819	22.7932
+	3.29794	0.000503568	5.62148	49.2306	M9PET5			6	6	22.1	53.24	27.0573	27.4963	27.4639	21.8242	20.7548	22.5741
+	4.39799	3.9995e-05	5.52483	46.0406	O77434;M9PGI6		Sec22	6	6	38.9	24.646	28.0061	27.7616	28.0456	22.1704	22.1211	22.9474
+	3.75305	0.000176582	5.48927	44.9194	A1Z9W2		CG33506-RA	4	4	18.1	36.401	25.7143	25.6844	25.9837	19.5464	20.886	20.4823
+	2.86801	0.00135517	5.48861	44.8988	M9NEC7;Q9W2W9;M9NF11;Q9W2X0		Hk	33	9	54.6	77.969	28.7579	28.3553	28.6914	23.6296	21.767	23.9422
+	3.52169	0.000300822	5.46732	44.2411	M9NF47;M9PHT9;M9NFP8;M9ND64;M9PBX1;M9PET1;Q9VSM1;E1JI71;Q9VSM0;Q9VSM2		CG32352;CG43078-RA	27	5	14.4	282.6	26.3329	26.3136	26.4029	21.7609	20.18	20.7065
+	2.72861	0.00186804	5.42341	42.915	Q960Y8;Q9VEH0		alt	36	36	57.8	98.592	28.1574	27.8294	27.7507	23.1835	21.0258	23.258
+	1.87042	0.0134766	5.4182	42.7603	M9MRE5;Q9VLS3;M9PB69;M9PF50;E1JHB4;Q8IPG4;M9MSG8;M9PCC7;Q0E8L0;M9PCW8;A0A0S0WGQ9	Piezo-type mechanosensitive ion channel component	Piezo	25	25	12.4	291.61	26.0482	25.9402	25.8876	19.0193	19.5114	23.0908
+	3.57728	0.000264677	5.40806	42.4608	M9PCV9;Q9VVI9	Charged multivesicular body protein 5	CG6259;Vps60	7	7	38.5	25.151	26.2584	26.1259	25.9486	20.0803	21.5443	20.4841
+	3.19762	0.000634431	5.4065	42.4149	Q9VJG4			7	7	58.8	10.12	25.9457	25.9048	25.813	20.9035	19.3784	21.1621
+	3.42046	0.000379786	5.28385	38.958		Transient receptor potential protein	trp	89	89	49.7	142.59	33.6109	33.7545	33.6498	28.1552	27.7053	29.3032
+	2.35146	0.00445184	5.27959	38.8431	Q8MT80	GPI mannosyltransferase 4	CG45068	6	6	8.8	80.216	24.9617	25.6575	25.5517	21.407	20.5126	18.4125
+	2.64487	0.00226531	5.27551	38.7335	M9NG38;M9NEZ2		sdt	35	1	27.2	165.39	27.8709	28.0124	28.0605	22.0321	21.8662	24.219
+	3.52528	0.000298349	5.24911	38.0313	Q9W3F7		CG12125-RB	11	11	31.2	59.023	25.9256	25.5002	25.2191	20.854	19.5324	20.5111
+	2.97185	0.00106697	5.23476	37.6547	Q9VBV8			4	4	8.3	72.009	26.5407	26.8697	26.8327	20.9344	20.873	22.7315
+	3.37591	0.000420817	5.22153	37.311	Q9VDU9		ort	2	2	3.7	55.547	24.8844	25.2644	25.3839	19.3358	20.8561	19.6761
+	2.97365	0.00106254	5.21167	37.0568	Q9I7M6;C0HDP4		Sytalpha	8	8	18.8	54.418	25.9501	25.4488	25.3845	19.3596	20.391	21.3978
+	2.63405	0.00232245	5.21062	37.0299	Q9W5R5		Slmap	23	23	30	100.93	26.6824	26.6938	25.9109	20.9432	22.5627	20.1493
+	2.82989	0.00147948	5.20905	36.9896	Q9W3H7		sdt	34	1	46.5	95.325	25.7995	25.9105	25.6801	21.6539	19.3598	20.7492
+	5.67903	2.09395e-06	5.20572	36.9043	A8JNR2;A8JNR3;X2JCT5;Q8IQE6			32	32	62.3	69.66	27.9315	27.7598	27.7697	22.6716	22.3953	22.7769
+	5.34823	4.48507e-06	5.20155	36.7978	M9PG40;Q8SYG3;D3DME9;M9PDD4		CG40045-RA	3	3	18.6	19.203	25.919	26.0124	26.0835	20.8974	20.5178	20.9951
+	2.07003	0.00851084	5.19341	36.5908	E1JHC3;X2JDM7;Q9NFZ3;E1JHC4	Guanine nucleotide-binding protein subunit gamma;Guanine nucleotide-binding protein subunit gamma-e	Ggamma30A	6	6	48.6	8.3976	27.4492	27.4138	27.4517	22.013	20.5061	24.2152
+	3.38094	0.000415971	5.13376	35.1089	Q9VG64			1	1	2.8	47.825	25.0193	25.0284	24.9357	20.0707	18.9548	20.5566
+	5.28109	5.2349e-06	5.10569	34.4323	Q9VCY7	Elongation of very long chain fatty acids protein	bond	2	2	8.4	36.883	25.8943	26.1648	26.0134	21.1825	20.7353	20.8377
+	2.52563	0.00298105	5.09594	34.2004	P48994	Transient-receptor-potential-like protein	trpl	68	66	50.7	127.75	30.394	30.8234	30.7652	25.2705	24.3871	27.0372
+	3.85255	0.000140426	5.06159	33.3956	M9PHL4;M9PES8;M9PEC1;Q9VRY6;M9PBS9;M9PEJ2			10	10	27.9	41.883	25.8999	26.0983	26.1881	21.2668	20.317	21.4179
+	1.3988	0.0399211	5.05472	33.2371	Q9VND8	GTP-binding protein Rheb homolog	Rheb	6	6	22.5	20.73	26.6591	26.5326	26.5969	19.6512	24.9011	20.0721
+	4.0983	7.97437e-05	5.05342	33.2072	A0T1Z4;A0T1Z5;B7Z0J2;Q9VFU8		yrt	20	20	28.3	101.02	25.6222	25.8751	26.0524	20.4901	21.3566	20.5427
+	2.16181	0.00688957	5.00186	32.0412	E1JHT2;Q9VR07;Q9VR07-2	Transporter;Sodium- and chloride-dependent GABA transporter ine	ine	15	15	16.9	103.64	27.7111	27.7318	27.6802	22.6001	21.0691	24.4483
+	4.73545	1.83886e-05	4.99341	31.8541	Q9VEU2		Der-2	4	4	20.7	29.852	26.4847	26.6623	26.0681	21.2502	21.354	21.6308
+	2.5187	0.00302899	4.98718	31.7169	Q8MT77;X2JAE9		CG17338;l(2)03659	15	11	18.1	145.83	25.893	25.7638	25.8024	20.2555	19.8732	22.369
+	2.23474	0.00582453	4.97236	31.3927	M9NEQ5;Q9VJD2	Ragulator complex protein LAMTOR3 homolog	CG5110	5	5	53.2	13.781	26.9417	27.0419	27.0831	21.2082	23.8989	21.0425
+	2.1782	0.00663435	4.96099	31.1463	Q8MLV1-2;Q8MLV1	Lamin-B receptor	LBR	16	16	26.7	80.234	27.5818	27.6229	27.8356	22.263	21.3397	24.5545
+	3.82467	0.000149737	4.96015	31.1283	Q9VBU6			8	1	40.9	23.721	26.1808	26.2788	26.2184	21.5929	21.643	20.5617
+	1.85363	0.014008	4.95633	31.0459	P22815	Protein bride of sevenless	boss	26	26	32	99.949	29.2055	29.1719	29.2611	23.1409	22.9982	26.6305
+	5.64113	2.28494e-06	4.93311	30.5501	Q709R6-2;Q709R6		bocks	8	8	28.5	38.761	25.6821	25.6694	25.5495	20.8632	20.478	20.7604
+	2.86309	0.0013706	4.92532	30.3857	Q05733;I0B8M2;A0A0B4KEQ1	Histidine decarboxylase	Hdc;Hdc-RA	11	11	16.4	94.034	25.6166	26.022	24.9693	20.4581	21.6135	19.7602
+	4.30382	4.96794e-05	4.90397	29.9393	Q9VIK7;B7YZY0			3	3	3.2	154.52	25.587	25.015	25.3218	20.6854	20.5244	20.002
+	3.12156	0.000755859	4.88188	29.4845	Q6IKC0			1	1	14.3	8.2127	26.1076	26.1273	26.3112	21.9755	21.6544	20.2704
+	4.35386	4.42729e-05	4.8685	29.2122	E1JI84;Q8IQC1-3;Q8IQC1	Golgi apparatus membrane protein TVP23 homolog;Uncharacterized Golgi apparatus membrane protein-like protein CG5021	CG5021	4	1	28.7	25.527	25.5709	25.6255	25.4922	21.1512	20.2818	20.6501
+	2.84803	0.00141896	4.85132	28.8664	Q7K2N3		MFS9	7	7	18.1	56.112	27.001	26.3323	26.8776	21.7606	20.9452	22.9511
+	3.14834	0.000710663	4.84041	28.6489	Q9VK46	Protein YIPF		2	2	15.2	28.199	26.3305	26.6574	26.1255	21.6087	22.3386	20.6449
+	3.54634	0.000284225	4.82386	28.3222	Q9VNI9			3	3	22	25.695	24.7981	24.9023	24.7828	20.1584	19.2413	20.6118
+	3.12189	0.000755289	4.81159	28.0824	Q9VN29;Q8IPL8;A0A0B4KF65	Elongation of very long chain fatty acids protein	CG31522-RA;CG9798	2	2	9.6	41.745	26.216	25.8698	25.9776	20.4112	22.1565	21.061
+	4.55834	2.76478e-05	4.80772	28.007	A0A0B4LEV0			1	1	16.7	12.179	25.6999	25.6554	25.2873	20.3782	20.8974	20.9439
+	2.51476	0.00305659	4.80295	27.9146	Q7KTU2;Q9VNR2;A0A4D6K506;C1C5A0;Q8IPS6;A8JNX2;M9PG15	Calcium-transporting ATPase	SPoCk	30	30	33.3	113.79	28.7718	29.2246	28.6756	23.2086	23.5159	25.5386
+	1.81909	0.0151672	4.79678	27.7955	Q9VGH0			10	10	16.4	86.946	25.9069	25.9473	25.5932	19.6528	20.0527	23.3515
+	6.27505	5.30827e-07	4.79606	27.7816	P17970-2;P17970	Potassium voltage-gated channel protein Shab	Shab	19	1	27.7	103.13	25.4799	25.4648	25.6973	20.7132	20.7199	20.8207
+	2.26456	0.00543802	4.78469	27.5636	Q7JW61	Ubiquitin carboxyl-terminal hydrolase	Usp20-33	12	12	15.9	109.67	24.9035	25.9597	25.9849	20.4934	22.353	19.6477
+	2.75648	0.00175193	4.77943	27.4633	Q9VQY4;A2RVF0		Atet	10	10	17.1	90.965	27.0651	27.1403	26.0171	21.269	21.6093	23.0059
+	4.29965	5.0159e-05	4.76683	27.2244	Q7K579	Diacylglycerol kinase	Dgkepsilon	10	10	25.7	60.053	27.0092	26.279	26.3737	21.5713	21.9749	21.8153
+	4.50721	3.11024e-05	4.74147	26.75	P18106;A0A0B4KGK6;A0A0B4KFK7;P18106-1	Tyrosine-protein kinase Fps85D;Tyrosine-protein kinase	FER;Fps85D	19	19	18.8	150.26	25.5951	25.5747	25.5555	21.279	20.6856	20.5363
+	3.50159	0.00031507	4.71437	26.2522	Q9VBI3		Vps2	5	5	16.8	27.348	25.3913	26.0513	25.4339	20.7881	20.3833	21.5619
+	1.40832	0.0390549	4.70651	26.1096	Q0KHZ9;Q9VAL7		Cnx14D;Cnx99A	22	22	40.4	68.892	27.8564	28.329	28.3274	22.3958	21.4804	26.5171
+	2.31018	0.00489579	4.70255	26.038	Q7K3S3		fusl	6	6	20.8	51.282	26.377	26.4532	26.6822	21.0319	20.9123	23.4605
+	2.09987	0.00794558	4.69514	25.9046	Q9VQR9		CG17593-RA	20	20	49.4	54.153	28.6311	28.0095	28.4989	23.3502	22.257	25.447
+	2.02715	0.00939393	4.68288	25.6854	X2JAT7;P15278	Fasciclin-3	Fas3	8	4	22.6	60.657	26.9091	26.6188	26.8695	20.5626	21.8167	23.9695
+	3.97899	0.000104957	4.67778	25.5948	A1Z6G4		CG17508-RA	2	2	8.7	35.184	24.6611	25.0801	25.1266	19.7721	20.3876	20.6748
+	3.20339	0.000626052	4.67723	25.585	P23654;M9MS15	Neurotactin	CG4382-RB;Nrt	10	10	21.5	92.774	26.096	26.1002	25.9061	20.9619	20.8028	22.3058
+	3.75533	0.000175659	4.67049	25.4657	B7YZQ3;A0A0B4LGM0;A0AVW1;Q8MLN9		prom	65	65	47.6	138.28	32.3493	32.387	32.2528	27.4029	27.2337	28.341
+	2.50414	0.00313224	4.61431	24.4932	Q4V516	Coiled-coil domain-containing protein lobo	lobo	3	3	4.7	105.24	27.2464	25.2991	25.2871	21.9591	20.9137	21.1169
+	3.62762	0.000235709	4.60901	24.4033	A8DYB0			2	2	0.4	631.32	25.3199	25.1175	25.3711	20.3247	20.2758	21.381
+	1.73781	0.0182891	4.59093	24.0994	Q9W1F5			11	11	32.8	44.377	26.7446	26.5014	26.4742	22.5874	19.6882	23.6717
+	2.71855	0.00191184	4.59023	24.0878	M9PE38;M9MRZ7;M9MRU9;M9ND32;M9NFJ6;A8JNI9		Shab	21	3	17.9	171.69	26.7902	26.9244	25.0936	22.0091	21.7905	21.2379
+	2.49802	0.00317672	4.58059	23.9274	Q9VSU7;Q9VSU7-2	Vesicle transport protein USE1	Use1	4	4	19.2	28.286	25.598	25.6027	25.5465	21.0811	22.2121	19.7123
+	4.48165	3.29872e-05	4.57284	23.7992	A0A0B4KHH2;Q95SP2	E3 ubiquitin-protein ligase HRD1	sip3	3	3	6.4	69.272	25.5364	25.0482	25.2277	21.0289	20.4609	20.604
+	2.04032	0.0091133	4.56097	23.6042	A0A0B4K6R6;Q86BB6;Q9VN49;B7Z0T2;B7Z0T1;A0A0B4K615		CG31534-RB	19	19	16.1	165.45	26.1877	26.387	26.8817	21.8381	20.3375	23.598
+	3.33787	0.00045933	4.55655	23.532	E2QCN3;A1Z7Q7		Hydr1	11	11	32.6	49.248	27.144	26.525	26.9706	21.9424	21.9218	23.1058
+	3.5026	0.000314343	4.54131	23.2847	Q7K2Y2;A1Z9M0			6	6	38.2	22.456	25.3168	25.8612	25.5446	20.3314	21.2612	21.5062
+	3.231	0.000587488	4.52977	23.0991	Q6IIF2		inaF-C	5	5	32.9	15.102	25.7945	26.7972	26.1811	21.5272	21.2418	22.4146
+	2.0366	0.00919177	4.52804	23.0715	Q9VP06			10	10	24.4	54.553	26.1627	26.7405	27.064	20.3021	22.8028	23.2781
+	2.33719	0.00460053	4.49368	22.5285	A1Z6J2		SCAP	12	12	11.8	142.49	24.4442	24.6828	25.1167	18.868	21.4851	20.4096
+	4.02242	9.49678e-05	4.48703	22.4249	P54385-2;A0A0C4DHE7	Glutamate dehydrogenase, mitochondrial;Glutamate dehydrogenase	Gdh	43	2	70.7	61.081	25.1453	24.9672	25.4852	21.0665	20.252	20.818
+	2.98322	0.00103939	4.47859	22.2942	M9NFH3;M9NDA6;Q8I7C3-2;Q8I7C3	LIM and SH3 domain protein Lasp	Lasp	6	6	29.8	32.2	25.9374	25.2287	25.2074	20.1166	21.0985	21.7227
+	2.55449	0.00278937	4.46517	22.0877	Q6IGN6			4	4	37.5	9.9024	25.7188	25.398	25.4362	21.0339	19.8965	22.2272
+	1.29533	0.0506608	4.46353	22.0627	P04755	Acetylcholine receptor subunit beta-like 1	nAChRbeta1	4	4	10.7	59.901	26.3284	27.0014	26.8621	20.6248	20.7057	25.4708
+	3.3638	0.000432716	4.44959	21.8505	E1JI85;Q8IQC1-2	Golgi apparatus membrane protein TVP23 homolog;Uncharacterized Golgi apparatus membrane protein-like protein CG5021	CG5021	4	1	30.5	25.158	27.2326	26.2177	27.2111	22.7217	21.9458	22.6451
+	4.74671	1.79179e-05	4.43344	21.6072	A4V3L8;Q9VAF0	Zinc transporter ZIP13 homolog	Zip99C	3	3	15.5	38.869	24.8638	25.4549	25.2356	20.6486	20.7302	20.8752
+	1.82043	0.0151206	4.43001	21.5559	Q7JZ25	Chloride channel protein	ClC-b	9	9	14.3	90.519	26.2361	26.2176	26.258	23.8614	20.1679	21.3924
+	1.54676	0.028395	4.38653	20.9159	Q24179	Protein sly1 homolog	Slh	15	15	30.8	72.365	26.271	26.3063	26.1035	20.4958	20.5746	24.4507
+	3.2922	0.000510272	4.38513	20.8957	Q9W4N8;Q7KVX5		Vap-33A	21	21	79.6	29.477	31.7492	31.8682	31.7549	27.1973	26.7944	28.2252
+	2.036	0.00920447	4.38492	20.8926	Q9VX83;M9PHT8			4	4	11.5	50.813	25.0092	25.1017	24.8757	21.6532	21.4184	18.7603
+	1.33044	0.0467257	4.37838	20.7981	Q9VDI6			3	3	27.8	19.538	26.329	26.3926	26.3578	19.8571	21.1124	24.9748
+	4.8928	1.27997e-05	4.36424	20.5953	Q9I7K4		CG18542-RA	7	7	36.1	29.17	26.3488	26.325	26.1746	21.6039	22.1021	22.0496
+	1.32839	0.0469473	4.36267	20.5729	Q9VSN9		SrpRbeta	8	8	34.8	27.088	26.7907	25.745	27.0253	19.6036	22.1191	24.7503
+	2.79784	0.00159281	4.36116	20.5513	X2JC55;P56079	Phosphatidate cytidylyltransferase;Phosphatidate cytidylyltransferase, photoreceptor-specific	CdsA	20	20	34.9	51.51	32.441	32.499	32.361	28.2359	27.012	28.9696
+	2.90787	0.00123632	4.34859	20.3731	Q9VXE5	Serine/threonine-protein kinase PAK mbt	mbt	7	7	18.2	69.619	25.5858	25.4709	25.2343	20.0933	21.2756	21.8763
+	2.57071	0.00268713	4.34224	20.2836	E1JJK8		rdgB	58	2	50.1	136.49	28.8326	29.1088	28.8531	23.7018	24.2126	25.8533
+	2.56947	0.00269479	4.34171	20.2761	Q7K483			11	11	40.1	37.362	25.5846	24.9039	25.1177	20.7055	19.8655	22.0101
+	3.77048	0.000169638	4.33978	20.2491	Q7JUN3			9	9	14	82.638	25.2864	25.2847	25.0664	20.5786	20.5455	21.4941
+	3.10438	0.000786362	4.33576	20.1926	Q8IQ25;Q9VR57			3	3	16.9	31.387	25.2687	25.2885	25.0508	21.635	20.9425	20.0232
+	1.43316	0.0368839	4.32116	19.9894	Q9V419	Probable cytochrome P450 28a5	Cyp28a5	22	22	43.8	57.704	27.429	27.0838	27.1564	22.0543	21.0175	25.6339
+	1.38542	0.0411701	4.31347	19.8831	M9PEZ6;M9PCE7			13	13	18.3	107.54	27.7739	27.3921	27.3484	25.0005	20.332	24.2415
+	3.02456	0.000945009	4.29935	19.6895	Q9VR47;Q8I930;F0JAH7		hoe1	23	6	27	94.879	29.1394	29.2073	28.9574	24.7221	24.0025	25.6815
+	1.41794	0.0381996	4.29487	19.6284	X2J5R5;P91657	Opsin Rh5	Rh5	5	5	14.9	42.704	26.9939	26.9361	26.9268	21.1072	21.3921	25.4728
+	2.09546	0.00802678	4.28838	19.5403	X2J9M9;X2JDZ6;Q9VK04;Q9VK06	Phospholipid-transporting ATPase	CG31729-RA;CG6263	19	19	25.1	111.46	26.7206	26.2461	26.4246	21.0076	21.6572	23.8615
+	2.21599	0.00608146	4.2877	19.531	Q0E8Q7		CG31731-RC	21	21	16.1	182.7	25.3883	25.9845	25.2125	22.2972	19.7319	21.6931
+	3.64855	0.00022462	4.28651	19.515	Q95SH2		Chmp1	2	2	9.4	22.328	25.4286	25.5653	25.8512	21.8977	20.8098	21.278
+	1.60068	0.0250793	4.28197	19.4536	O15943-7;O15943-5;Q4ABE8;Q4ABE7;O15943-4;O15943-2;O15943-6;O15943;Q4ABE9;Q4ABF0;O15943-8;O15943-3	Neural-cadherin	CadN;CadN2	30	30	12.5	346.84	27.4774	26.8873	26.2509	21.2103	21.6343	24.9251
+	2.574	0.00266686	4.26793	19.2653	A0A0B4K6K7;Q9VI55;Q9VI55-2	E3 UFM1-protein ligase 1 homolog	CG1104	17	17	26.7	87.481	26.0137	25.8193	25.8937	20.4266	21.8971	22.599
+	3.09759	0.000798749	4.24641	18.98	Q9VYJ4	1-acyl-sn-glycerol-3-phosphate acyltransferase		8	8	23	38.234	26.8902	26.1057	26.9361	21.703	22.4815	23.0082
+	2.66835	0.00214611	4.24488	18.9599	A1Z8N1	Facilitated trehalose transporter Tret1-1	Tret1-1;Tret1-2	8	3	6.7	95.187	28.1254	26.811	27.2601	22.2656	23.8274	23.3689
+	3.02715	0.000939396	4.21871	18.6191	Q95U32		Rpb7	7	7	24.1	46.461	24.885	24.9398	24.8555	21.4178	19.773	20.8334
+	2.51454	0.00305817	4.21272	18.5419	Q8T085;A1Z8S4;A0A0B4LG64;A0A0B4LF50		Mppe	7	7	31.8	41.629	27.1643	25.7685	27.4438	23.2432	21.8436	22.6516
+	1.32088	0.0477663	4.19864	18.3618	Q9W133			10	10	22.6	59.859	25.3445	25.8899	25.5344	18.4354	22.7427	22.9949
+	2.15675	0.00697035	4.19853	18.3604	A0A0B4LFU5;A0A6M3Q7F3;A0A6M3Q6Z1;Q8IGJ0-1;Q8IGJ0-3;Q8IGJ0	Protein EFR3 homolog cmp44E	stmA	25	25	35.5	90.909	26.8764	27.1755	26.991	23.108	21.2753	24.0641
+	2.56749	0.00270712	4.19048	18.2582	M9NDD2;Q9VW60	Adenylate cyclase type 2	Ac76E	4	4	2.9	143.36	25.1522	25.0235	25.4144	20.9722	19.9447	22.1018
+	3.22166	0.000600256	4.18838	18.2318	Q9W2S1;Q7KVQ7		Tango5	12	12	30.8	58.183	27.5748	27.5639	27.7316	23.4519	22.6949	24.1584
+	1.51521	0.0305343	4.18219	18.1537	Q7JRB2			9	9	39.2	37.584	27.7554	27.7299	27.7723	22.725	21.9087	26.0773
+	1.78397	0.0164448	4.17959	18.121	M9PDW6;Q9VIF9;B7YZY2;M9NFD1;M9NDU7	Sodium/hydrogen exchanger	Nhe2	9	2	9.3	143.93	26.9167	25.979	26.5482	23.1249	23.497	20.2831
+	4.45108	3.53933e-05	4.16999	18.0008	Q8MS59		wat	9	9	21.7	59.514	27.9601	27.6979	27.4023	23.3321	23.4534	23.7649
+	4.19216	6.42458e-05	4.1684	17.981	Q9VES6			1	1	2.6	55.958	25.364	25.3802	25.3942	21.6341	21.1944	20.8046
+	1.46355	0.0343914	4.15713	17.841	P36975;P36975-3	Synaptosomal-associated protein 25	Snap24;Snap25	12	12	72.6	23.685	27.8731	27.9379	27.8446	23.3774	21.641	26.1657
+	1.97678	0.0105491	4.15325	17.7931	Q9VP66;Q8IPT8;M9PFU5;Q86BG6		CG10508-RC	4	4	13	50.072	25.3909	25.3568	24.7488	19.6364	22.6839	20.7165
+	3.89556	0.000127187	4.15042	17.7583	Q9VG01			3	3	7	58.849	24.9394	24.9749	24.9664	20.7625	20.344	21.323
+	3.3836	0.000413425	4.15029	17.7567	Q9W2J7		Lapsyn	3	3	15.2	39.441	24.9096	24.8914	24.6744	20.5605	21.3756	20.0884
+	3.1835	0.000655392	4.14883	17.7387	Q0KHU2		Imp	12	0	26.6	69.43	24.8661	24.3234	24.9454	20.6473	21.1833	19.8579
+	3.39488	0.000402829	4.14413	17.6811	Q9V3S7		BcDNA.GH12326	3	3	8.4	47.782	26.184	25.9279	25.6756	22.1934	21.0866	22.0751
+	5.64681	2.2552e-06	4.13497	17.5691	Q9VB20		dsd	8	8	7.9	146.84	25.3316	25.395	25.3668	21.2492	21.0458	21.3935
+	2.44052	0.00362646	4.1296	17.5039	E1JJF4;Q9U969-3;Q9U969	Neuropathy target esterase sws	Rh7;sws	21	21	16.4	160.71	26.3815	26.9834	26.3378	23.403	22.6907	21.2202
+	2.55012	0.00281759	4.12263	17.4195	E1JJH5		dlg1	36	0	46.2	112.5	27.0832	27.0925	27.1114	23.4516	21.7246	23.743
+	5.10375	7.87501e-06	4.12158	17.4068	Q9U6P7		Syt4	10	10	24.5	52.229	26.1644	26.3908	26.373	22.2174	22.3782	21.9678
+	1.87099	0.0134589	4.12088	17.3983	Q9V4A0;Q8IM95		CG11155-RA	6	6	7.3	104.4	24.6349	24.6764	25.2792	19.3347	22.5609	20.3323
+	2.62654	0.002363	4.11116	17.2815	Q9W2L6			17	17	31.4	76.706	26.2732	26.4239	25.0923	21.2671	21.5312	22.6577
+	3.17673	0.000665679	4.10933	17.2596	Q9VGH7-2;Q9VGH7-4;Q9VGH7-7;Q9VGH7;Q9VGH7-6;Q9VGH7-3	Chloride channel protein 2	ClC-a	15	15	15.7	131.7	25.4233	24.8386	25.4258	21.6311	20.3718	21.3568
+	2.80383	0.00157099	4.08718	16.9967	M9NF51;M9PHL3;M9PJN1;P32870;M9PEL4;M9PH52	Ca(2+)/calmodulin-responsive adenylate cyclase	rut	10	10	7	228.59	25.6375	25.7361	24.4659	21.1156	20.6369	21.8256
+	2.66055	0.00218499	4.08252	16.9419	M9NDT7;M9NG14;M9PI84;M9PCU3;M9NEC1;M9PFS5;E1JI13;P98081-2;P98081	Protein disabled	Dab	21	21	15.4	224.99	24.4072	24.5267	24.0253	19.8943	21.3371	19.4803
+	1.97615	0.0105646	4.06204	16.703	Q9VWG0		Shawn	9	9	23.5	42.166	25.3549	25.1741	25.4461	20.6726	20.0988	23.0176
+	3.48177	0.000329785	4.04569	16.5149	Q9VIK6		Cen	4	4	5.1	89.904	24.8502	25.1916	25.3793	20.5597	21.0678	21.6565
+	1.53614	0.0290977	4.04291	16.4831	Q9VXH4			4	4	54.9	11.413	25.6601	25.96	26.1824	20.339	21.072	24.2628
+	3.40678	0.000391944	4.04197	16.4723	A0A0B4KI43;Q9VB55;A0A0B4KHZ0;A8JRE3		woc	11	11	7.9	187.32	24.9064	24.8114	24.6244	21.1643	21.0266	20.0253
+	1.83334	0.0146777	4.03733	16.4194	Q9VXI3;Q95TL8			13	13	30.1	43.348	27.0533	27.0702	26.6779	21.3527	22.6427	24.694
+	2.1373	0.00728949	4.02652	16.2968	Q9Y114		BcDNA.GH10229	19	19	45.3	71.204	25.3142	26.772	26.2708	22.6822	20.7458	22.8495
+	3.98267	0.00010407	4.013	16.1448	A0A0B4KHQ6;Q9VE32;A0A0B4KHD0			1	1	1.8	72.178	24.3945	24.5349	24.2708	20.0311	20.2624	20.8676
+	2.13739	0.00728805	4.01024	16.114	B7Z049;B7Z048;M9PI53;M9PFF3;Q9VU98;M9PFJ0;M9PF56		dysc	2	2	2.8	74.016	26.1574	26.1415	26.28	21.0043	21.8484	23.6955
+	2.19789	0.00634035	4.00714	16.0794	A0A4D6K1Y5;A0A0B4LH71;Q960T2-3;Q960T2-4;Q960T2-2;F3YDF6	Synapse-associated protein of 47 kDa	Sap47;Sap47-RI	16	1	40.3	49.223	25.7646	25.3317	26.6363	21.5897	20.9477	23.1738
+	3.02148	0.000951742	4.00313	16.0347	Q9VPD3-2;Q9VPD3			9	9	17.5	56.706	26.7533	26.5614	25.9814	23.1574	22.3338	21.7955
+	3.84875	0.000141662	4.00084	16.0093	A0A0B4LHH1;Q960R0;Q9W1B5;A0A0B4LGJ9		CG3209-RA	15	15	42.1	43.551	26.7542	25.972	26.7863	22.5679	22.3248	22.6173
+	4.78636	1.63547e-05	4.0006	16.0066	B5RJS0;X2JAX8;D5SHR1;M9MQH0;H1UUM2		CG4040-RA;CG42388-RC;CG42388-RF	13	13	13.2	138.6	25.3093	25.4179	25.1104	21.1317	21.154	21.5501
+	3.57427	0.000266518	3.99027	15.8925	M9PGS8;M9PHI0		Hk	22	1	41.9	64.53	24.8593	24.9321	25.0763	20.911	20.4352	21.5508
+	3.41852	0.000381489	3.9853	15.8378	Q9V3R8	UbiA prenyltransferase domain-containing protein 1 homolog	heix	1	1	4.5	39.215	24.7012	24.5078	24.6951	20.6047	20.058	21.2855
+	2.97027	0.00107085	3.98523	15.837	E1JH55;Q7KY01		AQP	1	1	4.9	29.033	23.7558	24.0106	24.2695	19.2814	19.9711	20.8277
+	1.95616	0.0110623	3.97551	15.7307	A1Z872		CAP	18	4	48.4	60.489	26.5888	26.4194	26.6846	23.2558	20.8341	23.6764
+	3.65075	0.000223488	3.97438	15.7184	Q9VKB2		Ced-12	6	6	9.5	82.976	23.9623	24.6453	24.3945	20.266	19.995	20.8179
+	1.3315	0.0466121	3.96609	15.6283	B7Z0Y2;M9PH86;M9PER2;M9NDY9;M9NH46;Q7KUY7		mmd	36	1	35.6	160.39	27.623	27.8707	27.7527	25.3622	21.0075	24.9785
+	2.10084	0.0079279	3.96448	15.6109	Q7K1C5			9	9	26.1	59.918	27.532	27.9282	28.1259	23.7079	22.6399	25.3449
+	3.70291	0.000198192	3.95544	15.5133	Q9VWI6		kek5	11	11	19.7	102.49	24.9128	24.7734	24.7558	21.4543	20.5223	20.5992
+	4.24769	5.65341e-05	3.95264	15.4833	A4V0S1;Q24509	Syntaxin-5	Syx5	2	2	6.4	51.849	24.5653	24.7355	24.7198	20.7388	21.0811	20.3428
+	3.18243	0.000657009	3.94034	15.3519	A0A6F7U5U6;A0A0B4K6Y7;A0A0B4K6C7;A8JQV8;Q8MQQ3;Q8INQ0;A8JQV7;Q9VHK4;B7Z0U1;Q9VHK1;Q9VHK3		pyd	51	51	46.3	152.99	28.6765	28.3637	28.3852	24.42	23.9106	25.2738
+	2.35634	0.00440206	3.93473	15.2923	Q9VWF0			11	11	52.9	34.621	25.1233	25.0411	24.7915	21.0759	19.8753	22.2005
+	1.72793	0.0187098	3.92784	15.2194	Q9V3L6	Nuclear cap-binding protein subunit 2	Cbp20	3	3	19.5	17.719	24.7604	24.9065	24.9076	19.0071	22.5113	21.2724
+	3.07884	0.000833992	3.92597	15.1997	A1Z9L2;A1Z9L0;Q8T076;A0A0B4KFX4;A0A0B4KEP1;A0A0B4LFC1;A0A0B4KFM5;A0A0B4KF25		Rcd1	4	4	8.1	100.8	24.6463	24.7497	24.8328	20.717	20.1245	21.6093
+	3.51622	0.000304637	3.92175	15.1553	Q9VHV3		CG7800-RA	4	4	7.9	60.296	25.1088	24.8283	24.8536	20.366	21.2746	21.385
+	2.85824	0.001386	3.91584	15.0934	Q9VBN7-2;Q9VBN7	S-adenosylmethionine mitochondrial carrier protein homolog	CG4743	6	6	29.6	32.274	25.6564	25.9158	25.3565	21.3711	21.1548	22.6553
+	2.18158	0.00658298	3.91042	15.0368	Q9VMD5		frj	7	7	12.3	56.307	28.2181	28.3084	27.6556	23.108	23.7959	25.5469
+	2.16997	0.00676135	3.90917	15.0237	Q0E8F2		CG32103-RB	19	7	39.8	65.445	28.0767	27.9775	27.9885	22.8822	23.9377	25.4952
+	4.68911	2.04594e-05	3.90765	15.0079	L0MLL1;Q8IMA6;Q7KQN3;A8DZ26			14	14	12.3	146.17	24.916	24.9862	25.4169	21.0989	21.3126	21.1847
+	4.44664	3.57569e-05	3.90639	14.9948	Q7K4W1	Threonylcarbamoyladenosine tRNA methylthiotransferase	CG6550	5	5	11.4	62.633	24.9741	25.0052	25.1307	20.8296	21.0856	21.4756
+	1.51035	0.0308779	3.90296	14.9592	Q9W095		Gk	21	21	55.2	64.587	27.1615	27.1429	26.9844	23.629	20.9432	25.0077
+	1.51986	0.0302093	3.89943	14.9226	Q9VNC7;Q9VNC6		CG2509	14	14	16.2	117.86	25.7431	26.0825	26.0311	20.4954	21.2949	24.3681
+	3.93129	0.000117141	3.89495	14.8763	A0A4D6K426;P40421	Serine/threonine-protein phosphatase rdgC	rdgC	35	35	52.3	77.209	27.8118	27.9509	27.8781	23.9962	23.5336	24.4262
+	3.12194	0.000755197	3.88252	14.7488	Q9VHK6		IscU	3	3	32.5	16.717	24.6105	24.0631	23.8506	20.7753	19.6054	20.4959
+	2.92166	0.00119768	3.87309	14.6527	Q9VAH7		yata	9	9	11.3	97.159	25.3933	25.6953	25.2889	22.2888	21.7369	20.7325
+	4.16956	6.76762e-05	3.86881	14.6093	Q9VW35		Trpml	3	3	5.1	74.251	25.1452	24.7192	24.8376	20.688	21.0795	21.3282
+	2.24215	0.00572601	3.8648	14.5687	Q9W0E4;Q8IRH0;Q8IRH1		Psa	29	29	35.1	99.326	25.6244	24.5114	25.0391	21.2069	20.0771	22.2966
+	2.08192	0.00828089	3.86453	14.566	Q9VLZ7	Probable cytochrome P450 4d21	Cyp4d21	13	13	28.6	58.264	26.2213	26.3326	26.6657	21.7851	21.7314	24.1096
+	1.88468	0.0130412	3.86414	14.562	A8JNT1;Q7KUN0		CG12355-RA	5	5	26	23.201	27.6488	27.5539	27.6046	24.4239	21.9422	24.8489
+	2.21022	0.00616286	3.84846	14.4047	M9PF36;M9PEX2;Q9VSZ1			10	10	25.7	55.751	24.8602	24.8399	24.7994	19.802	20.8395	22.3127
+	1.296	0.0505828	3.84705	14.3906	Q7K0F7			13	13	47.3	39.643	27.4139	27.411	27.2935	21.0297	23.7109	25.8366
+	3.11832	0.00076151	3.84222	14.3425	Q7K2N0			9	9	27.1	43.637	26.702	26.7457	26.5997	23.6077	22.723	22.1901
+	1.32939	0.0468395	3.84187	14.3389	O18338;M9NEE8		Rab8	7	5	35.7	23.691	26.7883	26.8574	26.818	22.0739	21.225	25.6393
+	2.65279	0.00222439	3.82096	14.1327	A1ZBC7;A1ZBC8	Transporter	List	3	3	5	62.186	24.6236	24.5886	24.5792	19.7275	21.0258	21.5752
+	2.83629	0.00145783	3.81841	14.1077	Q9VV76		Syx8	2	2	15.5	26.484	24.7998	24.0583	24.5919	20.9371	19.8097	21.248
+	1.428	0.0373251	3.80429	13.9703	Q9VQ34			6	6	14	60.126	25.0699	25.3272	25.4093	21.2309	19.4513	23.7114
+	4.59534	2.53896e-05	3.80243	13.9523	Q7K0W1			5	5	10.6	60.912	25.0931	24.7994	24.9307	21.4071	21.1233	20.8855
+	4.06809	8.54899e-05	3.80076	13.9362	Q7K0L7		Tpc1	10	10	40.1	36.678	25.1902	25.7913	25.5662	21.5063	22.0213	21.6179
+	3.22132	0.000600727	3.789	13.823	Q0KHU5	1-acylglycerophosphocholine O-acyltransferase 1	CG32699	10	10	19.9	60.037	26.1579	25.3599	26.3495	22.1557	21.7597	22.5849
+	2.75501	0.00175789	3.78232	13.7592	O01668	Opsin Rh6	Rh6	7	7	19.2	41.691	28.6512	28.3328	28.3313	25.5364	23.8113	24.6207
+	4.99661	1.00783e-05	3.77954	13.7326	M9PHL6;Q9VYV8;M9PGW8;Q8IR86;M9PHA0		bif	12	12	21	117.41	24.9329	24.9199	25.0301	20.945	21.4008	21.1985
+	1.33205	0.0465533	3.77709	13.7094	Q9VJ59		Jwa	4	4	31.9	22.839	26.5528	27.0652	26.924	22.2294	21.327	25.6543
+	2.01516	0.00965706	3.77428	13.6827	Q9VK85;M9PD08		Elf	33	33	52.7	66.451	25.8083	25.6982	26.2886	20.6737	23.3749	22.4237
+	1.65149	0.0223104	3.77354	13.6757	Q9V8I2	Ragulator complex protein LAMTOR2 homolog	CG5189	2	2	22.4	13.438	25.3436	25.0459	25.0033	19.3713	22.863	21.8379
+	3.46797	0.000340428	3.76789	13.6222	E6EK18	Calcium-transporting ATPase	PMCA	58	1	41.5	133.34	25.0309	25.1109	25.064	21.6061	20.6406	21.6555
+	2.1527	0.00703565	3.76074	13.5549	Q9VN02		Vps24	5	5	26.5	25.285	24.9459	26.4308	26.3248	23.0367	22.2818	21.1008
+	2.40246	0.00395862	3.75178	13.4709	X2JCI4;E1JJD5;P13217-2;P13217	Phosphoinositide phospholipase C;1-phosphatidylinositol 4,5-bisphosphate phosphodiesterase	norpA	73	72	56.4	124.82	30.6494	30.6249	30.6821	26.2989	26.2454	28.1568
+	2.35255	0.00444072	3.75002	13.4545	Q8SYL0			6	6	15.6	56.427	24.8489	24.0432	24.453	21.3698	21.2349	19.4903
+	2.49222	0.00321947	3.74941	13.4489	Q9VV49			5	4	16.6	43.481	25.0262	25.3059	24.7816	22.0958	21.5923	20.1773
+	3.23709	0.000579313	3.74473	13.4053	Q9VW37		SREBP	3	3	4.6	124.45	24.4801	24.1681	24.628	20.1542	20.5385	21.3493
+	2.56943	0.00269507	3.73739	13.3372	Q9VJ58		Faf	19	19	46.1	52.96	26.7925	26.8428	26.1121	22.5851	22.116	23.8341
+	3.49544	0.000319563	3.73078	13.2763	Q7K4L9			15	15	19.9	103.86	25.8356	25.6034	24.7915	21.7637	21.7175	21.557
+	2.59755	0.00252613	3.72984	13.2676	Q9VJ41		CG10599	1	1	2.8	79.941	24.3721	24.8116	24.7024	21.3167	19.8323	21.5476
+	3.83699	0.000145549	3.72755	13.2466	A0A0B4LF57;P62152	Calmodulin	Cam	4	4	34.9	16.81	24.4674	24.3529	24.4125	21.0733	20.1861	20.7908
+	3.73619	0.000183573	3.72418	13.2157	Q7JPB9		sei	4	4	4.7	97.635	23.9723	24.2558	24.337	20.2718	20.9727	20.148
+	2.05068	0.00889847	3.71951	13.173	A0A0B4KGI6;A0A0B4KG43;Q9VN82;Q8IPP4;Q8IPP3;A0A0B4KF82;A0A0B4KFK9		cno	20	20	12.1	216.31	25.6479	25.9058	25.0829	21.6891	20.6139	23.175
+	4.24839	5.64435e-05	3.71362	13.1193	X2JBS2;B7Z150;Q8MR12;X2JDP4;Q86B55;B7Z151		inaE	7	7	5.6	143.87	24.7498	24.89	24.8274	21.3208	20.7035	21.302
+	1.33021	0.046751	3.7129	13.1128	Q9VUL8		Pex3	7	7	28.3	43.693	26.7005	26.9174	27.8149	20.9231	24.4599	24.9112
+	1.96545	0.0108282	3.70895	13.0769	Q9VNI6			3	3	14.2	36.87	25.6561	25.7364	24.9253	20.811	21.0923	23.2877
+	1.34074	0.0456312	3.7086	13.0738	Q9VH93			2	2	4.3	63.076	25.735	25.7373	25.8854	24.6199	21.2132	20.3988
+	4.81517	1.5305e-05	3.70608	13.0509	O62619	Pyruvate kinase	PyK	33	1	77.7	57.44	25.3587	25.0067	24.9156	21.389	21.2801	21.4936
+	3.35459	0.000441983	3.7024	13.0177	A0A0B4K7L4;A4V370;A0A0B4KGL5;P49283-1;P49283	Protein Malvolio	Mvl	4	4	9.9	66.876	24.8561	24.527	24.7632	20.3519	21.2616	21.4256
+	4.19059	6.44777e-05	3.70147	13.0093	Q9VMB6		Ent2	5	5	9.4	51.324	26.0605	25.4671	25.4672	21.8075	22.0664	22.0164
+	1.35675	0.0439791	3.69773	12.9756	Q7K2L7			4	4	27.6	22.491	26.0169	26.2253	26.1624	20.9139	21.4337	24.9638
+	3.10784	0.000780123	3.69285	12.9318	Q9W3S8			3	3	4.8	58.132	24.5567	24.1972	24.0139	20.3004	20.097	21.2918
+	4.15465	7.00407e-05	3.69213	12.9253	A0A0B4KHL4;Q86BR9;Q86NK8;A0A0B4K7C4;A0A0B4K697;Q8INB6;Q4AB31;Q8IHB0		gish	35	4	66.7	60.015	30.3048	30.2762	30.2415	26.3687	26.3628	27.0146
+	1.60553	0.0248011	3.69152	12.9199	Q8T5S9;A1Z8G0;A0A0B4LF49;B7YZF0		metro	17	16	43.7	62.635	25.8086	26.718	26.065	21.5129	21.4625	24.5416
+	2.9531	0.00111404	3.68904	12.8977	Q9VAW3		Gfat1;Gfat2	6	5	10.5	76.538	24.8472	24.2277	24.0988	21.3476	20.0475	20.7115
+	2.49674	0.00318613	3.68835	12.8915	Q9VEJ4			2	2	12.7	30.732	23.4018	23.6914	23.3403	20.4541	18.6498	20.2645
+	1.93933	0.0114994	3.68621	12.8724	Q9Y171		BcDNA.GH02220	8	8	18.1	48.697	28.0647	28.0877	28.2211	24.4678	22.9821	25.8649
+	2.29559	0.005063	3.68414	12.8539	Q9Y0Y5		epsilonCOP	8	8	31.7	34.619	24.5249	24.6869	24.3927	22.1405	20.0079	20.4037
+	1.36259	0.0433921	3.67194	12.7457	Q9VGA0		GstD9	1	1	9.6	25.461	25.7723	25.8998	26.1179	19.9708	24.2967	22.5066
+	3.14919	0.000709263	3.65699	12.6144	B7YZL5;Q0E919;B7YZL8;B7YZL3;A1ZBH5;Q1RKY1		CG10737-RC	28	1	42.9	100.51	27.3204	26.9996	27.4859	23.3856	23.1303	24.3189
+	2.72056	0.00190301	3.65699	12.6143	Q8T0Q4		shrb	13	13	61.1	25.443	27.9795	27.8869	27.6048	23.2042	24.8106	24.4854
+	1.50084	0.0315615	3.655	12.597	A1Z9M2;A0A0B4JD51;F2FB55;Q9VBM3	Receptor expression-enhancing protein	CG8331-RB	2	2	9	20.313	25.7349	25.7602	25.6918	21.5809	20.4164	24.2245
+	2.41724	0.00382618	3.64438	12.5045	A1Z9L9			4	3	13.2	33.106	24.4432	24.513	24.0287	21.0903	19.5291	21.4323
+	2.96988	0.0010718	3.64398	12.501	X2JJK8;Q9VYS5	NADH dehydrogenase (ubiquinone) complex I, assembly factor 6 homolog	sicily	9	9	32.6	38.175	25.4308	26.0533	25.2494	22.2106	21.2281	22.3629
+	1.44724	0.0357074	3.63061	12.3858	Q9V3A4	Protein catecholamines up	Catsup	1	1	2.2	48.657	25.6723	25.4811	25.6675	21.1077	20.5403	24.281
+	1.42856	0.0372772	3.63043	12.3842	Q9VVJ7			7	7	48.9	19.881	25.0212	25.0885	25.028	20.506	19.9802	23.7603
+	1.45267	0.0352635	3.6234	12.324	Q8INF2	Phosphatidate cytidylyltransferase, mitochondrial		3	3	8.2	38.218	24.9617	25.5328	25.346	20.9388	20.1304	23.9012
+	1.4049	0.0393642	3.62252	12.3165	M9PCA7;M9PI37;Q9VTW8		Ncc69	28	28	29.6	131.58	26.928	27.0926	27.1727	21.4428	23.2932	25.5898
+	2.46167	0.00345408	3.6101	12.211	B7Z0W3;Q9VI21;E1JJ71		Dmtn	4	4	8.8	54.59	24.6391	25.1513	24.6518	20.1025	21.6006	21.9089
+	2.20141	0.00628911	3.60028	12.1281	Q7KTB0		BG:DS01368.1	4	2	10.7	56.173	25.4415	24.9186	25.0444	20.769	20.9708	22.8638
+	4.50159	3.15075e-05	3.59595	12.0918	A8JQX3-5;A8JQX3-2;A8JQX3-3;A8JQX3-4;A8JQX3-6;A8JQX3		cu	4	4	16	46.821	24.593	24.8067	24.3647	21.0066	21.1864	20.7836
+	2.94351	0.0011389	3.59446	12.0793	Q7K566		Bmcp	3	3	17.2	33.492	23.7162	23.891	23.777	20.6072	20.6506	19.3429
+	2.07823	0.00835151	3.58882	12.0321	A0A0B4LEU2;Q9V9L1	Probable cytochrome P450 6w1	Cyp6w1	12	12	27	59.32	26.5554	27.0615	26.4664	22.1301	22.6838	24.5029
+	2.46261	0.00344659	3.58473	11.9981	Q8IQA8;Q9VSI3;Q8IQA9			4	4	7.5	76.755	24.8263	24.949	24.0449	21.5529	21.4994	20.0138
+	1.50781	0.0310589	3.58471	11.9979	D8FT19;M9PCH3;Q9XZ28		CG7115-RB	3	3	7.9	51.68	25.2551	25.3432	25.2305	19.8817	21.517	23.6761
+	2.12882	0.00743328	3.58094	11.9666	Q9VC58		Syx18	3	3	9.1	45.135	25.4483	25.4065	25.5024	21.3013	21.0224	23.2905
+	2.18303	0.00656102	3.58046	11.9626	Q9VRJ2;Q9VRJ2-2	FIT family protein CG10671	CG10671	7	7	20.6	47.884	25.5594	25.563	25.2392	22.2755	20.5445	22.8002
+	2.14397	0.00717842	3.56467	11.8324	A0A0S0X7W8		CG3638	15	15	22.6	134.77	25.0336	25.8654	25.8153	20.9251	21.9203	23.1749
+	3.28369	0.00052037	3.55812	11.7788	O76462		Bem46	3	3	13.6	37.872	24.6048	24.5534	24.2676	20.2625	21.1417	21.3473
+	1.39325	0.0404344	3.55596	11.7612	M9PFV4;Q9VP50			7	7	30.1	35.91	24.7689	24.6282	24.5724	20.2434	19.6085	23.4497
+	1.95512	0.0110888	3.55485	11.7522	Q9VWJ1			9	1	20.7	70.282	26.4485	26.6179	26.5427	21.7397	22.7451	24.4598
+	3.79916	0.000158796	3.54198	11.6478	Q9W4C4;Q7KVW1		spoon	3	3	9.9	64.907	24.3641	24.4962	24.1062	20.348	21.1287	20.8639
+	2.08075	0.00830332	3.54174	11.6458	Q9VXK5	Putative rRNA methyltransferase		2	2	2.6	93.346	24.7265	25.2147	24.3792	20.4124	20.6842	22.5986
+	3.13943	0.000725388	3.53708	11.6082	X2JEU3;Q9VZ00		CG1737-RA	18	18	27.1	100.09	25.3986	25.264	25.3613	22.3636	21.09	21.9591
+	4.63117	2.33791e-05	3.5306	11.5562	Q9VHB6;A0A0B4KGL6	Metaxin-1 homolog	CG9393	4	4	12.2	37.252	24.7272	24.3515	24.4934	21.0995	20.7676	21.1133
+	1.72431	0.0188663	3.51322	11.4178	A0A0B4LGN1;P29993-2;P29993	Inositol 1,4,5-trisphosphate receptor	Itp-r83A	59	59	27.3	318.16	25.9214	27.1471	26.2723	22.3734	21.8315	24.5962
+	3.88341	0.000130795	3.51138	11.4033	Q9VWS2	Nucleoporin NUP53		2	2	12.7	35.099	24.8235	24.9874	24.6137	20.9298	21.2819	21.6786
+	5.45021	3.54645e-06	3.509	11.3845	Q9W0A0;M9PGU6;Q9W0A0-2;M9PDW5;M9PBI3;Q9W0A0-3		drpr	9	9	14.6	113.01	25.1349	25.1131	25.1339	21.8044	21.5739	21.4768
+	2.06654	0.00857944	3.50506	11.3535	Q8IQX3			9	9	89.8	20.215	24.7956	24.8226	25.2228	21.4185	20.2148	22.6925
+	2.32133	0.00477162	3.49826	11.3001	Q9VYN1;B7Z147;P83099	Protein kinase C;Putative protein kinase C delta type homolog	Pkcdelta	2	2	1.3	206.64	25.0728	25.3229	24.9047	22.6567	20.5615	21.5874
+	1.98097	0.0104479	3.49224	11.253	Q7JRE4		MAN1	2	2	3.7	73.878	24.4662	24.4485	24.3773	21.2796	19.4714	22.0642
+	5.20356	6.25806e-06	3.48992	11.2349	P06002	Opsin Rh1	ninaE	21	21	37.3	41.494	35.2736	35.359	35.5192	31.9764	31.7232	31.9825
+	2.76696	0.00171018	3.48806	11.2204	Q9VHN5	Protein unc-50 homolog	CG9773	1	1	6.5	32.472	24.9671	24.544	24.3605	21.42	21.6976	20.2898
+	5.1515	7.05506e-06	3.48675	11.2103	M9PFY2;Q8IQQ8;Q9VVF4		CG6479-RA;CG6479-RB	3	3	5.8	61.35	24.6568	24.3293	24.6628	20.9969	21.0945	21.0973
+	4.02366	9.46968e-05	3.47164	11.0935	Q8IPW2;Q9VPU1		dock	3	3	10.5	45.65	25.2672	25.2892	25.0332	21.4216	22.1141	21.639
+	1.75125	0.0177315	3.47091	11.0879	Q9VL10		Mulk	13	13	40.2	45.715	26.7448	26.6349	26.074	21.91	22.4042	24.7269
+	2.6384	0.00229932	3.46894	11.0727	Q7JNE1		prod	4	4	17.9	39.428	24.5202	24.6862	24.5142	22.1018	20.5867	20.6252
+	3.24867	0.000564068	3.46655	11.0544	Q9VQ91		papi	4	4	8	63.823	24.9624	25.0543	24.6523	22.0722	21.1277	21.0695
+	3.6147	0.000242831	3.46458	11.0393	Q9VSV1		Slc45-1	2	2	4.7	66.057	23.8981	24.4182	24.2143	21.105	20.7389	20.293
+	2.4355	0.00366858	3.46439	11.0379	Q9VT04;Q9VT03		path	8	8	18	52.055	28.8718	29.1509	28.6156	24.7309	25.0175	26.4967
+	2.596	0.00253512	3.45785	10.9879	A0A0B4LEY0		ltd	20	1	87.4	24.008	25.1852	25.142	24.6059	21.1077	20.9778	22.474
+	1.70755	0.0196086	3.45724	10.9833	A4V1K1;Q9VRX8;A0A4D6K4X9		CG8398-RA	6	6	17.2	49.339	25.5789	25.5876	25.8488	20.9344	21.7274	23.9818
+	1.28789	0.0515356	3.45207	10.944	X2J786;Q9VMA7	Transport and Golgi organization protein 1	Tango1	9	9	6.4	158.41	25.719	25.2409	25.4872	22.7746	19.5929	23.7234
+	2.91303	0.00122172	3.4517	10.9412	P25162;P25162-2	Acetylcholine receptor subunit beta-like 2	nAChRbeta2	4	2	5.8	60.14	24.3608	24.1275	24.4871	20.8252	20.1902	21.6049
+	2.41746	0.00382422	3.45154	10.94	O76899;Q2PE37		pck	3	3	17.6	29.756	24.2067	24.2145	24.556	20.356	20.2711	21.9955
+	1.53312	0.0293006	3.44119	10.8618	Q8IQN2;Q9VUY1	Chloride channel protein	ClC-c	3	3	6.8	90.546	25.619	25.4943	25.6761	22.0431	20.4227	24.0001
+	1.89302	0.0127931	3.44016	10.854	Q9W423		schlank	4	4	11.5	46.35	26.215	26.2343	25.5626	23.1373	21.0359	23.5182
+	1.87197	0.0134285	3.43632	10.8252	Q9V492	Mpv17-like protein	CG11077	4	4	25	19.521	26.0315	25.7894	25.8428	21.3525	21.9703	24.032
+	1.45906	0.0347485	3.42344	10.729	Q9VI66		CG2640	8	8	34.7	28.83	25.0083	24.6583	24.7521	20.2719	20.3255	23.551
+	1.42632	0.0374701	3.41507	10.6669	Q8MLQ5;Q9W1G6		kcc	41	1	36.8	119.27	25.5354	25.3918	25.4987	20.4469	21.5377	24.196
+	2.29214	0.00510341	3.41408	10.6596	R9PY34			6	1	5.5	131.25	24.9029	24.988	23.6667	21.4364	20.2327	21.6462
+	1.3288	0.0469029	3.39583	10.5256	Q9VBU5			2	2	8.6	36.569	24.4822	24.71	24.7103	20.5378	19.6123	23.565
+	1.5361	0.0291004	3.3879	10.4679	Q7JWI7			13	13	27.7	71.772	26.0563	26.2263	26.0157	23.106	20.7893	24.2393
+	3.10252	0.00078974	3.37878	10.402	X2J9Y1;Q9V416;Q7KT76;M9PCX9;X2JE80	Anoctamin		14	14	14.6	143.65	26.3975	26.1826	26.1972	22.2473	22.891	23.5026
+	2.74667	0.00179199	3.37722	10.3907	E1JIQ5	Xport-B	CG4468-RA	2	2	22.1	13.062	24.6655	24.7284	24.7315	20.4429	21.5909	21.9599
+	1.79769	0.0159334	3.36882	10.3304	A1Z934			4	4	13.7	31.909	24.8828	24.9498	24.7625	20.8016	23.1632	20.5239
+	2.92827	0.0011796	3.36789	10.3237	Q9VAA6		CG34317-RA	1	1	8.9	16.711	24.0273	24.505	24.2198	21.2093	20.1173	21.3219
+	1.97632	0.0105603	3.35831	10.2554	A0A0B4KH56;A0A0B4KI46;A0A0B4KHR1;Q9VB11;A0A0B4KHA4	Protein unc-80 homolog	CG18437;unc80	8	8	2.8	368.25	24.3473	25.2199	23.3784	20.2605	21.9646	20.6455
+	1.43839	0.0364424	3.35023	10.1981	Q961H2		CG8054	5	5	14.8	55.903	25.2448	24.7833	24.9046	20.8022	20.3224	23.7576
+	3.01511	0.000965799	3.35017	10.1977	Q9XYW6		CHIP	4	4	12.1	33.864	23.2514	24.1933	24.164	20.6203	20.0797	20.8583
+	4.00811	9.81497e-05	3.32104	9.99384	Q9VRJ5		CHMP2B	3	3	11.8	23.829	23.9583	24.414	24.5606	21.1359	21.0618	20.772
+	1.80953	0.0155048	3.31972	9.98468	Q9VZS1		Ppm1	7	7	21.6	41.009	25.3489	25.1951	25.2192	23.5025	20.7415	21.5599
+	3.95853	0.000110019	3.31907	9.98024	E1JJ37;Q8IPM8-3;E1JJ35;E1JJ32;Q8IPM8;Q8IPM8-5;Q8IPM8-7;Q8IPM8-8;Q8IPM8-4	Complexin	cpx;cpx-RK	11	2	67.6	16.189	25.1814	25.1908	25.3292	22.0221	22.2189	21.5032
+	2.82653	0.00149096	3.31764	9.97031	M9PH41;M9PDT6;M9PGG9;X2JAI8;X2JDR8;Q7KVW5-5;Q7KVW5;X2JIE0;X2JE69;Q7KVW5-7;Q7KVW5-8;Q7KVW5-4;Q7KVW5-6;Q7KVW5-2	Small conductance calcium-activated potassium channel protein	SK	7	7	11.3	101.83	24.2838	25.4096	25.1136	22.1161	21.5191	21.2188
+	1.42242	0.0378077	3.31355	9.94211	Q059A4			5	5	27	22.797	25.7198	25.6149	25.2271	23.407	20.0644	23.1497
+	2.6505	0.00223616	3.31343	9.9413	P48604	GrpE protein homolog, mitochondrial	Roe1	1	1	8.5	23.926	24.5278	24.0513	24.0214	20.7557	21.7175	20.1869
+	1.63954	0.0229331	3.31336	9.94078	Q9VYL5			8	8	15.2	83.58	25.5245	24.5446	23.9344	20.7002	20.4211	22.9421
+	1.46974	0.0339049	3.30926	9.91257	Q86B87-4	Modifier of mdg4	mod(mdg4);pre-mod(mdg4)-V	9	1	22.6	62.298	25.8705	26.3864	26.3143	24.542	20.9898	23.1116
+	2.92871	0.00117838	3.30821	9.90539	Q9VEF9;A0A0B4K728;A0A0B4LIC0;Q9VEF7;A0A0B4K6L3;A0A0B4KHP1			3	3	3.5	120.78	24.8551	24.5797	24.5472	20.5961	21.5728	21.8885
+	1.73144	0.0185593	3.3061	9.8909	Q8IMW9;Q9VC89;A0A0B4KGY2			10	10	8.5	172.18	24.7187	24.9158	25.0572	20.9012	23.2945	20.5777
+	2.20197	0.00628096	3.29703	9.82893	O96692		Rap2l	8	8	41.2	20.45	26.4144	26.7453	26.6189	22.5169	22.8495	24.5211
+	1.77802	0.0166719	3.29187	9.79379	Q9VZJ3		Rcd5	3	3	5.7	63.537	24.0541	24.435	24.6495	20.1864	20.3668	22.7098
+	3.2734	0.000532844	3.29031	9.78326	Q8MSV2-7;Q8MSV2-6;Q8MSV2-4;Q8MSV2-2;Q8MSV2-1;Q8MSV2	Protein alan shepard	shep	3	3	7.5	40.346	24.7161	24.3879	24.676	21.1975	21.8807	20.8308
+	3.11222	0.000772287	3.28026	9.71529	Q9V3F9		out	3	3	5.6	72.926	25.2035	25.2311	25.1002	21.4105	22.5863	21.6972
+	1.40313	0.0395248	3.28025	9.71527	Q9VPS6;E1JHQ6	Amino acid transporter	Eaat2	2	2	4.6	61.051	24.2641	25.0028	24.6555	20.6809	19.9459	23.4549
+	2.98305	0.0010398	3.27961	9.71092	A0A0B4KI00;Q9VCA2	Organic cation transporter protein	Orct;Orct2	3	3	8.8	61.002	24.0666	24.3543	24.5477	21.4283	21.3745	20.3269
+	1.71349	0.0193422	3.27899	9.70675	Q7KJ08		Alk	13	13	11.1	185.58	25.8308	26.0032	25.6897	22.2072	21.2798	24.1998
+	1.88624	0.0129947	3.2757	9.68467	A1Z7T2;A0A0B4K727;A1Z7T3;E1JH15;A1Z7T0;A0A0B4K6U3;A0A0B4LF03;A0A0B4LEI8;A0A0B4JD07;A1Z7T1;A0A0B4LFX2;A8DY76;A1Z7T0-2;A0A0B4LEY5	Serine/threonine-protein kinase N	Pkn	41	41	38.2	133.54	25.779	25.8794	25.8553	21.0368	23.1793	23.4705
+	1.38642	0.0410755	3.27432	9.6754	Q9VMX4		Scox	7	7	30.3	28.175	26.9107	26.7822	25.9237	21.2672	23.6614	24.865
+	4.48333	3.28601e-05	3.27329	9.66847	Q9W1F2		CG16787-RA	3	3	8.7	29.094	24.3113	24.257	24.5413	21.0546	21.345	20.8902
+	2.55034	0.00281618	3.26463	9.61064	Q9VKA4-2;Q9VKA4	Probable G-protein coupled receptor CG31760	CG31760	15	15	22.1	97.796	26.461	26.4997	26.1574	22.2	23.2575	23.8667
+	1.95096	0.0111953	3.26421	9.60782	Q9VV39		mRpS34	6	6	29.3	21.611	23.9078	24.4169	24.3908	21.6495	21.7257	19.5478
+	2.11205	0.00772599	3.26299	9.59973	A4V4Q6;P36188-7;P36188;E4NKJ3;P36188-6;P36188-10	Troponin I	wupA	18	7	48.1	24.657	30.7539	30.7917	30.8089	27.4265	26.4326	28.7065
+	1.5694	0.0269527	3.25398	9.53996	Q9I7S6;Q9VYJ0		Pde9	10	10	10	162.82	24.1972	25.1647	25.0623	19.7651	22.2386	22.6585
+	1.35582	0.0440738	3.24843	9.5033	B5X0J4;P18459-2;P18459	Tyrosine 3-monooxygenase	ple	6	6	11.7	65.995	24.7605	24.7765	24.1965	19.5152	23.3246	21.1484
+	3.10797	0.000779881	3.24222	9.46248	Q6NP91			5	5	8.8	86.148	26.0413	25.0987	25.2483	22.5775	22.1888	21.8954
+	2.34649	0.00450308	3.24187	9.46022	A0A0B4KHS1;P10040-2;A0A0B4K7R8;P10040	Protein crumbs	crb	28	28	17.3	240.46	26.685	26.8519	26.8027	22.8537	23.1111	24.6491
+	3.13069	0.000740137	3.23955	9.445	Q9VIU9;Q8INW2;B7YZX0			7	7	8.8	150.26	24.426	25.3854	24.4239	21.375	21.3638	21.7779
+	3.61752	0.000241254	3.23672	9.42646	Q9V4E9;A0A023GQ97;Q0KIF2			2	2	3	76.277	23.6214	24.1799	23.5194	20.8381	20.2908	20.4817
+	2.83053	0.0014773	3.2362	9.42307	Q9VFS2	Carotenoid isomerooxygenase	ninaB	3	3	7.4	69.931	24.9608	24.7412	24.7976	22.283	20.8613	21.6468
+	1.47361	0.033604	3.23585	9.42083	Q9V420		Su(P)	13	13	43.4	47.109	26.6865	27.1116	27.0021	22.022	23.5573	25.5132
+	3.44691	0.000357347	3.21929	9.31327	Q9VQX6			10	10	17.8	73.599	27.9821	27.9459	27.9343	24.6963	24.2595	25.2485
+	2.60079	0.00250734	3.20922	9.24849	Q9W107	Tyrosine--tRNA ligase, mitochondrial	Aats-tyr-m	8	8	22.6	52.574	24.0109	23.9348	23.5306	21.4522	20.4929	19.9036
+	1.8582	0.0138611	3.20039	9.19208	Q9VRG7;X2JEK6	CTD nuclear envelope phosphatase 1 homolog	Dd	8	1	39.9	28.486	27.1412	26.2681	26.3002	22.6906	24.7876	22.6302
+	1.701	0.0199068	3.19163	9.13641	Q9VHW1;A0A0B4LGX5		mAChR-B	6	6	6.8	112.69	24.4666	24.3191	24.2736	19.9534	20.7333	22.7978
+	3.88285	0.000130963	3.18836	9.11574	A0A0B4K7Y4;A0A0B4KFL2;A1Z9E0;A1Z9D9		bbc	4	4	11.3	46.369	27.5834	27.6735	27.7565	24.578	24.074	24.7963
+	2.38072	0.00416184	3.18365	9.08603	Q9VNX9			2	2	13.1	19.539	24.3754	24.7684	24.6077	21.3659	22.3324	20.5022
+	3.79326	0.000160967	3.18362	9.08586	Q9W483			4	4	13.9	30.612	24.1164	24.1531	24.238	21.402	20.6152	20.9393
+	2.54035	0.00288174	3.18109	9.06991	A0A0C4DHN3;Q7PLD0;A0A0C4DHN7;Q494G7		CG40263-RG;MFS17	1	1	9.9	15.852	24.211	23.9788	23.9812	21.2193	19.9224	21.486
+	4.04559	9.00344e-05	3.1757	9.03612	B7YZR3;A0A0B4KF62;Q5PXF9;A0A0B4KEI9;A0A0B4KEP9;A0A0B4KEH2;A1Z856;B7YZR4;A0A0B4KFJ4		KCNQ	7	7	11.9	87.107	24.1773	24.4212	24.8038	21.1531	21.4289	21.2931
+	2.38122	0.00415702	3.16841	8.99057	Q8T0N5			9	9	36.8	32.83	27.3629	27.2032	27.3613	24.1544	23.2066	25.0612
+	1.4142	0.0385301	3.168	8.98802	Q9VMH4		CG9175-RA	6	6	17.1	48.851	25.2094	25.5305	25.3489	20.5774	21.8737	24.1338
+	1.59248	0.0255575	3.16249	8.95376	Q8MRJ2			5	5	8.8	65.877	25.7416	25.017	25.601	21.3212	21.4958	24.0552
+	2.26707	0.00540665	3.16241	8.95321	Q9VLP5			11	11	9.1	165.57	24.8205	24.5162	24.585	21.912	20.3484	22.174
+	3.3453	0.000451544	3.16167	8.94863	Q9W4W4	E3 ubiquitin-protein ligase	CG2681-RA	30	30	56.2	69.455	25.2485	25.7538	25.6733	22.2262	22.8974	22.0671
+	2.32518	0.00472955	3.16152	8.9477	Q9VUB9			4	4	12.4	56.148	24.2742	24.419	24.2932	21.6757	21.7663	20.0598
+	1.41955	0.0380586	3.15975	8.93676	L0MPN7;L0MLN1;Q9V4D6;Q8IMC6;L0MLK2;Q8IMC6-2		Asator	31	1	36	131.51	26.1994	27.1089	27.0614	25.1273	21.7509	24.0122
+	1.77187	0.0169093	3.14808	8.86473	Q7K0P4;Q7K0P4-2	Post-GPI attachment to proteins factor 3	PGAP3	3	3	7.7	38.112	25.1807	25.0111	25.0979	21.7819	20.6593	23.4043
+	2.54208	0.00287022	3.14771	8.8625	O97102	Small ubiquitin-related modifier	smt3	1	1	13.3	10.124	24.7241	25.0284	24.8449	21.8686	20.8302	22.4555
+	2.72346	0.00189035	3.14443	8.84237	Q9VGA4		MBD-R2	8	8	9.6	130.15	25.1801	23.9107	24.2693	21.715	21.1924	21.0193
+	1.48186	0.0329718	3.13192	8.76603	Q9VHS8	Eukaryotic initiation factor 4A-III	eIF4AIII	13	11	35.1	45.644	26.5461	26.4269	25.4631	21.2187	24.2414	23.5803
+	2.08491	0.0082242	3.12691	8.73564	Q9VCE0			14	14	38.7	50.488	27.2389	27.4101	27.4115	24.0835	23.1973	25.399
+	4.06964	8.5185e-05	3.11621	8.67105	X2J9A4;C6SV41;Q9VL50;Q9VL49		Trp1	7	7	21.6	43.95	25.4227	25.5165	25.7335	22.764	22.3675	22.1925
+	3.8212	0.000150937	3.11485	8.66288	R9PY51			3	3	27.2	11.589	24.0547	24.2677	24.6403	21.2335	20.9472	21.4373
+	2.55278	0.00280041	3.11309	8.65235	Q8T0T6			1	1	5	53.896	23.8121	23.8866	23.8104	19.7911	21.0377	21.341
+	3.02812	0.000937305	3.11176	8.64435	Q9VQ39			9	9	36.1	35.668	26.9056	26.8373	26.8317	24.372	23.7229	23.1445
+	1.35966	0.0436857	3.11069	8.63796	Q8T6L6;Q8T6L7;Q4AB27		Myo95E	6	6	4.8	144.34	24.1732	24.4828	24.4917	20.8768	19.6588	23.2801
+	1.57653	0.0265139	3.10995	8.63353	Q9W0L6			11	10	20.7	88.035	29.2776	28.9127	29.4276	27.4793	24.4247	26.384
+	2.83984	0.00144599	3.10758	8.61933	A0A2U8U1P3			17	4	44.3	50.576	23.8941	24.2241	24.2423	20.3093	21.1095	21.6189
+	2.24964	0.00562808	3.10686	8.61505	Q7K0D8		Nup50	10	10	23.4	59.434	25.417	25.4358	25.5831	22.2926	21.4245	23.3982
+	4.5303	2.94917e-05	3.09396	8.53838	Q9V429	Thioredoxin-2	Trx-2	3	3	34.9	11.737	26.6619	26.293	26.5036	23.4108	23.2108	23.5551
+	2.32357	0.00474716	3.09314	8.53354	Q9VUH6		mop	3	3	2	200.33	23.4849	23.1599	23.1601	21.1731	19.3474	20.005
+	1.91113	0.0122708	3.09309	8.53321	Q9VKJ6		CG6230-RA	19	19	19.4	136.43	25.804	25.9339	25.7392	21.5124	22.7114	23.974
+	1.63485	0.023182	3.08851	8.50618	Q9W2T2;Q7KVQ8			10	10	36.1	33.42	26.3777	26.5163	27.0114	24.4265	21.8649	24.3484
+	3.34941	0.000447289	3.08756	8.50059	A8JNX5;A0A0S0WNY8;M9NE13;Q95RL8;M9PDC9		nAChRalpha4	3	2	7.1	61.153	23.5835	23.8356	23.4611	20.3047	21.0766	20.2362
+	1.88565	0.0130123	3.0774	8.44094	A1Z7S4;Q95T49;C9QPE2		CG8026-RB	8	8	28.9	36.081	26.5734	26.1242	26.5961	23.5642	22.0409	24.4563
+	1.36665	0.0429882	3.07022	8.39902	A0A0B4KHE6;A0A0B4KGU3;P09478	Acetylcholine receptor subunit alpha-like 1	nAChRalpha1;nAChRalpha3	4	1	5.3	64.018	25.1614	24.9919	25.1733	20.7505	21.2515	24.1139
+	1.69726	0.0200789	3.06908	8.39239	Q9VQT0		Dot	5	5	10.2	60.26	25.1523	25.4699	25.167	21.4861	21.2792	23.8167
+	4.04428	9.03075e-05	3.06816	8.38701	A8JR46		Ire1	9	8	10.7	120.17	24.322	24.5589	24.8474	21.6238	21.6281	21.272
+	1.71697	0.019188	3.06629	8.37617	Q9VHV9			4	4	12.5	58.822	24.4287	24.7146	24.9006	21.0302	20.6245	23.1902
+	1.73829	0.0182687	3.06371	8.36118	M9NE59			24	2	13.1	274.53	23.8945	23.6536	24.4377	19.694	20.7836	22.3169
+	2.1316	0.00738589	3.06165	8.34925	A0A0B4K6V2;A0A0B4K631;A0A0B4K603;Q9VI75	Phosphatidylinositol-binding clathrin assembly protein LAP	lap	14	1	27.3	71.77	24.0175	24.3967	24.0066	21.3342	19.9421	21.9596
+	1.45264	0.0352664	3.05704	8.32265	Q9VQF1;M9PBX3		CG31689-RA	4	3	8.3	69.054	24.1452	24.6021	24.4878	19.7828	21.1625	23.1186
+	1.67922	0.0209304	3.05316	8.30027	Q9V771	Probable cytochrome P450 6a23	Cyp6a23	10	5	21.3	58.089	25.277	25.85	25.2353	21.8302	21.3878	23.9849
+	2.91314	0.0012214	3.05133	8.28974	Q9V9V6;A0A0B4KHL5		kek6	5	5	9.7	93.429	25.1343	24.4408	24.258	21.0415	21.7619	21.8757
+	2.74156	0.00181319	3.04864	8.2743	M9PGJ2;M9PGV0;M9PGC1;Q9W4Z0;Q7KVY9;E1JJB8;Q9W4Y9		PsGEF	34	34	32.4	153.24	25.9421	26.2062	25.7516	22.6004	22.4551	23.6986
+	3.2307	0.0005879	3.04753	8.26794	Q9VUN8			3	3	17.1	25.028	25.3257	25.4069	25.3778	22.9322	22.0874	21.9483
+	2.21156	0.00614385	3.04364	8.24571	M9PEX7;Q9VT05			3	3	8.9	36.342	23.6233	23.8879	24.3845	20.0946	20.7588	21.9115
+	3.36923	0.000427337	3.04137	8.2327	Q9W0G1-2;Q9W0G1;Q9W0G1-3;Q8IRH4	Tyrosine-protein phosphatase non-receptor type 61F;Protein-tyrosine-phosphatase	Ptp61F	21	21	32.1	60.974	28.4735	28.4282	28.3534	25.5737	24.8223	25.735
+	2.20235	0.00627551	3.04054	8.22801	Q86BQ3;D5SHN1;Q8IGQ3		CG13284-RB	10	10	33.2	36.662	26.6472	26.7808	26.3983	23.7627	22.5023	24.4396
+	1.33535	0.0462012	3.03428	8.19236	Q9VGF5		Tango9	2	2	8.9	42.806	25.1718	25.1542	25.1269	20.6673	21.4944	24.1884
+	1.51537	0.0305235	3.0332	8.18625	Q7K2P3;A1Z7Z4			7	7	34.8	23.853	24.3002	23.8756	24.1238	19.8662	20.4667	22.8671
+	2.2941	0.00508047	3.0313	8.17548	A0A0S0WGX2			10	10	12	68.011	26.7403	26.5093	26.6803	23.9357	22.5587	24.3416
+	1.66795	0.0214809	3.02873	8.16088	Q9VQB4			19	19	56.1	37.285	26.6782	26.1319	26.58	22.4314	22.8368	25.0357
+	1.73069	0.0185913	3.02256	8.1261	Q9Y123	Protein RFT1 homolog	CG3149	2	2	4.1	62.426	24.4056	24.3715	24.4136	20.6384	22.9506	20.534
+	4.82542	1.49481e-05	3.02118	8.11831	Q9VY98		CG9941-RA	5	5	9.5	83.86	23.7048	23.7104	23.6131	20.4233	20.7559	20.7856
+	2.28757	0.0051574	3.0116	8.06458	Q9VJA9;X2J6K6		rdo	15	15	22.9	82.68	25.9025	26.4142	26.6461	22.3176	23.7741	23.8362
+	1.62399	0.0237688	3.00142	8.00785	A0A0B4KGN2			44	2	53.5	82.904	30.2726	30.0291	29.8901	27.241	25.5306	28.416
+	2.9344	0.00116306	2.99984	7.99912	Q9VXN1		UBL3	2	2	4.9	38.072	23.6535	23.9147	23.8995	21.3328	20.1464	20.989
+	2.91392	0.00121921	2.99772	7.98737	M9PJS1;G7H830;Q9VRE2		bves	1	1	3.6	42.041	23.7217	24.1927	24.4365	21.1713	20.5743	21.6122
+	1.64499	0.0226467	2.99638	7.97997	O97132	Anoctamin	Axs	6	6	9	75.226	24.7766	24.8732	25.2487	21.6068	20.7689	23.5336
+	5.32865	4.69189e-06	2.99601	7.9779	Q9VI57		Dpck	10	10	39	27.109	27.4256	27.4665	27.3849	24.3617	24.3267	24.6006
+	1.30976	0.0490054	2.99508	7.97277	B7YZK4;A0A0B4JCT7;B7YZK5;B7YZK6;A0A0B4KFV2;A0A0B4KG78;Q7K1Q6		Jabba	12	12	28.3	49.319	30.0358	30.2929	30.1968	28.11	25.0488	28.3814
+	2.55313	0.00279811	2.98605	7.923	P20240	Otefin	Ote	5	5	21.2	46.583	24.2075	24.2153	24.4328	21.4405	20.4598	21.9971
+	1.51334	0.030666	2.98204	7.90105	M9MSK3;X2JCI2;P00528	Non-specific protein-tyrosine kinase;Tyrosine-protein kinase Src64B	Src64B	5	5	9.6	63.002	24.3263	24.3099	24.2068	19.6891	21.3688	22.839
+	2.85017	0.00141199	2.97948	7.887	A0A140SRF8			9	2	44.2	29.576	28.063	27.7854	27.4558	24.318	24.6092	25.4386
+	2.80748	0.00155784	2.97903	7.88456	P15425	Peptidyl-prolyl cis-trans isomerase, rhodopsin-specific isozyme	ninaA	3	3	16.9	26.351	28.9244	29.7506	29.8413	26.4901	26.1007	26.9884
+	2.81304	0.00153801	2.97609	7.86849	O97125	Heat shock protein 68	Hsc70-2;Hsp68	9	5	18.3	69.743	24.2804	23.8975	24.0068	21.7372	21.0627	20.4566
+	3.59812	0.00025228	2.975	7.86258	P54352-2;P54352	Ethanolamine kinase	eas	8	8	20	56.841	23.9616	23.6243	24.0408	20.4897	21.0848	21.1271
+	2.03582	0.00920824	2.95424	7.75025	Q9VVA1;A0A4D6K3L8		CG9706-RA	5	5	15.2	59.148	25.474	25.3387	25.4533	21.7652	21.9233	23.7148
+	2.92137	0.00119848	2.95108	7.73326	C5WLN1;Q9VYA0	Probable glutamine-dependent NAD(+) synthetase	CG9940;CG9940-RA	4	4	8.1	87.614	23.486	23.8411	23.7392	20.2125	20.6167	21.3839
+	2.03354	0.00925677	2.9457	7.70448	A1A714;Q960F6			2	2	4.7	53.448	25.0717	24.9528	24.8204	21.8658	21.0011	23.141
+	1.30578	0.0494556	2.94473	7.69931	Q9VWP8;M9PHI8			5	5	5.1	134.11	25.0396	24.4324	24.6635	22.9103	19.6873	22.7037
+	2.80347	0.00157229	2.94462	7.69873	Q9W2B3			2	2	3.6	72.769	24.3208	24.2569	24.0352	21.9278	20.6293	21.222
+	2.65106	0.00223329	2.93575	7.65155	Q9VRP4		Ppat-Dpck	9	9	21.2	57.64	23.3551	23.0359	23.5777	20.2474	19.7907	21.1235
+	1.63399	0.0232279	2.93193	7.63133	Q9VC05	Oxysterol-binding protein	Osbp	16	16	28.1	89.324	25.7871	25.8117	25.8981	21.7903	22.4123	24.4984
+	2.10722	0.0078123	2.93166	7.62987	Q9VDC8		CG3337-RA	4	4	23	22.488	24.6973	24.6266	24.6201	21.2941	20.9679	22.887
+	3.48323	0.000328676	2.93077	7.62516	A4UZW2;P40320-4;P40320-3;P40320	S-adenosylmethionine synthase	Sam-S	16	16	36.5	44.831	23.269	23.3519	23.5791	20.4809	20.8753	20.0515
+	1.37997	0.0416898	2.92932	7.61753	Q9VZF1			11	11	20.8	58.402	27.4052	26.0906	26.052	22.2579	23.2375	25.2645
+	3.91982	0.000120275	2.92831	7.6122	Q9W2E4		CG9865-RA	3	3	8.2	54.088	24.202	24.4486	24.3081	21.032	21.6404	21.5014
+	2.60602	0.00247729	2.92525	7.59606	Q9VR33		tank	2	2	5.2	56.796	23.8499	23.9618	23.7618	20.6864	20.3459	21.7655
+	3.17917	0.000661961	2.92197	7.57878	M9MRV1;M9MRK7;X2JA38;M9MSI8;M9MRP6;X2JAP2		tweek	7	7	1.9	567.14	24.3236	24.0037	23.9371	20.7353	21.0704	21.6928
+	2.53929	0.00288874	2.92051	7.57113	Q9VD00		CG5377-RA	4	4	9.4	31.703	23.9592	23.2926	23.3655	19.9567	20.571	21.328
+	1.64631	0.0225781	2.91836	7.55988	P20353	G protein alpha i subunit	Galphai	15	12	48.7	40.595	26.8207	27.0909	26.8351	24.6862	22.3947	24.9107
+	1.51097	0.0308339	2.91786	7.55724	A0A0B4K7H0;Q7KN74		l(2)k14710	28	28	41.2	94.532	27.4535	27.0194	26.8397	22.6372	24.2597	25.662
+	3.17434	0.000669365	2.91191	7.52616	Q9VKC1		RpL7-like	3	3	9.3	29.16	24.0671	23.8539	23.8709	21.132	20.4573	21.4668
+	2.48883	0.0032447	2.89514	7.43914	M9NCY3;M9PDF7;M9PDR3;M9PG93;A8DZ18;M9PD76;P16621	Protein-tyrosine-phosphatase;Tyrosine-protein phosphatase Lar	Lar	7	7	5.3	216.35	24.8663	23.675	23.6817	21.1126	21.6123	20.8128
+	2.34659	0.00450206	2.89418	7.43419	Q9W011	Probable cytochrome P450 4d20	Cyp4d20	5	5	14.9	58.213	23.7032	24.0405	23.8492	20.1352	21.8409	20.9343
+	1.83888	0.0144916	2.89172	7.42154	Q7JYX0		GstE14	7	7	37.5	26.621	24.6124	24.5304	24.3724	21.0411	22.9995	20.7994
+	2.72641	0.00187756	2.88544	7.38933	Q9VVW3	Sideroflexin	CG6812-RA	12	12	52	36.495	29.4677	29.6417	29.4271	26.5909	25.9698	27.3195
+	1.37558	0.0421129	2.88395	7.38167	M9PI22;M9PFD6;M9PI39;Q9U6L4	Protein tweety homolog;Protein tweety	tty	5	5	12	59.676	25.3461	24.5602	24.5693	21.4329	20.6217	23.7691
+	4.51244	3.07297e-05	2.8796	7.35948	M9PHR2;P19351-3;M9PJM6;M9PHJ0;P19351-6;P19351-8;P19351-7;P19351-2;P19351;X2JBP9;P19351-10;E1JJP0;P19351-9;P19351-13;P19351-11	Troponin T, skeletal muscle	up	26	2	39.8	47.488	29.6891	29.6281	29.4905	26.8099	26.4777	26.8812
+	2.8655	0.001363	2.87691	7.34575	Q9VMQ6			1	1	5.8	27.279	24.7822	24.2964	24.4598	21.1032	21.5557	22.2487
+	3.14005	0.000724347	2.87588	7.34051	Q9W3H0			2	2	2.9	117.93	23.2016	23.486	23.4563	20.2691	20.1581	21.089
+	2.44814	0.0035634	2.8726	7.32382	P04052	DNA-directed RNA polymerase II subunit RPB1	RpII215	2	2	1.3	209.17	23.3174	23.064	23.2371	19.4889	21.079	20.4327
+	1.59281	0.0255382	2.86993	7.31031	E1JI61;E1JI62;X2JGC8;X2JAR2;M9PEU0;A0A0S0WFE8;M9PED2;M9PEK5;Q9VS29-4;Q9VS29-6;Q9VS29-7;Q9VS29-5;Q9VS29	Down syndrome cell adhesion molecule-like protein Dscam2	Dscam2	7	7	5.9	198.62	24.5264	24.3021	24.1363	20.2497	21.0893	23.016
+	2.15039	0.00707312	2.86659	7.2934	M9PDK4;Q9W534	G-protein coupled receptor moody	moody	7	2	18.1	71.931	23.911	23.6412	22.9793	20.6079	19.811	21.5127
+	2.80439	0.00156896	2.86384	7.27953	M9NE05;Q0E8B8;Q9VNP2;M9NEJ8;M9NGD9;M9PGA2		nrm	8	8	4.7	244.59	25.2076	25.1372	24.9557	21.5085	22.6794	22.521
+	4.02157	9.51557e-05	2.84971	7.20857	M9PBP5;Q9VQ57	Derlin-1	Der-1	2	2	11	28.256	23.9434	23.8368	23.944	20.7035	21.2258	21.2457
+	1.66199	0.0217776	2.84288	7.17451	M9PFU6;M9PCX0;M9PBB3;Q9VJW7			4	2	8.8	54.265	24.8628	25.1991	25.3133	21.8701	21.2084	23.7681
+	2.51065	0.00308565	2.84105	7.16539	O62526		Ant2	8	2	21.5	33.744	24.3267	24.1541	24.1625	22.2306	21.1269	20.7626
+	2.54721	0.00283657	2.84087	7.16454	Q8IQV9-2;Q8IQV9		Nup205	18	18	12.5	232.73	25.0659	25.1397	24.8125	21.3529	22.3636	22.7789
+	2.96239	0.00109046	2.83621	7.14144	Q7KTS3;Q9VNC9			10	10	11	144.51	23.6282	24.1013	24.4367	21.1599	20.8329	21.6647
+	1.473	0.0336514	2.82957	7.10863	M9PCL4;Q9VMV6	SelT-like protein	CG3887	2	2	6.6	22.323	24.5315	24.3665	24.6499	23.2809	20.2157	21.5625
+	1.73769	0.018294	2.82889	7.10527	Q8MLQ7			2	2	3.8	59.164	24.2449	24.1969	23.9977	20.9031	20.3111	22.7386
+	2.26939	0.0053779	2.82706	7.09626	B7Z014;Q8MRP5;Q8IQ12;B7Z012;Q9VQV9;B7Z010;B7Z013;B7Z011;Q24120	Protein cappuccino	capu	2	2	3.1	102.92	23.5577	22.9404	23.8143	19.7341	21.1866	20.9105
+	1.76645	0.0171217	2.82654	7.09369	Q2PDY2;A4V1Y6;Q2PDY1;M9PFM7;Q08605-3;Q08605-4;Q08605;A4V1Y7;Q08605-2	Transcription factor GAGA	Trl	6	6	17.3	60.446	25.6845	26.1289	25.9986	23.7005	21.7025	23.9295
+	2.4927	0.00321585	2.82622	7.09215	Q8T043		CG3409-RA	5	5	8.6	98.863	24.2375	24.1072	23.8003	22.0742	20.7197	20.8724
+	1.48813	0.0324987	2.82406	7.08153	Q9VGS1		ZnT86D	2	2	4.4	40.529	25.0686	25.2058	25.4409	24.1043	21.9442	21.1946
+	2.11389	0.0076933	2.8171	7.04746	A0A6M3Q9L5;Q9W1Y3;A0A0B4K7E3;Q0E8Y1;Q9W1Y2;A0A0B4K7M0		PIP5K59B	23	23	36.9	99.019	25.6405	25.4056	25.6378	21.6615	23.0221	23.5491
+	2.73115	0.00185717	2.81372	7.03094	E1JH83;A1ZAI5	Putative fatty acyl-CoA reductase CG5065	CG5065	31	31	43.8	69.682	27.8239	27.8001	27.7224	24.706	24.4757	25.7236
+	2.5666	0.00271267	2.81362	7.03046	A1Z6H0		kune	1	1	7.6	29.78	24.3433	23.7386	23.7246	21.8655	20.8113	20.6888
+	2.34533	0.0045151	2.80549	6.99097	A4V3W8;Q9U1M2	Transmembrane protein 120 homolog	CG32795	10	10	22.2	45.486	26.8346	26.6964	26.7082	23.3204	23.6048	24.8975
+	2.69682	0.00200993	2.80372	6.98237	Q9VV87	Elongation of very long chain fatty acids protein	Baldspot	5	5	11.7	36.828	26.4875	27.514	27.6768	24.352	24.6577	24.2575
+	1.76995	0.0169842	2.803	6.97892	Q8IR88;Q9VYY4	Cytochrome P450 4g15	Cyp4g15	11	11	24	65.379	25.9161	25.2786	25.3714	21.7162	22.4162	24.0247
+	2.70572	0.00196914	2.79472	6.93898	Q9VC10		PIG-S	3	3	6	60.44	24.3512	24.3941	23.7661	21.4783	21.8907	20.7583
+	3.46443	0.000343214	2.78642	6.89913	A0A0B4LF54;Q9V770	Probable cytochrome P450 6a17	Cyp6a17	6	1	13	58.208	23.3911	23.7486	23.224	20.4034	20.5632	21.0379
+	3.84115	0.000144162	2.78629	6.89855	A1ZA83			5	5	20.8	27.794	26.3409	26.298	25.9872	23.4795	23.6702	23.1176
+	2.11486	0.00767606	2.78585	6.89641	Q9VCE7;Q8MRS5;Q95R71		KrT95D	14	14	16.7	124.54	23.4009	24.4771	24.718	20.9454	21.1092	22.1838
+	3.28496	0.00051885	2.77867	6.86219	M9PC19;Q8IQC8;A0A6M3QGB1;Q9VT45;M9PHX5;Q9VT47;M9PEP9;M9PEZ3		CG42268-RG	4	4	6.3	129.27	23.7012	23.7237	23.9489	20.8006	20.7065	21.5307
+	2.51272	0.00307102	2.76944	6.81844	Q7K4Y0		Desat1;Desat2	14	14	39.4	43.42	28.2675	28.2255	28.0125	25.697	24.5591	25.9411
+	1.67569	0.0211015	2.7611	6.77913	Q9VW40			2	2	8	34.01	24.2033	24.0948	24.0108	22.7984	20.9024	20.3248
+	2.888	0.0012942	2.75918	6.7701	O18405	Surfeit locus protein 4 homolog	Surf4	7	7	24.1	30.545	29.7232	29.6615	29.6487	26.5586	26.5948	27.6024
+	3.07265	0.000845959	2.75904	6.76947	X2JAF1;Q8MSS1	Protein lava lamp	lva	35	35	17.2	315.9	25.3512	24.6038	24.4549	21.8041	22.2558	22.0729
+	2.39195	0.00405551	2.75481	6.74962	Q8I0J3		mRpS21	1	1	16.1	10.633	23.8949	23.9646	23.7658	20.2937	21.1799	21.8872
+	4.47535	3.34694e-05	2.74693	6.71285	Q9VBQ6;A0A0B4KHK0		Dhap-at	3	3	5.2	82.524	24.0177	24.0947	23.8475	21.308	21.0201	21.391
+	1.9293	0.0117679	2.74458	6.70195	Q9VFP0			8	8	25.7	41.701	25.619	25.4219	25.4291	21.7059	22.6746	23.8558
+	3.23676	0.000579748	2.7385	6.67377	Q95SX8-3;Q95SX8-2;Q95SX8	N-alpha-acetyltransferase 60	Naa60	1	1	5.9	27.46	24.1373	24.2084	23.923	21.0495	21.8738	21.1299
+	2.85319	0.0014022	2.73716	6.66757	Q9VEY4			2	2	5.2	38.222	24.0987	22.9206	23.6431	20.7543	20.7702	20.9264
+	1.43219	0.0369666	2.7366	6.66496	Q9VF06			3	3	9.3	38.406	25.2723	25.281	25.0916	22.8912	20.7785	23.7655
+	1.84451	0.0143052	2.731	6.63915	Q9V460;Q9V460-2	Transcription elongation factor SPT5	Spt5	13	13	16.9	119.44	25.4869	24.3799	24.4066	20.986	22.8476	22.2468
+	3.38073	0.000416174	2.72379	6.60608	Q9Y163		hoe1	18	1	23.3	89.622	24.4995	24.5133	24.602	21.3894	21.7989	22.2551
+	1.88839	0.0129303	2.71889	6.58368	Q9VUM3			4	4	11	42.317	25.6326	25.0211	25.0195	22.3054	21.5759	23.6352
+	2.4974	0.00318125	2.71659	6.57317	Q9W3S5			2	2	7.3	35.247	23.3233	23.7967	23.351	19.9838	21.2843	21.0531
+	2.16672	0.00681214	2.71323	6.55789	M9PF96;Q9VWC8		Pmp70	23	23	36	72.884	27.1393	28.1376	28.1672	24.8547	24.5545	25.8952
+	2.68141	0.00208251	2.71228	6.55359	A1Z9G1;A0A0B4KEN8;A0A0B4KF19		CG6191-RA	3	3	5.2	79.325	23.9093	23.9069	23.6632	21.1811	20.4366	21.7249
+	2.07016	0.00850821	2.70422	6.51707	A0A0B4KEE5			24	1	16	272.23	23.7763	23.7413	24.0155	22.2164	20.3733	20.8308
+	1.44986	0.0354932	2.69674	6.48337	Q9VTZ6	Probable phosphomannomutase	CG10688	4	4	15.4	29.667	24.3516	24.1893	21.981	20.2774	20.5547	21.5995
+	2.33131	0.00466328	2.69639	6.48179	Q9VVC6;Q9Y150		Exn	9	9	4.6	224.99	24.2271	24.0638	24.2232	22.1985	20.595	21.6315
+	3.48336	0.00032858	2.69337	6.46822	Q9VG73	Interleukin enhancer-binding factor 2 homolog	CG5641	2	2	8.8	43.657	23.6001	23.36	23.8585	20.8099	20.6561	21.2725
+	2.54332	0.00286207	2.69086	6.45698	Q9VL02;X2J7P4		CG4701-RA;nmd	17	17	45	41.563	27.3741	27.1901	27.1184	25.0478	23.7351	24.8272
+	2.76894	0.0017024	2.69027	6.45435	A0A0B4LGZ4;Q8INQ7	Protein KRTCAP2 homolog	CG31460	1	1	10.6	15.392	24.4328	24.5203	24.5433	21.9149	21.1426	22.3682
+	2.4345	0.00367706	2.68856	6.44668	Q9VMU5-3;Q59DZ9;M9PCM5;Q9VMU5-5;Q9VMU5-2;Q7KTP6;M9PC20;Q9VMU5-4;Q8IPL0;Q59E00;Q9VMU5		qtc	3	3	8.6	54.802	24.024	23.9613	23.8248	20.7636	22.1215	20.8593
+	2.7724	0.00168889	2.6883	6.44554	Q9VG39;C8VV48		kar;kar-RA	3	3	5.6	58.042	23.5405	24.6642	23.8755	21.1131	21.3315	21.5707
+	2.37824	0.0041856	2.68605	6.43549	E1JIM1;A0A0B4K6Z4;A0A0B4K6I8;Q0KI68;E1JIM0;A4V2Z1;A0A0B4K690;A0A0B4K663;E2QD16		nsl1	6	6	11.2	99.089	24.3397	23.4579	22.9959	21.0334	20.4647	21.2373
+	1.32719	0.0470769	2.68493	6.43047	Q8MRW1		Tim23	7	7	35.4	22.138	28.1473	27.4771	28.1366	26.1322	23.3945	26.1796
+	2.9794	0.00104858	2.67768	6.39828	Q9VEV3			9	9	37.6	29.401	23.9	23.8817	24.2791	21.746	20.7873	21.4944
+	1.79894	0.0158876	2.66835	6.35701	Q9V3I6			3	3	16.7	25.114	23.9149	23.6584	23.4298	22.0232	21.1787	19.7962
+	1.79333	0.0160941	2.66472	6.34106	Q9VWZ2			3	3	7.4	78.374	23.244	24.0149	24.1127	22.3248	20.6846	20.3681
+	1.59992	0.0251237	2.66402	6.33795	Q9U5L1	Signal recognition particle receptor subunit alpha homolog	Gtp-bp	19	19	39.4	67.794	27.0788	26.9185	26.7891	25.1709	24.8659	22.7576
+	2.40935	0.00389628	2.6544	6.29584	P82713	Probable cytochrome P450 309a2	Cyp309a2	6	6	12.5	62.374	24.6039	24.77	24.5336	21.5379	21.5506	22.8559
+	1.94123	0.0114492	2.65153	6.28333	Q9VRY5			4	4	15.1	28.636	23.7332	23.4007	23.2004	21.932	20.4005	20.0472
+	2.35979	0.00436726	2.64782	6.26722	M9PHM0;Q9VWD3			7	7	14.4	87.402	25.771	25.7857	25.5553	22.2271	23.1692	23.7722
+	1.64527	0.0226323	2.64253	6.24427	A1Z7X8			14	14	52.1	35.493	24.3852	24.5009	24.766	20.8804	23.3055	21.5386
+	3.03402	0.000924646	2.6384	6.22642	Q8INK9-3;Q8INK9;D3DMP0;Q8INK9-7;Q8INK9-2;Q8INK9-6;Q8INK9-4	Methionine-R-sulfoxide reductase B1	SelR;SelR-RH	2	2	16.3	18.506	22.9247	22.9729	22.9323	20.688	20.5129	19.7138
+	1.40547	0.0393123	2.62979	6.18936	Q9VLN6		CG7627-RA	11	7	10	152.31	24.4041	24.3671	24.4107	22.5268	20.025	22.7408
+	3.86135	0.00013761	2.62919	6.18678	R4HZM7;Q9I7I7	NAD-dependent protein deacetylase Sirt2	Sirt2;Sirt2-RA	6	6	22.8	43.449	23.5881	23.5791	23.645	20.6451	21.2742	21.0053
+	1.70689	0.0196385	2.62352	6.1625	Q9W404		CG3842-RA	10	10	25.4	44.889	25.8825	26.1949	26.2405	22.1807	23.7522	24.5146
+	2.20734	0.00620379	2.62009	6.14788	Q9VE73			6	6	14	53.034	24.6385	25.1309	24.9244	22.5493	21.3518	22.9324
+	2.48869	0.00324569	2.61837	6.14055	A0A0B4LH68;Q9VGG8	Probable G-protein coupled receptor Mth-like 5	mthl5	2	2	4.2	56.437	23.9558	23.8188	23.6851	21.7519	20.404	21.4486
+	1.95493	0.0110935	2.61731	6.13606	Q8IN24;Q9Y133;A0A0B4LHR4		GABA-B-R2	20	20	22.7	137.99	25.9254	26.0501	25.672	23.85	22.1149	23.8306
+	2.52068	0.00301525	2.61262	6.11614	H9XVM5;Q9V4B6			2	2	1.9	151.03	24.0876	23.9209	24.149	21.4448	20.7431	22.1316
+	2.09653	0.00800702	2.6118	6.11264	E2QD75;Q7K4N3	Nuclear cap-binding protein subunit 1	Cbp80	4	4	6.9	93.226	24.8875	24.1966	24.1699	21.3553	21.3022	22.7611
+	1.40182	0.039644	2.60708	6.09269	Q9VSY4;M9PEN1;Q9VSY4-2	Alpha-tubulin N-acetyltransferase 1;Alpha-tubulin N-acetyltransferase	CG3967	14	14	44.9	50.56	26.9419	26.5267	26.7878	24.7442	22.4523	25.2386
+	2.93863	0.00115178	2.59815	6.05509	Q9VEF6			1	1	10.1	19.23	23.0895	23.4624	23.2481	20.2783	21.2443	20.4829
+	1.63814	0.0230069	2.5981	6.05489	Q9VZS7			26	26	13.8	262.73	26.4551	27.3873	26.882	22.9692	25.0646	24.8963
+	2.88086	0.00131566	2.59672	6.0491	Q9VPT9;Q2PDW1			6	6	22.9	36.322	25.2679	25.126	25.6979	22.8567	22.253	23.1918
+	2.06646	0.00858104	2.5936	6.03602	A0A0B4KGW0;Q8IMX7-2;A0A0B4J3Z9;Q8IMX7	Mitochondrial Rho GTPase	Miro	18	18	34.2	76.42	26.1075	26.2264	26.0137	23.0145	22.9593	24.593
+	1.82729	0.0148835	2.58941	6.01852	Q9XZ53		OstStt3	11	10	14.2	87.626	27.6863	27.5251	27.7761	25.0202	24.0133	26.1857
+	2.45648	0.00349555	2.58337	5.99339	A1Z729			14	12	43.6	36.581	27.024	26.9395	26.8053	23.8973	23.9554	25.166
+	1.42515	0.0375707	2.57369	5.95332	M9NGR9;Q9W433;M9NDQ0;A8JUY8;M9PGH9		Ca-alpha1T	7	7	2.8	351.34	24.5183	24.4823	24.2602	20.3539	21.9384	23.2474
+	1.69058	0.0203901	2.57125	5.94326	Q8T0T9		BEST:CK00246	1	1	6.9	17.888	25.8264	25.9825	25.8288	22.1718	23.2027	24.5495
+	2.3968	0.0040105	2.5605	5.89911	M9MS14		moody	11	6	25.1	69.043	25.8326	25.4889	26.0556	23.5784	22.4385	23.6787
+	1.84024	0.0144463	2.55829	5.89009	Q59E68;M9MS42;Q8IRM7;Q9W324;Q9W323	Protein-tyrosine-phosphatase	l(1)G0232	4	4	8.5	64.629	24.3432	24.0177	25.3009	22.4284	21.0287	22.5299
+	2.90464	0.00124556	2.55804	5.88907	Q9VS57		Sec63	19	19	30.3	85.853	27.8124	27.7005	27.6617	24.7909	24.9247	25.7848
+	4.37895	4.17883e-05	2.55725	5.88584	A1Z814	Oxysterol-binding protein	CG1513-RA	13	13	17.3	87.441	25.9874	25.8081	25.673	23.1003	23.2653	23.4311
+	2.16424	0.00685108	2.55438	5.87416	Q9W289		GM130	13	13	21.8	90.826	23.1286	22.6058	21.7921	19.4157	20.4946	19.953
+	1.65586	0.0220872	2.54858	5.85059	A0A0B4LF73;B7YZH3;B7YZH4;A0A0B4LFE7;A0A0B4LGJ2;A8DYE2-4;A8DYE2;A8DYE2-3;A8DYE2-2	Transient receptor potential cation channel trpm	Trpm	5	4	3.1	207.45	24.1398	24.1984	23.8034	20.1628	21.8632	22.4698
+	1.55088	0.0281265	2.54717	5.84488	Q9VDI1;A0A0B4KH28		Synd	22	22	49.8	55.909	24.6764	24.9747	24.6256	23.4532	22.3158	20.866
+	1.53945	0.0288771	2.54236	5.82541	B7Z066;Q95YI5	UDP-sugar transporter UST74c	frc	3	3	6.2	41.182	23.1468	23.5124	23.4275	20.3496	22.2949	19.8151
+	1.76473	0.0171898	2.54111	5.82036	A0A0B4LGZ3;P36872-2;P36872	Serine/threonine-protein phosphatase 2A 55 kDa regulatory subunit B;Protein phosphatase PP2A 55 kDa regulatory subunit	tws	6	6	15.6	56.966	23.5041	23.4566	23.4585	21.1482	19.7183	21.9294
+	1.36974	0.0426837	2.5365	5.8018	Q9W3V8	Probable dolichyl pyrophosphate Glc1Man9GlcNAc2 alpha-1,3-glucosyltransferase	CG4542	4	4	10.8	57.944	24.4514	24.1171	24.7435	20.8054	21.3325	23.5645
+	1.81562	0.015289	2.53546	5.79762	E1JJE6;M9PGH2;M9PJ56;M9PDU2			23	2	22.3	108.82	30.0943	30.1336	30.1906	26.6455	27.3935	28.7731
+	3.0263	0.000941236	2.53487	5.79524	Q9VWJ3			1	1	8.2	24.392	23.3512	23.1751	23.5341	20.4135	20.7104	21.332
+	2.50639	0.00311607	2.53082	5.779	Q8IPW1;Q9VPU7		aru	9	9	14.9	88.272	27.5792	27.0686	26.9533	24.1521	24.5259	25.3306
+	1.32444	0.0473765	2.53049	5.77766	M9PE02;E1JJJ8;M9PGM8;M9PJC7;P13709-2;P13709	Homeotic protein female sterile	fs(1)h	4	4	5.5	110.01	24.0725	24.1902	24.1388	19.999	21.7231	23.088
+	2.39182	0.00405676	2.52332	5.74904	Q9VXD6			3	3	6.8	51.685	23.4777	23.5135	23.7231	21.4711	20.2107	21.4624
+	1.79669	0.0159703	2.52016	5.73646	Q7PLT4		Tim17b	8	8	51.4	18.22	26.5454	26.5629	25.2195	23.5881	22.8215	24.3577
+	2.76762	0.00170757	2.5147	5.7148	Q9VY79			2	2	11.3	32.021	22.835	23.5324	23.2341	21.1764	20.2506	20.6305
+	3.58808	0.00025818	2.51175	5.7031	A1ZA77		CG8320-RA	2	2	10.9	19.564	27.0285	27.275	27.2699	24.5162	24.4658	25.0561
+	2.2024	0.00627483	2.5075	5.68632	M9PC73;Q9VM93;M9PCR7;M9PCD4		Liprin-alpha	11	11	11	129.76	24.9377	25.3517	25.0951	23.5003	22.4238	21.9379
+	2.37719	0.00419577	2.49765	5.64764	Q9VDE9		RhoGAP93B	3	3	3.9	146.27	22.8108	22.7055	22.6764	19.8793	21.0761	19.7443
+	1.75676	0.017508	2.49638	5.64268	Q9VQZ3			1	1	1.3	109.05	24.0235	24.2859	23.4259	22.0993	20.2472	21.8996
+	1.49808	0.031763	2.49563	5.63975	Q9VIG0			3	3	7.5	39.253	24.1788	24.6949	23.5392	20.9578	20.9369	23.0314
+	2.88558	0.00130142	2.49468	5.63602	Q9W3N1			13	13	51.7	35.116	28.1015	27.8507	27.9255	25.5685	24.8984	25.9269
+	1.6096	0.0245699	2.48839	5.61153	M9PF10;M9PEJ9;Q9VSM4			2	2	4.9	49.149	23.3893	23.3248	23.729	20.3727	20.2216	22.3836
+	2.46452	0.00343149	2.48733	5.60741	E1JJ73;O97067	Probable peptidyl-tRNA hydrolase 2	CG1307	2	2	19.4	19.873	23.4475	23.4184	23.3352	21.3168	20.1142	21.3082
+	2.15459	0.00700495	2.48638	5.60371	Q9VBX1	Nuclear export mediator factor NEMF homolog	Clbn	15	15	18.8	112.61	24.4728	24.4751	24.1422	22.5727	20.9682	22.0901
+	1.42015	0.0380057	2.47918	5.57581	Q7JW07			6	6	25.1	26.609	25.9476	25.7081	26.3923	24.2277	21.9655	24.4173
+	2.54509	0.00285044	2.47598	5.56344	Q9VZE6	Ribosome biogenesis protein BRX1 homolog	CG11583	2	2	8.4	41.618	22.9705	23.2437	23.2298	19.9364	21.0898	20.9899
+	2.4108	0.00388332	2.47579	5.56272	M9PFP1;P17971-1;P17971	Potassium voltage-gated channel protein Shal	Shal	9	9	16.5	59.077	26.3975	26.6653	26.6175	24.089	23.3817	24.7823
+	3.25552	0.000555235	2.4721	5.5485	Q9VEU9		CG14883-RA	3	3	14.8	37.687	24.1395	24.526	24.1948	21.9958	22.0616	21.3866
+	1.66288	0.021733	2.47044	5.54212	Q9W1H5		DCP1	4	4	13.7	41.359	24.4	24.7191	24.1295	20.9761	21.6687	23.1925
+	3.01828	0.000958786	2.46747	5.53075	Q9VHF5			4	4	24.4	29.381	27.8744	28.0295	27.8941	25.5665	24.939	25.8902
+	1.94514	0.0113465	2.46444	5.51912	Q9W445	Malignant T-cell-amplified sequence 1 homolog	MCTS1	2	2	16.5	20.348	23.3092	23.3173	22.7353	21.604	19.8085	20.5559
+	2.64875	0.00224516	2.46248	5.51165	Q9VRE0			12	11	17.3	80.668	26.9456	26.9618	27.5522	24.4959	24.3105	25.2657
+	1.33286	0.0464667	2.45879	5.49754	A1Z9B0;A1Z9B1		CG4712-RB	3	3	5.6	78.136	24.8696	24.8952	24.904	21.7961	24.1384	21.358
+	2.8627	0.00137183	2.45513	5.48363	Q9W130	Cytochrome P450 9c1	Cyp9c1	4	4	8.4	60.537	24.4076	24.2293	23.9452	21.3249	21.6219	22.2699
+	2.51404	0.00306172	2.44516	5.44587	Q9VQ52;M9NCQ1			11	11	11.2	106.67	27.0564	26.8397	25.9901	23.9018	24.0779	24.571
+	1.41437	0.0385148	2.44303	5.43781	Q7K3V9;B7YZU1			2	2	4.8	56.926	23.7759	24.0775	24.2232	20.4286	21.2158	23.1031
+	2.91566	0.00121433	2.44059	5.42862	Q9VX14		Ucp4A	6	6	27.6	37.095	25.231	24.7116	24.7431	22.9045	22.0557	22.4038
+	2.41146	0.00387737	2.43759	5.41736	Q9V4C4;Q59DP7;Q6NNV2;H9XVN2		Syt7	12	12	37.3	46.947	27.0865	27.7015	27.3667	25.1306	24.2434	25.4678
+	2.03406	0.00924569	2.43703	5.41526	M9PJQ5;P36188-3;M9NH88;P36188-2	Troponin I	wupA	16	5	49.5	21.65	26.9744	27.4817	28.1561	24.5062	24.9646	25.8302
+	1.87798	0.013244	2.43093	5.39242	Q9VCS7;A0A0B4K6G5		Nha2	1	1	2.1	62.702	23.8739	23.9736	23.949	20.4515	21.6308	22.4213
+	3.77148	0.000169248	2.4296	5.38745	Q9VMD2			2	2	6.2	49.685	23.6685	23.5666	23.7035	21.4893	21.267	20.8934
+	2.88453	0.00130457	2.42285	5.36229	Q3ZAN1		GPHR	2	2	5.1	52.823	23.5543	23.6356	23.4826	20.5836	21.2115	21.6088
+	2.13222	0.00737535	2.41998	5.35163	Q9VCW3		Nup133	8	8	7.4	135.14	24.1352	24.3498	24.0032	21.1162	21.4465	22.6656
+	1.72583	0.0188007	2.41735	5.3419	Q6NN55-2;Q6NN55		oys	3	3	6.3	78.742	24.0264	23.959	23.8593	20.5228	21.3769	22.6929
+	1.55625	0.0277813	2.40396	5.29253	E2QD64;Q7K4H4	Bifunctional lysine-specific demethylase and histidyl-hydroxylase NO66	CG2982	3	3	4.9	73.097	24.1056	24.1126	23.9539	21.6058	20.4493	22.9051
+	3.18543	0.000652483	2.39711	5.26746	Q95SI0;Q8IPK9;Q7KTP1;Q9VMT1	Receptor protein serine/threonine kinase	tkv	6	6	13.6	57.215	25.0172	24.9123	24.3878	22.6861	22.2106	22.2293
+	2.56565	0.00271864	2.39426	5.25709	Q9VHB1;A0A0B4KFZ7			8	7	61.7	16.582	28.8601	29.2414	29.1683	26.8642	26.0356	27.1873
+	3.83799	0.000145214	2.39148	5.24694	Q9VAY3	Mitoferrin	mfrn	8	8	26.1	41.794	26.8051	27.0689	26.7939	24.4779	24.2602	24.7554
+	1.96285	0.0108931	2.38892	5.23764	Q9V9Y0;A0A0B4KHK8			5	5	9.3	55.232	25.2834	25.9329	25.5455	22.7559	22.6482	24.191
+	1.95847	0.0110034	2.36838	5.16359	Q9VZI1;M9PE30	Transgelin	Chd64	14	14	83.5	20.644	25.7914	24.912	25.6134	23.3393	22.1821	23.6903
+	1.52779	0.0296629	2.36248	5.14253	A0A0B4KHB7;Q9VCF4;B8A403		AP-1sigma;AP-1sigma-RA	1	1	5.9	18.199	24.0964	22.0509	23.9035	20.5607	21.5421	20.8604
+	2.71511	0.00192703	2.36134	5.13847	Q9VG82;Q9VG82-2	Probable cytochrome P450 9f2	Cyp9f2	33	20	63.4	60.278	28.1931	28.0778	27.923	25.6494	25.1842	26.2763
+	1.89531	0.0127258	2.3587	5.12907	Q9VKC7		CG6766-RA	4	4	7.4	59.752	24.8024	24.5681	24.5785	22.3194	21.3344	23.219
+	2.1967	0.00635775	2.35589	5.11908	Q9VP52;Q9VP51			2	2	6	39.789	23.0642	23.0126	23.9229	21.4588	20.3218	21.1515
+	1.64903	0.0224371	2.35117	5.10239	A0A0B4K738;A0A0B4KFK3;A0A0C4DHC4;A0A0B4KEJ9;A0A0B4KF87;A0A0B4KEQ3;A8DY94;A0A0B4JD38;A8DY93			13	13	10.2	159.42	24.5342	25.2168	25.671	23.0736	21.7091	23.5858
+	1.37192	0.0424699	2.35058	5.10031	Q7JYV2	Synaptogyrin	Syngr	2	2	16.2	26.61	23.7731	24.5003	24.4212	21.6166	20.7061	23.3203
+	3.53157	0.000294054	2.34876	5.09385	Q9VU84	Drebrin-like protein	Abp1	7	7	17.7	58.729	23.8351	23.7057	23.9343	21.6129	21.1055	21.7104
+	4.27422	5.31835e-05	2.34029	5.06404	M9PFT2;Q9VPB1	Protein ST7 homolog	CG3634	1	1	3.2	60.193	23.0389	23.203	22.9344	20.6833	20.9097	20.5624
+	2.2106	0.00615748	2.33444	5.04354	Q7K556-2;Q7K556;A8DYI2		CG5544	10	10	22.5	53.516	24.4634	23.5151	23.9482	20.9838	22.1604	21.7792
+	1.37052	0.0426065	2.33431	5.04309	E1JGX2;P32865	G protein-coupled receptor kinase 1	Gprk1	15	15	26.3	80.566	23.685	23.9989	23.8312	21.5255	20.1248	22.8619
+	2.10665	0.0078225	2.33363	5.0407	Q7K4T8			9	9	21.8	52.469	26.3019	26.448	26.1258	24.7005	23.107	24.0673
+	2.75201	0.00177005	2.33066	5.03035	A0A0S0X8K7;Q9W4V8	Mitochondrial import inner membrane translocase subunit TIM50-C	ttm3;ttm50	18	18	41.6	49.671	28.2632	27.9187	28.4311	25.9359	25.3675	26.3176
+	1.79313	0.0161015	2.329	5.02455	Q24324;X2JAZ3	Dual specificity mitogen-activated protein kinase kinase dSOR1	Dsor1	5	5	16.9	43.869	23.7993	21.9214	23.4509	20.5807	20.7594	20.8444
+	3.2925	0.000509919	2.32339	5.00508	Q9VMK9;M9PCP3			3	3	2.9	145.29	23.9077	23.6248	23.9063	21.2288	21.8964	21.3434
+	2.42017	0.00380042	2.32023	4.99413	A0A0B7P9G0		uex	33	33	40.3	93.282	27.4895	27.514	28.0478	24.7025	25.5669	25.8212
+	3.42673	0.00037434	2.31322	4.96989	A0A0B4LEY9;Q9V411	Nucleolar GTP-binding protein 1;Probable nucleolar GTP-binding protein 1	CG8801;Non1	3	3	6	75.351	23.6907	23.321	23.2212	21.0426	20.867	21.3837
+	3.02174	0.000951179	2.3117	4.96469	P35122;M9MRD0;M9PE40	Ubiquitin carboxyl-terminal hydrolase	Uch	4	4	27.3	25.85	24.3848	23.7584	24.2679	21.6673	21.6196	22.1889
+	1.40526	0.0393315	2.31136	4.96351	Q7JYX5		Vamp7	9	9	47.7	24.942	27.3932	27.3296	27.2862	25.4306	23.5431	26.1013
+	1.40326	0.0395131	2.30879	4.95467	Q9VDL7;A0A0B4LIE8;Q8IN53		att-ORFA	13	13	51.2	40.368	25.8595	25.7263	25.497	21.9387	23.7082	24.5095
+	1.48604	0.0326558	2.30866	4.95422	Q8IN78	Mitochondrial import inner membrane translocase subunit Tim22	Tim22	2	2	10.8	21.032	24.4501	24.5362	24.3962	23.5748	21.6164	21.2652
+	2.31633	0.00482688	2.30827	4.9529	Q960W6	Putative fatty acyl-CoA reductase CG8306	CG8303;CG8306	21	21	43.6	58.466	27.8473	27.9313	28.1108	25.2258	25.2828	26.456
+	2.6883	0.00204973	2.30819	4.9526	Q9VW58			9	9	34.2	31.076	26.7052	27.1588	27.0155	24.8585	24.0698	25.0266
+	2.74255	0.00180907	2.29442	4.90558	M9MRV3;D4G7A5;M9PE70;Q9VZN2;E0R7R0;A8JNJ8;Q9VZM9;Q7YU16;Q9VZN0		CG10860;CG12604;CG32264-RB;CG32264-RE	3	3	9.7	51.282	23.719	23.3981	23.4873	21.8161	20.8303	21.0746
+	2.25987	0.00549704	2.29398	4.90408	Q9VLM7			7	7	33.2	25.495	27.27	27.188	27.2034	25.3517	24.0866	25.3411
+	1.57226	0.0267755	2.29002	4.89064	O61613	Glycylpeptide N-tetradecanoyltransferase	Nmt	31	31	70.1	53.832	24.8124	24.2489	24.4862	21.5695	23.5244	21.5834
+	1.77251	0.0168847	2.28748	4.88201	F3YDF1-2;A0A0B4KFY4;F3YDF1		CG3499-RC	12	11	22.7	80.65	26.355	26.2242	25.9927	23.6786	23.0475	24.9835
+	2.54545	0.00284804	2.28414	4.87075	A0A0B4K6H0;A0A126GUU2;A0A0B4KHI2;P41596-3;P41596-2;P41596	Dopamine receptor 1	Dop1R1	2	2	5.1	56.17	23.806	23.4212	23.242	20.6875	21.7531	21.1762
+	2.85104	0.00140915	2.28241	4.86489	Q9W3E2		PIP82	58	58	55.6	132.34	31.61	31.4462	31.5521	29.821	29.0338	28.9063
+	1.42373	0.0376934	2.28148	4.86177	Q9VHD2-3;Q9VHD2-2;Q9VHD2	Probable maleylacetoacetate isomerase 2	GstZ2	8	8	40.5	24.807	24.4173	24.8198	24.5897	21.4026	21.7967	23.7831
+	3.94796	0.000112729	2.27465	4.8388	Q8SX37		Pis	3	3	17.9	25.505	30.2486	30.1814	30.0028	28.0303	27.6083	27.9702
+	1.61627	0.0241955	2.27265	4.83209	Q8SZ46		CG7117	6	6	17.2	45.508	25.7262	25.695	25.3448	23.4149	22.1756	24.3575
+	2.69392	0.00202338	2.27085	4.82609	Q9VHA2;Q9VHA1		SpdS	1	1	6.9	24.166	23.7876	23.5273	23.7582	21.3189	20.9468	21.9947
+	1.78324	0.0164725	2.26276	4.79909	Q9NHD5	Probable N-acetyltransferase san	san	8	8	52.2	20.994	23.1563	22.7899	23.1951	20.4127	21.8749	20.0653
+	1.68161	0.0208155	2.26127	4.79415	Q9VYG3			4	4	9.3	64.312	25.7449	25.4819	25.3163	22.0742	23.6671	24.018
+	3.18557	0.000652281	2.26098	4.79318	Q7JZE8			8	7	29.4	33.21	27.0154	26.6994	26.7694	24.3836	24.9947	24.3229
+	1.76758	0.0170775	2.25768	4.78222	Q9VKZ7	Nicalin	CG4972-RA	20	20	38.3	63.14	27.7081	27.8898	27.5893	25.8841	24.3493	26.1807
+	2.27572	0.00530001	2.24171	4.72958	X2JC94;O46084	Serine/threonine-protein phosphatase Pgam5, mitochondrial	Pgam5	9	9	39.6	33.037	26.1415	26.699	26.577	24.4772	23.503	24.7121
+	2.45042	0.00354471	2.24079	4.72654	A8DYU2;A8DYU1;A8DYU3;R9PY62			6	1	5.9	123.76	24.0163	23.6769	23.6405	21.9914	20.8623	21.7577
+	3.31576	0.000483324	2.237	4.71414	A0A0B4K7I8;A0A0B4K814;A0A0B4K887;A0A0B4KFH8;Q9W0Y8-3;Q9W0Y8;A0A0B4K8B5;A0A0B4KGE9	Sodium channel protein;Sodium channel protein 60E	NaCP60E	4	4	2.3	296.75	24.2296	23.8931	23.9392	22.0357	21.8984	21.4169
+	2.08019	0.00831404	2.2366	4.71283	Q9VN88		Vps37B	2	2	10.7	24.262	23.3467	23.6691	23.3279	20.7034	20.8275	22.1029
+	1.76751	0.0170799	2.23081	4.69399	Q9V4C8;Q9V4C8-5;Q9V4C8-6	Host cell factor;HCF N-terminal chain;HCF C-terminal chain	Hcf	24	24	19.9	160.18	25.4331	25.0035	24.9361	23.8494	21.9596	22.8712
+	2.13009	0.00741151	2.22893	4.68786	Q9VW76			3	3	5.8	75.2	23.9226	23.6424	23.6677	20.6928	22.174	21.6792
+	3.23198	0.000586165	2.22507	4.67533	Q7KRS9-2;Q7KRS9			4	4	5.1	125.03	23.1833	23.1073	22.9787	20.4344	21.0325	21.1271
+	2.15326	0.00702653	2.22475	4.6743	Q8IMU3;B7Z0Q1;B7Z0Q2		5PtaseI	3	3	6.8	46.886	23.5224	23.8715	23.3231	21.2486	22.0959	20.6981
+	1.65643	0.0220584	2.22145	4.66363	Q9V9R3		Ac3	14	14	13.1	130.39	27.081	26.674	26.757	23.6022	24.5719	25.6735
+	1.96743	0.0107787	2.21932	4.65675	Q9VPQ3;M9PAY9;M9PBK8			4	4	7.8	74.901	23.9608	24.2662	24.0552	22.7612	21.0936	21.7693
+	2.83155	0.00147385	2.21534	4.64389	Q0KHN6			2	2	1.7	203.28	23.9388	23.4406	23.4397	20.97	21.4353	21.7678
+	3.32162	0.000476843	2.20787	4.61994	D5AEK7;Q9VV51			16	15	40.6	45.68	29.0681	28.9208	28.9347	26.6847	26.4574	27.158
+	1.91676	0.0121126	2.20138	4.59919	Q7YU24;Q7YU24-2	Transmembrane GTPase Marf	fzo;Marf	31	31	45.2	91.371	27.6588	27.3562	27.4342	25.6757	24.2938	25.8755
+	1.66842	0.0214577	2.19819	4.58902	Q0E993;A0A0B4KF06		Aats-val	12	12	14.5	118.25	24.2054	24.6425	24.3394	21.1212	23.1348	22.3367
+	2.89176	0.00128305	2.1966	4.58397	R9PY70;M9PDE6;Q9V9N5;M9PDY6;M9PDL8;A8DZ24;Q9V9N7;M9PBG0			17	17	11.7	236.45	27.6378	27.3599	27.4823	25.1453	24.9413	25.8036
+	4.11799	7.62104e-05	2.19654	4.58379	Q9VVY7;R9PY60		CG32206-RB	2	2	1.7	137.65	23.1129	23.4122	23.3266	20.9025	21.1269	21.2327
+	1.74753	0.017884	2.19289	4.5722	Q9W0Y6	Transient receptor potential cation channel protein painless	pain	23	23	32	103.51	26.3037	26.7327	26.6695	23.9984	23.6704	25.4585
+	1.38907	0.040825	2.19191	4.56909	Q27333	Lethal(2)neighbour of tid protein	l(2)not	6	6	10.8	58.46	27.0265	25.4079	24.9973	23.6178	22.9304	24.3077
+	2.48902	0.00324324	2.18238	4.53903	Q8IR42		drd	2	2	3	93.578	23.8562	23.7168	23.5925	21.6722	20.8992	22.0469
+	3.62196	0.000238802	2.17629	4.5199	Q9W462	Ubiquitin carboxyl-terminal hydrolase 30 homolog	CG3016	8	8	18.5	60.879	26.3462	26.4084	26.4693	24.1617	23.9767	24.5567
+	2.0585	0.00873981	2.16506	4.48486	X2JG50;Q9VWE6	Protein ELYS homolog	CG14215	8	8	4	235.18	24.4554	24.1755	23.5686	22.6284	21.4275	21.6484
+	1.51789	0.0303465	2.15108	4.4416	Q7K8Y3;Q8MPN5;Q8MPN6;Q8MM39;Q7K8Y5;Q8MPN7;Q8MPN8;Q8MM49		Spn42Da	14	14	39	44.127	24.1249	24.2325	23.7266	21.2895	21.1928	23.1485
+	2.36381	0.00432707	2.1501	4.43857	P31007;P31007-6;P31007-8;P31007-9	Disks large 1 tumor suppressor protein	dlg1	44	0	52.8	106.67	28.7603	28.9775	28.9134	27.0726	26.0072	27.1211
+	1.57382	0.0266799	2.14289	4.41647	X2JJ32;B7Z134;Q6IDE0;M9NGW5;M9NDS5;Q9W391;Q9W391-2	Probable phosphorylase b kinase regulatory subunit alpha	CG7766	10	10	8.9	136.66	25.2962	25.232	25.1315	21.9207	23.2486	24.0618
+	1.57032	0.0268953	2.14277	4.4161	A0A0B4K859-2;A0A0B4K859			12	12	8.2	210.31	25.799	24.9618	24.442	22.0508	22.9888	23.7349
+	2.11841	0.00761358	2.14267	4.4158	A0A0B4KGY9;A0A0B4K6K8;Q9VBQ1;A0A0B4KHV4;Q8IMS8		msi	2	2	4.1	58.684	23.9696	23.3381	23.2745	22.0325	20.7548	21.3669
+	2.5874	0.00258581	2.13106	4.38039	O02195	Eukaryotic translation initiation factor 3 subunit I	Trip1	6	6	26.7	36.159	24.0208	23.2808	23.3133	21.7703	21.0525	21.3989
+	1.65204	0.0222822	2.13056	4.37886	Q9VHB8			8	8	21	49.743	23.4743	22.2641	23.524	21.7	20.2481	20.9226
+	1.77372	0.0168374	2.11471	4.33102	Q9W541		eIF2B-epsilon	3	3	5.4	75.018	23.4397	23.5232	22.9205	20.4034	21.0188	22.1173
+	2.34747	0.00449297	2.11315	4.32633	Q8IPX7		Rrp40	2	2	8.6	25.026	21.9937	22.5332	22.9364	19.9178	20.4518	20.7542
+	1.57608	0.0265413	2.10414	4.29942	Q9VM19;C9QPE7	Trehalose 6-phosphate phosphatase	CG5171-RC	2	2	9.5	30.616	23.3631	23.3344	22.9667	20.4654	22.3159	20.5705
+	1.6138	0.0243334	2.09904	4.28425	Q9VK35;M9PD23		DnaJ-H	8	8	27.2	43.937	23.8369	23.6199	23.9447	20.8456	21.4316	22.8271
+	1.48137	0.033009	2.0929	4.26604	Q9W0U0;Q8IRJ9		Gyk	11	11	31.8	58.838	26.0129	26.7961	25.4905	23.5493	23.4008	25.0707
+	2.48944	0.00324011	2.09262	4.26523	Q9VMG0		AANATL2	6	6	39.8	24.36	23.3074	23.0904	22.3573	20.9605	20.4953	21.0215
+	3.21039	0.000616037	2.08655	4.24732	Q8STG9		Sec61alpha	12	12	22.5	52.184	30.1246	29.9809	29.8474	28.2083	27.5294	27.9555
+	3.96054	0.000109511	2.07966	4.22709	M9PGA6;Q5LJP6;A4V2C3		CG17698-RA	9	9	17.2	69.694	23.1138	23.4553	23.5242	21.1829	21.3478	21.3235
+	2.74576	0.00179572	2.07919	4.2257	Q9W253		mRpS29	4	4	15.3	44.33	23.5499	24.0044	23.4324	21.7992	21.8092	21.1407
+	2.154	0.00701456	2.05452	4.15404	A1Z9N8;B7YZE7;B7YZE8;A1Z9N7;A1Z9P0;Q56JH9		Ih	9	9	10.6	143.73	26.1118	25.8767	26.2451	24.3312	23.2512	24.4877
+	1.36458	0.0431933	2.05327	4.15046	Q9VK03;M9PFU0;A0A6H2EJZ8			3	3	7.5	49.633	24.9344	24.9631	24.9261	23.6824	21.4865	23.4948
+	1.39074	0.0406684	2.0501	4.14134	Q9W396		HP1b	2	2	11.2	25.974	24.1942	23.9778	24.3574	21.0982	21.8729	23.4079
+	1.49234	0.0321857	2.03514	4.09861	Q9W3C3			16	16	40.7	48.286	23.8459	23.539	23.7063	20.6218	21.581	22.7829
+	3.82196	0.000150674	2.03182	4.08921	Q9VZL3		Sc2	14	14	33.1	34.185	29.5587	29.6034	29.4286	27.6251	27.2281	27.6421
+	1.43198	0.0369843	2.03034	4.085	Q9VL61		CG5853-RA	16	16	24.5	77.373	27.3866	28.7883	27.421	26.3147	24.8929	26.2972
+	2.02483	0.00944428	2.02399	4.06706	Q9VZL1;Q9I7T5		mge	8	8	61.5	16.152	28.1365	28.0259	28.0428	26.5751	25.1907	26.3674
+	3.85699	0.000138998	2.01901	4.05305	P33270	Cytochrome P450 6a2	Cyp6a2	31	30	57.1	58.684	30.2268	30.2066	30.2695	27.9368	28.3298	28.3794
+	2.27565	0.00530091	2.01883	4.05255	E2QD00;Q7K1V5	Protein jagunal	jagn	2	2	14.2	23.036	26.8841	26.8466	26.8653	24.3401	24.6411	25.5584
+	1.65272	0.0222473	2.01781	4.04968	E6PBV6;A0A4D6K4F6;Q8SWU7;Q8SWU7-2	Obg-like ATPase 1	CG1354;CG1354-RA	16	16	45.8	44.91	25.7843	25.0344	25.1223	22.2898	23.7538	23.844
+	2.94502	0.00113497	2.01532	4.04271	Q9VAJ0			1	1	3.5	28.582	26.5711	26.4214	26.2304	24.828	24.1109	24.2379
+	3.11692	0.00076398	2.01378	4.03838	Q8IQ70-3;Q8IQ70-5;Q8IQ70;Q8IQ70-2;Q8IQ70-4			14	14	39.3	33.383	26.1998	26.4369	26.1285	24.5121	23.8578	24.3539
+	3.27465	0.000531313	2.00467	4.01296	Q9VA73-2;A0A0B4KHW3;A0A0B4K6V1;Q9VA73	Calcium-binding mitochondrial carrier protein Aralar1	aralar1	50	2	66.7	75.128	29.6754	29.6447	29.5019	27.6874	27.2391	27.8815
+	1.69216	0.0203161	2.00347	4.00962	Q9VN28			3	3	5.9	108.4	24.3169	23.9575	24.1686	22.6532	21.0903	22.6891
+	1.6167	0.0241712	2.00032	4.00089	Q24311	Cullin homolog 1	lin19	4	4	7.9	89.51	22.7633	23.5394	23.5844	20.3256	21.5721	21.9885
+	1.50516	0.031249	1.9931	3.98093	Q9VZF3			3	3	16.3	24.773	24.7794	26.1586	26.2602	23.0648	23.7615	24.3925
+	2.1659	0.00682499	1.98857	3.96844	A0A0B4KFE9;A1Z8P9	Nucleoprotein TPR	Mtor	14	14	8.2	262.35	27.0197	27.9588	27.1954	25.4548	24.9306	25.8228
+	2.44324	0.00360382	1.9871	3.96439	Q9VN13	Sideroflexin		21	21	69.2	35.743	29.4473	29.5506	29.3009	27.3476	26.9537	28.0363
+	1.55271	0.0280087	1.98337	3.95415	A0A0B4LGI1;P20354-2;P20354	G protein alpha s subunit	Galphas	17	16	46.1	44.699	27.8624	27.996	27.7969	25.0938	25.5718	27.0395
+	3.63479	0.000231854	1.98244	3.9516	Q9VHP3		SLIRP2	3	3	47.3	10.28	22.9943	23.0499	22.9394	20.7109	21.224	21.1013
+	1.52297	0.0299938	1.98076	3.94702	Q9VVA7		TSG101	4	4	13.7	45.19	24.0014	23.9574	22.8182	21.7902	20.7422	22.3022
+	2.72836	0.00186911	1.97992	3.94471	M9PD26;P19967	Cytochrome b5-related protein	Cyt-b5-r	14	14	26.6	50.355	30.7228	30.6778	30.4392	28.7534	28.1416	29.0051
+	1.66795	0.0214806	1.97762	3.93844	A0A0B4LHV8;Q9VC57	Atlastin	atl	10	10	29.6	60.911	26.378	26.1121	26.1986	23.3072	24.2935	25.1551
+	1.71242	0.0193903	1.97716	3.93718	Q9VZU8			9	9	26.9	48.598	25.9574	25.8844	26.0202	22.9367	24.5562	24.4377
+	4.12644	7.47408e-05	1.97169	3.92226	Q9VX84		CG16700-RA	2	2	6	50.956	23.0942	22.7619	22.8168	20.9054	20.8273	21.0251
+	2.66857	0.002145	1.9684	3.91334	Q7KU45;Q9VQZ1		l(2)k05819	2	2	1.6	160.58	22.9348	23.0742	23.0484	21.2654	21.3844	20.5025
+	3.37751	0.000419264	1.96592	3.90663	M9PB84;P31009	40S ribosomal protein S2	RpS2	16	16	61.4	28.899	30.6298	30.5115	30.3277	28.7787	28.2296	28.563
+	2.05855	0.00873882	1.96552	3.90554	E1JIJ9;P20193	Protein suppressor of variegation 3-7	Su(var)3-7	1	1	1.1	139.79	22.3455	22.591	22.8326	19.8856	21.1873	20.7995
+	1.98356	0.0103857	1.95929	3.88871	A0A0B4LGF5;A1Z9N0;A0A0B4LFB8;Q95U20;A0A0B4LF33		Opa1	50	50	48.9	111.52	27.8918	27.8292	27.5566	25.2274	25.5591	26.6132
+	1.92094	0.0119965	1.9573	3.88335	Q9VS46	RINT1-like protein	CG8605	6	6	8.8	83.534	24.9536	24.8337	23.8262	22.0689	22.685	22.9877
+	1.71923	0.0190883	1.95111	3.86672	A0A0B4JD78;A0A0B4KG15;A0A0B4KFQ6;A0A0B4KEQ8;A0A0B4KEV2;A1Z9X0-5;A1Z9X0-4;A0A0B4JD26;A1Z9X0-2	Protein kinase C;Atypical protein kinase C	aPKC	14	2	14.2	104.09	26.5754	26.7636	26.4743	25.2362	23.6448	25.0789
+	1.41798	0.0381966	1.94692	3.85552	A1Z8U0		Prp8	18	18	8.8	279.57	25.0357	25.1888	24.8654	22.3549	22.5515	24.3428
+	1.4286	0.0372735	1.94403	3.84779	Q9VFE7		Nup93-2	7	7	11.2	90.598	23.4785	24.4863	24.1173	21.62	21.431	23.1991
+	2.11876	0.00760745	1.94386	3.84734	Q9VK58		Pih1D1	7	7	10.1	127.6	25.2817	24.9507	25.6212	22.7188	23.4173	23.886
+	2.29992	0.00501284	1.943	3.84505	Q9VZM5	GPI mannosyltransferase 3	CG12006	4	1	8.6	65.006	26.924	27.0257	27.1519	24.5164	25.0596	25.6966
+	1.61442	0.0242987	1.94103	3.83979	Q8IH14;O76876		ssx	5	5	14.2	48.924	25.6056	25.4709	25.2446	24.1425	22.426	23.9295
+	2.68648	0.00205837	1.93978	3.83647	Q9VJX8		CG9267-RA	7	7	20.5	43.682	28.1425	27.6445	27.6072	26.1842	25.4634	25.9273
+	1.48927	0.0324136	1.93203	3.81592	Q7KTC0;Q9VK56;Q7KTC5;Q7KTD0;Q7KTC9;Q7KTC8;Q7KTC7;Q7KTC6;Q7KTC4;Q9I7N0;Q7KTC3;Q7KTC2;Q7KTC1;Q7KTB9;Q7KTB8;Q7KTB7;A0A0S0WIA2		MRP	41	40	33	173.59	26.7049	27.1443	26.9252	24.2072	24.6295	26.1418
+	1.98175	0.0104291	1.92853	3.80668	Q9Y137;Q8IMM7;Q8IMM8		mino	17	17	24.6	95.164	26.2157	26.0231	25.9202	24.2692	23.3442	24.7599
+	1.71678	0.0191964	1.92734	3.80352	Q7KUX7;X2JC79;X2JE34;Q8IR13;Q9VXF8		Rbp2	8	8	21.5	38.263	24.6907	25.0281	24.7847	21.9662	23.6598	23.0955
+	1.79062	0.016195	1.92549	3.79867	A0A0B4KFJ0;Q9VH65		CG12945-RB	2	2	6.1	49.592	23.2188	23.7426	23.2666	21.0276	22.3878	21.036
+	3.8824	0.0001311	1.92054	3.78564	M9PBU2;P48554	Ras-related protein Rac2	Rac2	10	6	53.6	21.359	27.9054	27.572	27.66	25.789	25.6428	25.9439
+	2.6123	0.00244173	1.91858	3.78051	Q9VA73-3	Calcium-binding mitochondrial carrier protein Aralar1	aralar1	50	2	67.3	74.902	26.8913	26.722	26.7294	25.14	24.309	25.1379
+	1.90833	0.0123501	1.91566	3.77285	Q23979-2;Q23979;Q23979-3	Myosin-IB	Myo61F	2	2	3	117.98	22.5638	23.3815	22.8773	21.6649	21.0372	20.3736
+	3.3064	0.000493857	1.91484	3.77073	Q7KV69;Q9VZQ3;Q7KV70;M9PBL6;A8JNJ6		kst	235	234	57.6	474.04	27.3907	27.3023	26.9199	25.3138	25.0777	25.4769
+	1.6524	0.022264	1.90944	3.75662	Q9VGP3		CG6723-RA	8	8	16.4	64.403	27.7799	28.0535	27.4472	25.5743	25.1626	26.8154
+	1.37884	0.041798	1.89499	3.71918	A0A0B4LHB7;A0A0B4LHB9;E1JIQ1;A0A0B4KHS0;Q94900-5;Q94900-3;Q94900-2;Q94900-4;Q94900;A0A0B4LID6;E1JIQ2	Glutamate-gated chloride channel	GluClalpha	13	13	28.8	52.232	26.7178	27.3467	28.2049	25.8016	24.6033	26.1796
+	1.7834	0.0164663	1.89226	3.71216	Q9V9Q4			12	12	37.9	40.154	23.542	23.6094	23.5913	21.9804	20.7587	22.3268
+	3.18453	0.000653836	1.87706	3.67326	Q9Y166		Dic1	12	12	48.9	30.705	29.3904	29.4728	29.3575	27.7071	27.1459	27.7365
+	1.68732	0.0205437	1.87407	3.66564	Q7K1D7		CG1358-RB	6	6	13.5	52.196	28.2398	27.8244	27.7664	26.3583	25.129	26.7212
+	2.51608	0.00304733	1.86856	3.65167	Q7K332		CG3364	10	10	47.3	27.611	27.3677	27.1413	26.9836	25.5289	24.7583	25.5997
+	3.09172	0.000809615	1.86823	3.65085	Q9VPR1		Tspo	3	3	26.5	20.124	29.0162	28.749	29.1188	27.3551	26.7657	27.1585
+	2.68292	0.0020753	1.86603	3.64527	Q9VA94			1	1	2.8	52.633	22.9039	22.7467	23.1927	21.1456	21.4407	20.6589
+	1.58761	0.0258459	1.85543	3.61861	Q9VS41		unc-13-4A	10	10	9.7	154.13	26.1611	25.6439	25.2372	24.1468	22.9087	24.4204
+	3.1155	0.000766484	1.85458	3.61648	Q9VKC8		Tom70	23	23	40.6	66.363	28.3011	28.1833	28.1507	26.6151	25.9732	26.483
+	1.99707	0.0100678	1.85344	3.61362	Q59DP8	Calcium-transporting ATPase	PMCA	54	1	40.2	123.42	27.8376	27.5839	27.4916	25.9889	25.0304	26.3335
+	1.9311	0.0117192	1.84868	3.60171	Q9VXJ7		CG42353-RA	3	3	3.1	115.91	23.4525	23.4165	23.3907	22.365	21.4126	20.936
+	2.98862	0.00102655	1.84716	3.59791	Q0KI98		Aats-trp	13	13	40.2	47.97	26.7794	26.5166	26.2291	24.3985	24.6812	24.904
+	1.83185	0.0147283	1.84581	3.59454	Q9VJC0			4	4	35	15.227	23.0881	23.1985	23.5915	21.9974	20.6169	21.7263
+	2.86337	0.00136972	1.84543	3.5936	Q9V7Y2	Sphingosine-1-phosphate lyase	Sply	20	20	43.9	60.305	26.8392	27.3241	27.1525	25.4107	24.8928	25.4759
+	2.92233	0.00119582	1.83898	3.57756	O61491;O61491-2	Flotillin-1	Flo-1	34	34	71.4	47.135	28.9875	29.1511	29.2119	27.3298	26.8847	27.619
+	2.16831	0.00678721	1.83721	3.57318	Q9W1N3		levy	6	6	42.2	12.482	30.7376	30.0434	30.4292	28.8064	27.9782	28.9139
+	1.47558	0.033452	1.83674	3.57203	A1A6X2		CG34242-RA	1	1	17.2	6.7259	25.9893	25.6356	25.9072	24.5671	22.8731	24.5817
+	1.95169	0.0111765	1.83653	3.5715	Q7JVI6		GstE13	7	7	32.3	25.768	23.4997	23.0864	24.071	21.1599	22.1752	21.8125
+	1.53171	0.0293959	1.83565	3.56932	Q9VG81			20	20	62.2	47.25	27.8567	28.1393	28.0386	26.3896	25.1402	26.9979
+	2.10242	0.00789915	1.83469	3.56696	Q7JMV3;A4V110;Q0KIF7		CaMKI	2	2	6.9	45.113	23.625	22.895	22.9662	21.8658	20.8663	21.25
+	1.9227	0.011948	1.83167	3.55949	Q7JRA7;Q5BIE4			7	7	18.7	51.952	28.1371	28.4174	28.2001	26.9313	25.6085	26.7197
+	2.59657	0.00253182	1.83141	3.55884	Q9VFP1	Probable cytochrome P450 6d5	Cyp6d5	26	26	49.4	57.384	28.1504	28.0665	28.0691	26.2608	25.797	26.734
+	3.093	0.000807226	1.82948	3.55409	Q8IMY7;Q9VCL9;E1JIU5;A0A0B4LHI9		Irk2	11	11	23.1	50.248	27.0838	26.9456	26.9634	25.4664	24.7982	25.2397
+	2.04223	0.00907339	1.82629	3.54625	Q9W254		qkr58E-2	9	9	22.4	44.144	25.1994	25.5204	25.9564	23.6787	24.3069	23.2117
+	1.93815	0.0115306	1.82468	3.54228	Q9W3G0			2	2	3.5	71.24	23.5933	23.103	23.6162	21.9591	22.0208	20.8585
+	2.43533	0.00367	1.82138	3.53418	E1JIT7-2;E1JIT7-4;E1JIT7-3;E1JIT7-5;E1JIT7		Efa6	5	5	4.4	155.19	23.5104	23.4333	23.3744	22.1891	21.4695	21.1953
+	2.20699	0.00620877	1.82095	3.53314	Q9VPQ7		Spp	6	6	13.9	43.214	28.548	28.6187	28.4153	26.796	26.0773	27.2458
+	1.45316	0.0352239	1.81927	3.52902	Q6NR46		Spt-I	4	4	6.8	52.533	23.3373	23.2669	23.1316	21.6233	20.3403	22.3143
+	3.52716	0.000297054	1.81868	3.52758	Q24008;D3DMF9	Inactivation-no-after-potential D protein	inaD;inaD-RA	57	57	74.2	74.331	31.6224	31.5847	31.5284	29.8787	29.4582	29.9425
+	2.96962	0.00107245	1.81809	3.52615	Q9VFR2;Q8I0D4		CG9297-RA	33	33	38.8	103.76	29.3441	29.1947	29.3612	27.1156	27.4927	27.8374
+	2.59527	0.00253938	1.80738	3.50006	Q9VT00		Jarid2	6	6	4	252.52	23.8192	23.7168	23.8279	22.49	21.8599	21.5919
+	1.65116	0.0223273	1.79782	3.47694	Q9NKV0-3;A0A0B4K807;A0A0B4K7R5;E1JH79;Q9NKV0-2;Q9NKV0-4;Q9NKV0	Myeloid leukemia factor	Mlf	3	3	15.8	30.402	25.1822	24.9585	25.2137	24.2838	22.9925	22.6846
+	2.21639	0.00607586	1.79708	3.47515	Q9VY41			7	7	24.7	17.936	26.2899	26.6378	26.6221	24.472	24.3334	25.3532
+	2.51773	0.00303579	1.79569	3.47182	E6EK15;Q9V4C7;Q59DQ0;E6EK17	Calcium-transporting ATPase	PMCA	58	1	41.7	131.56	30.1366	30.0347	30.062	28.105	27.9136	28.8276
+	4.00864	9.80298e-05	1.79192	3.46276	X2J4W8;Q9V447	Krueppel homolog 2	Kr-h2	10	10	37.7	31.215	28.9158	28.8215	28.7856	27.2122	26.8451	27.0899
+	3.13216	0.000737638	1.78259	3.44042	M9MRM4;Q9W0I6	Phosphatidylinositide phosphatase SAC1	Sac1	24	24	46.1	67.767	28.0852	28.0166	27.9925	26.3684	25.8781	26.5001
+	1.4332	0.0368804	1.77084	3.41251	A8JNL5		sif	72	0	33.9	294.05	25.3169	25.456	25.8681	24.5963	22.7304	24.0017
+	2.23517	0.00581881	1.76473	3.39812	A0A0B4KEH8;A0A0B4KEC2;Q9W5H8;Q5LJQ4			7	7	24.5	43.107	25.9938	25.993	26.6033	23.9203	24.6248	24.7509
+	1.70297	0.0198168	1.76461	3.39782	M9PEM4;X2JC20;M9PEB7;M9PHF2;Q9VZA4-2	Band 7 protein CG42540	CG42540	12	1	33.1	44.089	22.8062	23.4125	23.5546	21.5804	20.7439	22.1552
+	2.15392	0.0070158	1.75725	3.38053	Q7YTZ0;Q9VTD7			6	6	11.9	50.886	28.0253	28.3516	28.3869	26.2768	26.0776	27.1376
+	2.77857	0.00166507	1.75506	3.3754	Q9VXV6		Scamp	4	4	18.7	38.543	26.7759	26.9008	26.6224	24.8268	24.7601	25.447
+	1.89656	0.0126895	1.74927	3.36187	P54397	39 kDa FK506-binding nuclear protein	FK506-bp1	15	15	35.3	39.343	28.1769	28.0579	27.7838	26.7724	25.4917	26.5067
+	1.58508	0.0259967	1.74599	3.35426	A0A0B4LHE0		kcc	42	2	36.3	118.39	29.841	29.9054	29.9252	27.6903	27.5903	29.1531
+	1.40064	0.0397517	1.74441	3.35058	A8JR72;A8JR71;Q24210-2;Q24210-4	Peripheral plasma membrane protein CASK	CASK	11	2	25.8	53.331	25.7916	26.0337	25.8126	23.7416	23.3951	25.2681
+	2.55184	0.00280648	1.74046	3.34141	Q9V463		Nup154	33	33	30.6	153.89	26.1659	26.4162	25.9869	24.2667	24.166	24.915
+	1.57125	0.0268381	1.74009	3.34057	Q24298	DE-cadherin	shg	9	9	8.3	169.82	24.5748	24.9914	24.7486	23.2634	22.0827	23.7484
+	3.60083	0.000250707	1.73664	3.33259	Q9VVH5		UQCR-Q	8	8	46.1	10.093	32.1612	32.0305	32.0091	30.5229	30.0753	30.3925
+	1.69084	0.0203781	1.73067	3.31882	E0R7Q5;Q9VQP9	Putative oligosaccharyltransferase complex subunit CG9662	CG9662;CG9662-RA	1	1	12.8	16.823	23.3411	23.4517	23.1111	20.8085	21.5256	22.3778
+	3.75483	0.00017586	1.72038	3.29523	Q9VPJ9;Q8IPV3			18	17	32.7	78.143	28.0796	28.069	28.05	26.2874	26.1602	26.5899
+	2.20743	0.00620249	1.72009	3.29458	Q9W158			8	8	34.5	33.66	26.9321	26.8706	26.8913	25.2746	24.5716	25.6876
+	1.88703	0.012971	1.71936	3.29291	Q9VW26	Ornithine aminotransferase, mitochondrial	Oat	5	5	17.2	47.311	22.034	21.7089	22.6916	20.6326	19.8702	20.7736
+	2.69374	0.00202424	1.71324	3.27896	A8JQT5		Cdep	51	35	16.8	473.47	26.3795	26.8669	26.8818	25.3287	24.7427	24.917
+	1.74827	0.0178536	1.71157	3.27517	Q961R9			9	9	17.7	60.871	28.1804	28.0241	28.0165	25.7591	26.1134	27.2138
+	1.47586	0.0334302	1.70861	3.26845	Q9VFQ9		Dip-B	10	10	30.1	55.533	25.9004	25.6478	25.5617	23.0363	24.0938	24.8539
+	4.08485	8.22521e-05	1.70711	3.26507	A0A0B4KFT3;P05130-2;P05130;A8DYG9;D3DMK5	Protein kinase C;Protein kinase C, brain isozyme	Pkc53E;Pkc53E-RC	32	30	45.1	76.733	28.2205	28.0655	28.0631	26.5792	26.2696	26.379
+	2.83693	0.00145568	1.70443	3.25901	M9NHG9;Q04499-5	Proline dehydrogenase 1, mitochondrial	slgA	51	0	66.7	77.248	30.9778	30.9899	30.9204	29.3572	28.8422	29.5755
+	1.61913	0.0240365	1.69546	3.23881	A0A126GUM8;A0A0B4K6T1;A0A0B4K7U5;E1JH02;A0A0B4KFC5;Q86S05-3;Q86S05-2;Q86S05;D0Z768	Protein lingerer	lig;lig-RA	9	9	14.4	127.51	22.8708	23.5487	21.9782	20.8061	21.2122	21.293
+	4.54987	2.81921e-05	1.69538	3.23862	P19107	Phosrestin-1	Arr2	46	46	79.1	45.028	32.8507	33.0074	32.9743	31.1707	31.2016	31.374
+	2.84775	0.00141988	1.68589	3.2174	Q9VXE0	Probable small nuclear ribonucleoprotein G	SmG	2	2	28.9	8.538	23.5356	23.6852	23.1974	21.5061	22.0563	21.798
+	1.60171	0.0250203	1.68581	3.21721	Q9VVH3			9	9	78.7	13.75	27.932	27.9669	27.1969	26.2077	25.2221	26.6087
+	3.03052	0.000932143	1.68382	3.21278	A4V4F2;M9PJN2;O61492-2;F2FB46;M9PHL7;O61492;O61492-3;E1JJL2;C9QP31;O61492-4	Flotillin-2	Flo2;Flo-2	39	2	77.6	46.602	29.3004	29.5315	29.3227	27.7486	27.3729	27.9816
+	2.37083	0.00425763	1.68092	3.20632	Q9VRN1			9	9	18.4	67.808	25.9875	25.7774	26.1313	24.632	23.7566	24.4648
+	2.26883	0.00538484	1.67881	3.20164	Q8T4C9			3	3	16.6	22.413	25.2738	25.2444	24.3592	23.2298	23.2101	23.4011
+	4.22356	5.97643e-05	1.67504	3.19328	P15372;M9NES0;X2J8V5	Phosrestin-2	Arr1	34	34	72	40.771	31.436	31.5522	31.4408	29.9654	29.671	29.7674
+	3.82476	0.000149705	1.67306	3.1889	Q9VTG5			12	12	25	64.214	25.6046	25.3331	25.2422	23.7177	23.6372	23.8058
+	2.40694	0.003918	1.67096	3.18427	Q9VQZ0	Protein YIPF		1	1	3.6	24.92	26.2022	26.4038	26.0814	25.0472	24.1465	24.4807
+	2.51652	0.00304426	1.66661	3.17469	Q9VMM9			14	13	19.1	79.684	26.3786	26.3666	26.4958	24.3448	24.6717	25.2246
+	1.48023	0.0330959	1.66442	3.16987	Q7KSP6;Q9VGH9		Sbf	5	5	2.9	222.62	22.4428	21.7998	22.2584	20.9938	19.533	20.9809
+	2.79411	0.00160655	1.65944	3.15894	Q9W5X0;F0JAF7		Rab35	11	11	46.3	22.862	27.5638	27.8538	27.5953	26.1576	25.6197	26.2573
+	2.24825	0.00564614	1.65908	3.15816	Q9VVX5	Lysophospholipid acyltransferase 5	nes	4	4	14.7	57.393	26.8646	27.2185	27.1984	25.3228	25.008	25.9734
+	1.79028	0.0162076	1.65703	3.15367	A0A0B4LGD3;Q8MKK5		kcc	41	3	34.4	119.7	28.581	28.6782	28.7002	26.7174	26.4616	27.8093
+	1.64063	0.0228755	1.656	3.15142	A0A0B4LF93;A1Z928;A1Z927;A0A126GUN9;A0A0B4LF82;Q5U0Y0;A0A0B4K765		Sin3A	4	4	3.2	186.4	24.5597	24.4791	24.4864	23.6347	22.0419	22.8807
+	2.34343	0.00453496	1.65	3.13835	Q9VQG4	Congested-like trachea protein	colt	10	9	32	32.952	28.3839	28.259	28.281	26.8226	26.1042	27.0471
+	2.55042	0.00281567	1.64057	3.1179	M9NF13;Q9VZA4;Q9VZA5;Q9VZA4-3;Q9VZA4-4	Band 7 protein CG42540	CG42540;CG7633;Mec2	15	4	27.7	58.927	29.1301	29.1674	29.0679	27.7484	26.9838	27.7115
+	2.22578	0.00594594	1.64014	3.11696	P08255	Opsin Rh4	Rh4	10	8	26.2	42.657	28.9036	29.0754	28.963	27.2225	26.8843	27.9148
+	1.97907	0.0104936	1.63553	3.10701	Q9VCS2			12	12	48	35.305	26.0068	27.184	26.2956	24.7339	24.9527	24.8933
+	2.86905	0.00135191	1.63104	3.09735	Q9VCD2			1	1	1.8	62.749	23.1371	22.8987	22.7331	21.5726	21.3122	20.9911
+	1.98491	0.0103536	1.62487	3.08415	M9PGL7;Q9U4L6	Mitochondrial import receptor subunit TOM40 homolog 1	Tom40;tomboy40	16	16	61.6	36.336	27.7828	27.7119	27.7707	26.2182	25.4748	26.6979
+	2.23552	0.00581405	1.62272	3.07955	A4V134;Q00168-3;Q00168-2;A4V133;Q00168-4;L0MNA2	Calcium/calmodulin-dependent protein kinase type II alpha chain	CaMKII	38	1	63.1	57.569	26.1679	26.24	25.3074	24.2574	24.2285	24.3612
+	2.80421	0.00156961	1.62168	3.07734	Q9W1F7			20	20	51.4	40.531	27.8474	28.1709	28.3613	26.7312	26.2215	26.5619
+	2.02305	0.00948299	1.62113	3.07616	A0A0B4KG41;Q9VES1	ARL-6-interacting protein 1 homolog	CG10326	5	5	22.8	22.233	27.8326	27.8626	27.2783	25.8655	25.6422	26.6024
+	3.5749	0.000266133	1.61876	3.07111	A4V4A5;Q9VZ23	GTP-binding nuclear protein Ran	ran;Ran	16	16	61.1	24.708	27.6151	27.4945	27.47	25.6679	26.0937	25.9617
+	1.82907	0.0148227	1.6134	3.05971	Q9VFJ0	Probable cytochrome P450 313a1	Cyp313a1	19	19	45.9	56.533	27.7016	27.6597	27.9616	25.8069	25.752	26.9238
+	3.10071	0.00079304	1.60891	3.05022	P13677	Protein kinase C, eye isozyme	inaC	40	38	62.4	79.843	31.3799	31.3995	31.2897	29.7755	29.4354	30.0314
+	1.61795	0.024102	1.60683	3.04582	Q8T4G5;Q8IQQ9			41	41	56.2	89.7	28.1087	28.2911	28.2144	26.9353	25.7041	27.1543
+	1.52981	0.0295252	1.60559	3.04321	G4LTX1;Q8IQ56-2;Q8IQ56	Transmembrane protein 11 homolog, mitochondrial	PGRP-LD-RB;Pmi	7	7	41.6	19.448	27.8755	27.8438	27.8589	26.2122	25.4365	27.1127
+	1.50974	0.0309214	1.60383	3.03949	Q9V3T9	NADPH:adrenodoxin oxidoreductase, mitochondrial	dare	3	3	5.8	51.352	22.4735	22.1888	22.3576	20.2759	20.2286	21.7041
+	3.1008	0.000792875	1.59394	3.01873	Q9VAJ9			21	21	73.5	34.619	29.4258	29.4735	29.3011	28.0058	27.4755	27.9372
+	1.75318	0.017653	1.58927	3.00896	Q9W1Y1	ER membrane protein complex subunit 8/9 homolog	CG3501	10	10	58.1	22.781	26.6527	26.5454	26.6357	25.1711	24.2546	25.6404
+	1.85425	0.0139877	1.58889	3.00818	Q8IRI6-13;Q8IRI6-16;Q8IRI6-15;Q8IRI6-14;Q8IRI6-6;Q8IRI6-7;Q8IRI6-8;Q8IRI6-12	Glucose transporter type 1	Glut1	12	7	14.1	89.629	27.0135	26.6749	26.8644	25.5787	24.5286	25.6788
+	2.31902	0.00479716	1.58397	2.99795	D1YSG8		CaMKII	39	1	63.5	59.99	30.5131	30.6058	30.5718	29.2517	28.4228	29.2644
+	2.01206	0.00972622	1.57432	2.97794	Q9W1D1		CG11388-RA	1	1	2.4	53.563	22.8144	23.0897	22.9831	20.8045	21.9454	21.4144
+	3.47588	0.000334284	1.57375	2.97677	O16797	60S ribosomal protein L3	RpL3	29	29	50	46.915	30.7165	30.6505	30.4931	29.2829	28.9696	28.8865
+	3.66055	0.000218497	1.57158	2.97231	Q9VE46	High-affinity choline transporter 1	CG7708	11	11	23.1	66.892	26.279	26.2959	26.1079	24.7259	24.7976	24.4446
+	2.07492	0.00841546	1.57138	2.97188	M9NFH4;X2JEI9;E1JJS2;Q9VRA6		RhoGAP19D	3	3	2.3	224.87	21.7873	22.0886	22.0667	19.8218	20.8745	20.5321
+	2.97359	0.00106269	1.57114	2.97139	X2JEM4;Q9W334	40S ribosomal protein S28	RpS28b	7	7	73.8	7.4766	29.0998	29.3007	28.9986	27.7519	27.238	27.6958
+	2.01844	0.00958426	1.56569	2.96019	O77062;A0A6H2EIE0;A0A6H2EJK0	Amino acid transporter	Eaat1	11	11	28	52.359	30.8541	30.8081	30.7941	29.194	28.7038	29.8613
+	2.39757	0.00400337	1.56277	2.9542	Q9W1F4	THO complex subunit 5	thoc5	3	3	6.5	70.888	23.4149	23.6211	23.2083	22.0272	22.1403	21.3885
+	1.50986	0.0309126	1.55727	2.94296	A0A0B4LEY6;Q94518	Nascent polypeptide-associated complex subunit alpha	Nacalpha	6	6	46.1	23.021	25.386	25.1957	25.1647	24.1648	22.7479	24.1618
+	2.43501	0.00367276	1.55661	2.94162	Q9VV75		UQCR-C2	31	31	85	45.415	32.4915	32.6204	32.5197	31.239	30.4822	31.2406
+	1.67063	0.0213488	1.55261	2.93347	Q7K4Q9		Hmgs	5	5	20.9	51.176	22.0243	22.2336	22.7423	20.4588	20.3742	21.5094
+	1.7032	0.0198061	1.5514	2.93102	Q9VMW8	Mannose-P-dolichol utilization defect 1 protein homolog	CG3792	2	2	9.5	27.545	25.9499	26.2488	26.2633	24.7907	23.8352	25.1818
+	3.69101	0.0002037	1.54517	2.91838	Q9VKD2			2	2	10.2	27.542	25.9177	25.7105	25.6939	24.4125	24.0955	24.1787
+	3.677	0.000210376	1.5436	2.91521	Q9W229	40S ribosomal protein S24	RpS24	9	9	48.1	15.048	29.458	29.6362	29.3831	27.7638	28.0171	28.0656
+	1.97469	0.0106	1.54209	2.91217	E1JHT6	Reticulon-like protein	Rtnl1	24	1	46.1	65.443	28.5238	28.5311	28.5148	26.5163	26.7823	27.6448
+	2.15183	0.00704969	1.53913	2.90619	Q9VI65			4	4	14.2	36.985	24.5538	23.9504	24.9754	23.0379	22.9755	22.8488
+	1.82974	0.0147998	1.53502	2.89793	Q9VZ71			4	4	28.8	18.91	27.3949	27.4608	27.4944	25.971	25.2431	26.531
+	1.6749	0.0211395	1.52705	2.88195	A0A0B4KI69;P32866	G protein-coupled receptor kinase 2	Gprk2	14	14	26.1	80.685	26.0868	26.1482	25.9526	23.7417	24.7507	25.1141
+	3.08505	0.000822148	1.52631	2.88048	P82910;P02825;Q9VG58;Q9BIS2;Q9BIR7;Q8INI8	Major heat shock 70 kDa protein Aa;Major heat shock 70 kDa protein Ab;Major heat shock 70 kDa protein Bbb;Major heat shock 70 kDa protein Bb;Major heat shock 70 kDa protein Bc;Major heat shock 70 kDa protein Ba	Hsp70Aa;Hsp70Ab;Hsp70Ba;Hsp70Bb;Hsp70Bbb;Hsp70Bc	10	5	19.9	70.159	28.4226	28.5444	28.2531	26.7984	26.6792	27.1637
+	3.5125	0.000307257	1.52095	2.8698	Q7JQH9;Q9V3K9		whd	30	30	43.3	89.413	29.0797	29.0888	28.8958	27.6158	27.2724	27.6132
+	4.17852	6.62951e-05	1.52052	2.86894	Q9V9M7		RpL21	18	18	62.3	18.476	30.5247	30.393	30.2564	28.946	28.8003	28.8664
+	1.69678	0.0201011	1.51726	2.86248	Q7KS50;Q9VCQ6		CenB1A	2	2	4	66.911	23.1865	23.004	23.3611	20.8845	22.1107	22.0046
+	3.02733	0.000939011	1.50793	2.84401	Q7K3D4			14	14	42.3	44.861	27.9464	27.9031	27.8406	26.1742	26.2687	26.7234
+	1.55579	0.0278108	1.50706	2.8423	Q8SXQ1			19	19	49.1	58.313	25.1621	24.9433	24.9629	23.844	22.6435	24.0595
+	3.4966	0.000318714	1.50689	2.84196	Q8IQD4;Q7KUD6;Q8IQD6;M9PEQ4;Q8IQD5;Q7KUD7;Q9VT48	Anion exchange protein		5	5	4	131.27	24.6054	24.8481	24.8532	23.0973	23.2421	23.4467
+	1.91413	0.0121863	1.50029	2.82899	Q7K5K3			20	16	67.4	39.351	29.5232	29.4662	29.3556	28.2101	27.2706	28.3635
+	1.91433	0.0121806	1.49926	2.82697	Q9VHR5			7	7	13.7	71.907	24.875	24.4853	24.3144	23.1986	22.4796	23.4986
+	4.47108	3.38001e-05	1.4903	2.80947	M9PF57;Q7KUD8;Q867T3;M9PER0;Q8IGP1;M9PC24;Q86LF6;M9PC30;M9PER6		CG8154	7	1	7.4	154.6	28.4759	28.3706	28.4993	27.0534	26.9775	26.844
+	2.17304	0.00671361	1.48383	2.79691	M9PEL1;Q07327	Protein ROP	Rop	38	38	59.8	67.85	29.2955	29.2908	29.1936	27.725	27.3086	28.2948
+	1.97038	0.0107058	1.47953	2.78859	Q2PDR9;M9PDB2;Q7KT16;Q9VIJ4		vari	16	16	36.2	53.437	26.9693	26.7303	26.967	24.8181	25.5017	25.9081
+	3.38165	0.000415287	1.47341	2.77678	M9MRT6;P08645	Ras-like protein 3	R	12	12	56.5	20.863	28.5373	28.8545	28.8391	27.3248	27.0963	27.3896
+	2.35338	0.00443217	1.47219	2.77443	Q9VZ69		Imp	12	0	30.6	62.129	26.3337	26.2437	25.94	24.6677	24.3282	25.105
+	2.44217	0.00361267	1.46852	2.76739	Q9V597	60S ribosomal protein L31	RpL31	6	6	51.6	14.532	29.9193	30.0368	29.9563	28.8721	28.0593	28.5754
+	3.54315	0.000286319	1.4572	2.74574	A0A0B4KER0;Q5U156;Q95RL2		row	11	11	11.1	146.1	25.0476	24.7223	25.0437	23.4791	23.3805	23.5823
+	2.32937	0.00468413	1.45702	2.74542	Q59E11;M9PAZ4;Q9VPV8		IA-2	22	22	20.5	145.65	27.7189	27.7029	27.5987	26.3814	25.72	26.5481
+	1.48555	0.0326923	1.45517	2.74189	X2JEX8;P06607	Vitellogenin-3	Yp3	19	17	60.2	46.101	27.3145	27.1165	26.5427	24.936	25.4036	26.2686
+	1.49978	0.031639	1.45248	2.73678	A0A0B4KHH6;Q9VAF4;A0A0B4LHU7		dgt1	2	2	4.7	49.433	23.0103	23.4235	22.8193	21.9923	20.8116	22.0917
+	2.04951	0.00892253	1.4519	2.73568	Q5BIG2;A0A6J3SW69			6	6	15.6	41.879	25.8616	25.5951	25.4458	24.4976	24.4252	23.624
+	1.97082	0.010695	1.45119	2.73434	Q9VWV4;Q9VWV2;Q7KUW2;Q9VWV5		CG32549-RE;CG32549-RF	24	24	39.4	71.699	23.4462	22.7957	23.4846	21.7073	22.2261	21.4394
+	2.00554	0.00987336	1.44043	2.71401	A8Y527;Q7PL95;A8Y525		scro	2	2	9.4	33.189	22.3271	22.4015	22.74	20.5146	21.4859	21.1469
+	1.69952	0.0199749	1.43811	2.70966	Q9V4C1;L0MLJ3;Q8IMB9			23	2	35.2	97.859	27.4654	27.5402	27.4387	26.5063	25.2845	26.3391
+	2.95463	0.00111012	1.43774	2.70897	M9PIM0;O61231	60S ribosomal protein L10	RpL10	25	25	69.3	25.527	31.1246	31.0606	30.9158	29.7706	29.741	29.2762
+	2.95107	0.00111926	1.43767	2.70882	M9PBH7;P40792	Ras-related protein Rac1	Rac1	10	6	54.7	21.354	28.5755	28.9166	28.6784	27.4271	27.0075	27.4229
+	2.20948	0.00617337	1.43692	2.70742	Q9VZW1		scramb2	3	3	9.1	29.58	25.9837	26.1445	26.2033	24.9792	24.1476	24.8939
+	2.60806	0.00246572	1.43408	2.70209	R9Q794;Q9W5R8	60S ribosomal protein L5	RpL5	19	19	57.5	34.036	30.7693	30.6937	30.69	29.5823	28.879	29.3895
+	2.8856	0.00130135	1.43291	2.69992	Q9V3T2;X2JA11		EG:BACR19J1.2	11	11	38.6	33.594	27.7035	27.3403	27.8498	26.3458	26.2257	26.0233
+	1.80714	0.0155903	1.4197	2.6753	Q9W0C1-5;Q9W0C1-4;Q9W0C1;Q9W0C1-3;Q9W0C1-2		nSyb	2	2	32	13.351	25.7411	25.7245	26.1153	24.3117	23.9492	25.0609
+	1.86338	0.0136968	1.41799	2.67213	A0A0B4JD13;A0A0B4KHS4;A0A0B4K7B3;B9EQW2;Q8IMM1;Q9VAU1		CG9990-RA	15	14	25.6	84.201	27.1365	26.7154	27.2037	25.0017	25.9544	25.8456
+	3.20939	0.000617464	1.41794	2.67203	A0A0B4LGZ5;P46222	60S ribosomal protein L11	RpL11	9	9	34.8	21.112	30.5605	30.6242	30.3865	29.3246	28.8856	29.1071
+	1.93996	0.0114826	1.41231	2.66162	Q9VY28	Probable 28S ribosomal protein S25, mitochondrial	mRpS25	2	2	16.2	19.157	24.5437	24.7489	23.8072	23.1869	22.6965	22.9795
+	1.83296	0.0146908	1.4052	2.64854	Q6IHY5			1	1	21	6.5539	26.1733	26.271	26.4373	24.9284	24.2933	25.4441
+	1.50869	0.030996	1.40446	2.64719	X2JKU5;Q24186	40S ribosomal protein S5a	RpS5a;RpS5b	7	7	24.1	25.434	27.1838	27.351	27.1649	25.3217	25.4886	26.676
+	1.56982	0.0269265	1.40387	2.64611	Q9VDT5	Carboxypeptidase	CG4572-RC	8	8	17.4	54.385	26.7809	26.9004	26.7684	25.3764	24.723	26.1386
+	2.61072	0.00245064	1.40245	2.64351	Q59DP9	Calcium-transporting ATPase	PMCA	57	4	39.5	138.67	25.3666	24.8039	25.0345	23.591	23.4945	23.9121
+	2.2896	0.00513337	1.40008	2.63916	Q9XY35	Cytochrome b-c1 complex subunit 9	ox	4	4	47.3	6.2943	30.293	30.4349	30.5132	28.7241	29.4976	28.8192
+	1.94291	0.011405	1.39213	2.62465	E1JH59;A1Z9E2	Protein lin-54 homolog	mip120	5	5	6.7	100.48	23.1658	23.2011	23.2846	22.4207	21.3654	21.6891
+	1.65452	0.0221556	1.38624	2.61396	Q9VYW6		rho-4	5	5	15.3	48.03	23.6156	23.0742	23.5797	22.7158	21.6861	21.7089
+	2.28426	0.00519688	1.38378	2.60951	F9VMG5		CG31808-RC	3	3	51.8	6.4925	27.2253	27.2422	27.3724	26.2731	25.4352	25.9803
+	1.68095	0.0208473	1.37664	2.59662	Q8T0J5;Q9VE80			13	13	52.6	31.449	27.9254	27.9357	28.0439	25.8555	26.8918	27.0278
+	2.08665	0.0081913	1.37653	2.59642	A1Z942;A1Z943;Q0E9A1;E1JH47;Q7JQK6;A0A0B4LGA3;Q961I1;A0A0B4LF95;A1Z944;Q1RL13		nemy	6	6	11.7	72.049	25.3858	25.0142	25.0957	23.4998	24.3053	23.561
+	3.28028	0.000524465	1.37407	2.59201	G3M3A2;Q06559	40S ribosomal protein S3	RpS3	34	34	83.3	27.471	30.679	30.6129	30.5078	29.4678	29.0476	29.162
+	2.09057	0.00811773	1.36797	2.58107	A4V408;Q9W429	UDP-xylose and UDP-N-acetylglucosamine transporter	Efr	3	3	9.7	39.494	26.797	26.5816	26.6457	25.1978	24.8988	25.8238
+	1.90155	0.0125443	1.3668	2.57898	X2JD07;Q9W3C1	Polycomb protein l(1)G0020	l(1)G0020	2	2	2.1	108.4	23.7888	22.7127	23.396	21.9031	22.0141	21.8798
+	2.81244	0.00154014	1.36478	2.57536	Q9VH66		CG8500-RA	10	9	61.4	25.808	26.5445	26.4833	26.8121	25.4455	25.3368	24.9633
+	2.98895	0.00102578	1.36167	2.56983	P41093	60S ribosomal protein L18a	RpL18A	22	22	65	21.029	30.9973	30.9792	30.913	29.8174	29.6913	29.2958
+	1.79457	0.0160485	1.36097	2.56858	Q9W2E7		Rae1	3	3	8.7	38.617	23.6815	23.4848	23.7364	22.8078	21.6677	22.3443
+	3.20836	0.000618927	1.35358	2.55546	Q95T98	Elongation of very long chain fatty acids protein	CG9798	2	2	9	41.165	28.0396	28.0152	27.9752	26.8905	26.4144	26.6642
+	1.53464	0.0291982	1.34395	2.53846	Q9VIX3;Q8INW7;D3DMM0;Q9VIX2;Q2PDT4;Q966T5		Pax	6	6	17.4	61.901	25.2243	24.6251	25.151	23.0012	24.2308	23.7364
+	3.71668	0.000192007	1.34113	2.5335	Q9V4D9;Q8IMC4		Pur-alpha	14	2	58.5	31.153	26.632	26.515	26.6565	25.1268	25.2167	25.4365
+	1.46012	0.0346639	1.33275	2.51882	M9PC31;M9PEF6;Q9VQX4;Q9VQX4-2	Nicotinate phosphoribosyltransferase	CG3714	13	13	27.8	61.503	22.8502	22.16	21.8667	21.544	20.8329	20.5017
+	1.61305	0.0243755	1.32934	2.51288	Q7KMJ6		nito	27	27	43.9	89.052	25.9825	25.5678	25.6095	23.6838	24.7295	24.7585
+	1.47424	0.0335549	1.32814	2.51078	Q9V4E7;Q8IMC1	Transporter		17	17	26.4	72.298	31.361	31.295	31.2412	30.0647	29.2076	30.6405
+	2.91269	0.00122269	1.32605	2.50715	Q9W4A0		Rab18	4	4	22.8	22.064	25.7393	25.5504	25.5403	23.9873	24.4541	24.4105
+	1.87381	0.0133718	1.32335	2.50247	M9PHV2;M9PEV8;M9PBZ1;P25123-1;P25123;P25123-3	Gamma-aminobutyric acid receptor subunit beta	Rdl	9	9	23.9	65.656	28.1177	28.8372	28.7805	27.4789	26.8333	27.4532
+	2.31001	0.00489764	1.31944	2.49569	Q9VL93			4	4	59.1	12.064	23.2282	23.7816	23.7395	22.0521	22.1789	22.5601
+	2.35706	0.00439479	1.31913	2.49515	O18333		Rab2	16	16	73.2	23.56	29.144	29.175	28.9663	27.8123	27.3816	28.134
+	1.9326	0.0116787	1.31513	2.48824	F3YDH0;P29844	Heat shock 70 kDa protein cognate 3	Hsc70-3	38	34	52.4	72.26	28.7505	28.9075	28.7536	27.7885	26.9002	27.7775
+	2.63804	0.00230123	1.311	2.48113	Q7JUS9		CG9090-RA	21	17	49.2	40.553	31.7099	31.68	31.6585	30.2427	30.1284	30.7443
+	1.99242	0.0101761	1.30761	2.47531	E2QD65;P39018	40S ribosomal protein S19a	RpS19a	8	8	37.8	17.291	28.1808	28.1723	28.093	26.9785	26.295	27.2498
+	3.66559	0.000215979	1.30493	2.47072	C7LA75;P11147	Heat shock 70 kDa protein cognate 4	Hsc70-4;Hsc70-4-RA	46	38	68.4	71.131	32.0005	31.9389	31.9217	30.8094	30.4674	30.6695
+	4.3612	4.35311e-05	1.30364	2.46851	Q8IMR3;Q9VBC5;Q8IMR4		CG5484-RA;CG5484-RB	3	3	7.9	43.607	26.0835	25.9759	25.9472	24.681	24.6153	24.7993
+	1.87845	0.0132296	1.29671	2.45668	Q7KLX3		Tapdelta	4	4	22.3	17.601	28.8319	28.7938	28.5954	27.691	26.8529	27.7871
+	2.48782	0.00325221	1.29659	2.45648	L0MPZ9;P91685;C5WLT4;X2JBI2	Metabotropic glutamate receptor	mGluR	8	8	12.5	108.48	26.7264	26.7394	26.9014	25.2891	25.2997	25.8886
+	1.47529	0.0334744	1.29408	2.45221	A0A0B4LHS1;P06742;P06742-2	Myosin light chain alkali	Mlc1	9	9	34.2	17.524	30.9557	31.0989	31.2245	29.7458	29.1356	30.5155
+	2.05421	0.00882649	1.29062	2.44633	Q9W425		Rbcn-3A	60	60	24.4	377.32	26.1699	26.1836	26.2761	24.3911	25.1007	25.2661
+	2.01399	0.00968297	1.2873	2.4407	Q9TVP3-2;Q9TVP3;Q9TVP3-3	J domain-containing protein	jdp	12	12	76.9	20.062	27.2497	27.324	27.3356	25.7493	25.7309	26.5671
+	1.8448	0.0142956	1.28567	2.43795	Q8IRD0			1	1	28.6	5.5054	24.0305	23.4876	23.5341	22.838	21.9487	22.4085
+	1.87306	0.013395	1.28273	2.43299	M9NDF0;M9PEK9;Q59E18;M9ND25;Q9VR40		pog	4	4	3.7	98.936	24.5324	24.9307	24.5857	23.1568	23.0918	23.952
+	3.73249	0.000185145	1.27683	2.42305	M9PDJ6;P49858	Protein cornichon	cni	1	1	12.5	16.931	26.6239	26.6395	26.6709	25.4639	25.1778	25.4621
+	3.85463	0.000139755	1.27582	2.42136	A0A6M3QH40;B7YZD9;A0A6M3Q831;A0A6M3Q762;A0A0B4K7L3;A0A0B4K6W0;B7YZD8;A0A0B4KEH7;A1Z867;A0A6M3Q7N5;A0A0B4KEJ6;D3DMM3;A0A6M3Q951;Q7JR75;A1Z869;A0A0B4K7W2;A1Z866;Q86P80;A1Z870;Q966U7		CAP;CAP-RO	19	2	10	288.8	27.6246	27.5159	27.3374	26.1561	26.2596	26.2347
+	1.55125	0.0281029	1.27228	2.41543	Q9I7J0			8	8	52.7	19.116	24.4602	24.7562	24.6196	23.6234	22.6098	23.786
+	3.41151	0.000387691	1.26975	2.4112	Q9VTF8		mRpL2	6	6	23.8	32.849	25.8111	25.5819	25.5317	24.5043	24.2378	24.3733
+	2.72867	0.00186778	1.26585	2.40469	P29327;Q95TP9	40S ribosomal protein S6	RpS6	18	18	42.3	28.407	31.0646	31.0372	30.9198	30.0753	29.5967	29.5519
+	1.58612	0.0259348	1.26265	2.39937	P48461;A0A0B4KHS9	Serine/threonine-protein phosphatase alpha-1 isoform;Serine/threonine-protein phosphatase	Pp1alpha-96A;Pp1-Y1	11	3	37.3	37.37	24.3734	24.7121	25.213	23.5029	23.0325	23.9753
+	2.76264	0.00172728	1.25791	2.3915	Q9VGF7		GC1;GC2	13	13	40.2	34.556	29.4545	29.3412	29.2481	28.2602	27.7749	28.235
+	4.22033	6.02101e-05	1.25056	2.37935	Q9VB10			18	18	46.4	44.354	27.7612	27.7495	27.5961	26.3969	26.4137	26.5446
+	1.67867	0.0209568	1.25023	2.3788	Q9V491;H9XVP3;Q0KIF1		PlexA	39	39	24	218.36	27.2275	26.6667	27.3652	25.4498	25.7214	26.3375
+	1.58978	0.0257171	1.2377	2.35822	Q9VZE2			1	1	10.5	16.937	27.3634	27.3225	28.2335	26.0448	26.431	26.7305
+	2.49996	0.00316255	1.23636	2.35604	P38979	40S ribosomal protein SA	sta	15	15	54.1	30.228	29.1124	28.9721	28.8336	27.7239	27.4353	28.0498
+	3.70857	0.000195629	1.22619	2.33949	P55830;P55830-2	40S ribosomal protein S3a	RpS3A	25	25	67.5	30.34	30.0926	30.0108	29.8894	28.8502	28.6264	28.8376
+	2.53353	0.00292732	1.22619	2.33948	Q9VLW8		r2d2	2	2	7.7	35.069	27.5904	27.7041	27.7189	26.8083	26.3228	26.2038
+	4.26585	5.42193e-05	1.22537	2.33815	A0A0B4K7G4;P13469	DNA-binding protein modulo	mod	23	23	44.6	60.309	26.5024	26.5379	26.3614	25.2948	25.1619	25.2689
+	1.84087	0.0144255	1.22446	2.33668	A0A0B4K620;A0A0B4K6S8;Q8IPN9;Q0KIB9;Q9VNA2;Q9VNA1;A4V2F2;Q4ABH3;Q7KNC5;B7Z0T3;Q8MSQ5;Q8IPN8;B7Z0T6;A0A0B4KF88		mtd	41	10	40.2	146.44	24.8682	24.9835	25.2119	23.2479	23.9905	24.1517
+	3.40926	0.000389712	1.22418	2.33623	Q962I2		Rala	6	1	28.9	22.436	27.8476	27.6348	27.8343	26.6202	26.3737	26.6503
+	2.71619	0.00192224	1.21701	2.32464	O76742		Rab7	12	12	64.7	23.331	28.069	28.2436	28.0393	27.0441	26.5899	27.0668
+	3.90349	0.000124886	1.21507	2.32152	X2JJD6;Q9VZ49	Poly(U)-specific endoribonuclease homolog	CG2145	12	12	25.5	63.596	27.5673	27.5582	27.5662	26.2513	26.2819	26.5131
+	3.09237	0.000808404	1.21107	2.31509	Q0E8S7;O96607;M9PB54;M9PEX1		homer	18	2	54.4	57.242	27.2681	27.2563	27.2828	26.0308	25.8427	26.3005
+	1.70713	0.0196276	1.20759	2.30951	Q9W3K6			12	12	20	89.233	26.0064	26.0152	25.8968	25.3219	24.7538	24.2199
+	4.2215	6.00483e-05	1.20255	2.30146	O62619-2	Pyruvate kinase	PyK	33	1	76.8	55.058	29.6101	29.383	29.4441	28.2816	28.2677	28.2804
+	2.12479	0.00750249	1.19786	2.294	Q7JWX3		nec	13	13	45	53.727	24.9776	24.8175	24.1966	23.4901	23.4953	23.4126
+	2.33051	0.00467188	1.19063	2.28252	A1Z8N1-2	Facilitated trehalose transporter Tret1-1	Tret1-1	6	1	10	53.026	26.961	26.8876	26.7045	25.6812	25.3139	25.9861
+	2.05125	0.0088868	1.18842	2.27904	X2J9T3			3	1	10.4	48	27.8308	27.8746	27.4789	26.9572	26.236	26.426
+	4.49812	3.17598e-05	1.18545	2.27434	Q9VY87		CtsB1	6	6	22.6	37.424	28.2705	28.2122	28.338	27.0001	27.1349	27.1294
+	1.89626	0.0126982	1.17703	2.2611	Q7JWS8		Mtl	7	7	27.7	21.933	27.429	27.2867	27.494	26.4279	25.6969	26.5539
+	2.78483	0.00164124	1.17331	2.25528	Q9VQ29	Cytochrome b-c1 complex subunit Rieske, mitochondrial	RFeSP	11	11	46.5	24.872	30.8437	30.9644	30.8881	29.9286	29.43	29.8177
+	1.57895	0.0263666	1.17264	2.25424	M9PEE5;M9PBX4;M9PC26;M9PB25			3	3	2	221.08	23.8088	24.0132	24.0144	23.409	22.6329	22.2767
+	1.81567	0.0152872	1.1719	2.25308	Q9VXA3		RSG7	2	2	5.3	70.155	23.1441	23.3449	23.0696	21.9649	21.5623	22.5157
+	1.81209	0.0154137	1.16815	2.24723	A0A0B4LFR4;Q7K110		OstDelta	20	19	35.4	69.1	28.7671	28.6456	28.5157	27.1109	27.2905	28.0225
+	2.16233	0.00688129	1.16252	2.23848	Q9W3T1			1	1	4.6	28.874	22.6951	22.7309	22.9229	21.9991	21.6101	21.2521
+	2.06225	0.00866454	1.16091	2.23598	M9PJP0;Q9VXK0	Protein NipSnap	Nipsnap	13	13	49.5	31.965	28.2725	28.3392	28.3203	26.7044	27.2121	27.5328
+	2.05002	0.0089122	1.15974	2.23417	Q9VB17			3	3	12	35.603	22.2733	22.6112	22.0715	20.8224	21.1898	21.4646
+	3.38033	0.00041655	1.15681	2.22965	Q9VLM5	Dolichyl-diphosphooligosaccharide--protein glycosyltransferase subunit DAD1	l(2)k12914	3	3	26.8	12.526	27.9429	27.9468	27.9598	26.9941	26.6292	26.7557
+	2.88149	0.00131375	1.1545	2.22607	P55828	40S ribosomal protein S20	RpS20	9	9	43.3	13.488	31.1425	31.0447	30.8457	29.9745	29.6275	29.9675
+	2.30536	0.00495042	1.14812	2.21624	Q9VZI3	Unc-112-related protein	Fit1	26	22	44.9	80.496	26.4568	25.9692	26.0714	25.2763	24.9847	24.7921
+	3.71422	0.000193099	1.14442	2.21057	P48159	60S ribosomal protein L23	RpL23	12	12	57.1	14.936	29.9477	29.992	29.8429	28.8511	28.8649	28.6334
+	3.99971	0.000100067	1.14259	2.20777	A0A0B4LG52;Q9W237	40S ribosomal protein S16	RpS16	14	14	62.8	16.774	31.6292	31.5815	31.4479	30.5014	30.3987	30.3307
+	2.51509	0.0030543	1.14165	2.20633	M9ND19;Q9W0P5	UDP-glucose 4-epimerase	Gale	20	20	55.7	38.696	26.0615	25.7296	25.8059	24.4702	24.9806	24.7214
+	1.54895	0.0282518	1.14095	2.20526	Q9GQQ0-3;Q9GQQ0;Q9GQQ0-5;Q9GQQ0-4;Q9GQQ0-2	Protein spinster	spin	3	3	6	66.123	24.6086	24.4777	24.7706	23.8933	22.8292	23.7116
+	2.54707	0.00283748	1.13863	2.20172	Q9VKR0			5	5	24.3	27.666	26.0793	25.9708	25.911	24.7254	24.6406	25.1792
+	2.14654	0.0071361	1.13795	2.20069	A8DYI6;Q0E924;A8DYI7		Phb2	17	17	60.1	37.28	29.7937	29.755	29.6966	28.7754	28.1697	28.8864
+	2.03285	0.00927157	1.13736	2.19978	A0A0B4K7V5;A0A0B4KFG2;A8DY78;P91622	[Pyruvate dehydrogenase (acetyl-transferring)] kinase, mitochondrial	Pdk	9	9	30	46.626	24.9615	24.3176	24.1976	23.3112	23.4482	23.3052
+	1.73939	0.0182227	1.1293	2.18752	Q9VIU7	Probable dolichol-phosphate mannosyltransferase	CG10166	7	7	35.3	27.002	25.8853	26.2067	25.9262	24.3688	24.9483	25.3132
+	1.59417	0.0254581	1.12851	2.18633	E2QD66;Q0KHQ2;X2JG15		CG32516	29	29	18.3	222.21	26.034	26.0283	26.0906	24.2793	25.3141	25.174
+	2.25357	0.0055774	1.12822	2.18589	Q9W547		mRpL16	8	8	34.2	27.97	28.4926	28.3055	27.9146	27.3438	26.9569	27.0273
+	3.57393	0.000266728	1.12077	2.17464	Q7KVX1;Q9W4H6;Q7YU05	Pyruvate dehydrogenase E1 component subunit alpha	l(1)G0334	23	23	59.1	48.876	28.7821	28.6731	28.6188	27.619	27.4159	27.6768
+	2.85306	0.0014026	1.12015	2.1737	M9PHM6;Q9VS34	60S ribosomal protein L18	RpL18	10	10	54.8	21.664	30.9954	31.0399	30.8766	30.1026	29.8006	29.6481
+	2.80888	0.00155281	1.11927	2.17238	Q95029;Q95029-2;A0A0B4JD48	Cathepsin L;Cathepsin L heavy chain;Cathepsin L light chain	Cp1	14	14	35.6	41.6	28.9933	28.9052	28.8438	28.0385	27.556	27.79
+	2.47051	0.00338448	1.11852	2.17124	O61722		PRL-1	6	6	46.6	19.973	27.4872	27.3948	27.5039	26.2447	26.0996	26.6861
+	2.12115	0.00756576	1.11482	2.16568	Q02645-2;A0A0B4K849;A0A0B4K7A5;A0A6M3Q7Q7;A8DYJ2;Q02645-4;Q02645	Protein hu-li tai shao	hts	35	13	59.6	79.338	29.1119	29.215	29.1637	27.9143	27.7502	28.4817
+	1.75871	0.0174298	1.11297	2.1629	Q9VM50		Rab30	6	6	34.5	24.314	24.9039	24.6351	24.9268	24.1821	23.2506	23.6942
+	2.65491	0.00221355	1.1077	2.15501	X2JGM9;P41042	40S ribosomal protein S4	RpS4	26	26	69.7	29.134	30.8205	30.7748	30.6256	29.9002	29.6055	29.392
+	1.89611	0.0127026	1.1076	2.15488	E2QC56;Q7K4Q5	Probable protein phosphatase CG10417	CG10417	3	3	6	72.369	23.1197	22.7321	22.7446	21.6239	21.4539	22.1958
+	3.28613	0.000517456	1.10593	2.15238	X2JE06;Q9VJY6	60S ribosomal protein L24	RpL24	8	8	27.1	17.52	30.8562	30.8442	30.5395	29.655	29.6863	29.5809
+	2.07636	0.00838765	1.10566	2.15197	Q9XZ16		Ublcp1	3	3	11.9	37.319	22.7029	22.7814	22.5897	21.3875	22.0278	21.3417
+	1.86884	0.0135257	1.10335	2.14853	Q9VMB9		COX5B	6	6	40	13.579	28.9734	29.0971	29.3573	28.3143	27.5695	28.2339
+	1.71187	0.0194148	1.10119	2.14532	A4V383;P91929	NADH dehydrogenase [ubiquinone] 1 alpha subcomplex subunit 10, mitochondrial	ND42;ND-42	18	18	48.2	46.897	29.8099	29.9646	30.0305	28.9389	28.2982	29.2643
+	3.33756	0.000459666	1.09592	2.1375	A0A0B4LGC6;Q8MLS7;A0A0B4LG95;Q7K274		l(2)k09913	14	14	50.7	33.302	28.7239	28.6983	28.737	27.6429	27.4359	27.7927
+	3.02988	0.000933516	1.09265	2.13265	X2JDU0;P50882	60S ribosomal protein L9	RpL9	12	12	62.6	21.392	29.0908	29.1903	29.0916	28.2425	27.8263	28.026
+	3.61079	0.000245024	1.08752	2.12509	Q7JYH3		ND-B14.7	7	7	51.2	18.414	29.9354	30.079	30.015	29.0481	28.7812	28.9376
+	1.94611	0.0113211	1.08601	2.12286	P08646	Ras-like protein 1	Ras85D	10	10	74.1	21.593	27.4446	27.5219	27.5419	26.531	25.9511	26.7682
+	1.98853	0.0102677	1.08495	2.1213	E1JHA4;P48809	Heterogeneous nuclear ribonucleoprotein 27C	Hrb27C	13	13	45.6	44.769	28.382	28.3559	28.1355	27.4781	26.7614	27.3791
+	1.97927	0.0104888	1.08384	2.11968	Q7K3T3			12	12	21.1	59.174	25.3676	25.3607	25.633	23.9303	24.5468	24.6327
+	1.98631	0.0103203	1.08087	2.11531	A4V392;Q9VCY8-2;Q9VCY8	Adiponectin receptor protein	AdipoR	2	2	8.1	49.757	25.5335	25.1252	25.3979	23.8629	24.477	24.4741
+	2.38475	0.00412331	1.07199	2.10234	Q76NQ0	Dolichyl-diphosphooligosaccharide--protein glycosyltransferase subunit 1		19	19	47.6	51.709	29.0006	29.1017	29.0135	28.246	27.6335	28.0203
+	3.65262	0.000222526	1.0602	2.08522	P15348	DNA topoisomerase 2	Top2	49	49	38.6	164.39	27.6892	27.668	27.6247	26.5403	26.4995	26.7615
+	2.00141	0.00996755	1.05686	2.0804	P22700-2;A0A0B4LGB7;P22700	Calcium-transporting ATPase sarcoplasmic/endoplasmic reticulum type;Calcium-transporting ATPase	Ca-P60A	67	66	53.4	109.61	32.659	32.5531	32.773	31.4123	31.3578	32.0445
+	2.68909	0.00204603	1.0568	2.08031	Q960M4		Prx5	7	7	42.6	19.896	28.4469	28.4148	28.3647	27.3675	27.0912	27.5973
+	3.77148	0.000169246	1.05656	2.07997	Q9VCR4		CG17111-RB	7	7	11	90.014	26.0324	26.1559	25.9363	24.9879	25.0608	24.9062
+	4.32491	4.73247e-05	1.05472	2.07731	O62530		AP-2mu	24	24	55.8	49.855	28.2571	28.2999	28.282	27.2496	27.305	27.1202
+	1.7849	0.0164096	1.05207	2.0735	P42325	Neurocalcin homolog	Nca	6	6	32.1	21.894	25.2647	26.0505	25.4254	24.3343	24.7208	24.5292
+	2.90083	0.00125652	1.04508	2.06348	Q8SY69			6	6	72.2	7.9743	29.4638	29.3826	29.4222	28.576	28.1419	28.4154
+	2.36864	0.00427921	1.0433	2.06094	Q09103-3;A0A023GPM5;M9MSN3;M9MS31;M9PH20;Q09103-2;Q09103;M9PHG3	Eye-specific diacylglycerol kinase;Diacylglycerol kinase	rdgA	48	17	50	115.58	30.0158	30.1682	29.6331	29.0079	28.7385	28.9408
+	1.81903	0.0151696	1.04231	2.05952	Q7K485		cathD	17	17	51.5	42.472	29.0056	29.05	29.0298	28.1026	27.497	28.3588
+	1.87608	0.0133022	1.04006	2.05632	P16378-2;P16378	G protein alpha o subunit	cta;Galphao	21	16	54.8	40.537	30.6516	30.6527	30.6147	29.5098	29.227	30.062
+	2.26725	0.00540445	1.03897	2.05476	Q7KY04		Rab4	10	10	51.2	23.573	25.7137	25.7148	25.6513	24.4247	24.5102	25.028
+	2.69528	0.00201707	1.03371	2.04729	A0A0B4KHD3;Q7KSC4	Mitochondrial pyruvate carrier 1	Mpc1	3	3	53.3	12.261	29.318	29.2135	29.0783	28.3723	27.9366	28.1998
+	1.66124	0.0218152	1.02405	2.03362	A4V3W2;A4V3W1;P18431;P18431-3;Q0KHW6;A8JUV9;M9PGC4;M9PGV7;P18431-4;P18431-1;Q7KVY5;C0PUX5	Protein kinase shaggy	sgg	19	17	37.9	53.871	27.4749	27.2475	27.1765	25.784	26.6971	26.3458
+	2.5871	0.00258764	1.02352	2.03288	Q9VVU2		CG11074;CG30384;CG30385;RpL26	14	14	53	17.281	29.1637	29.132	28.9986	28.1914	27.7877	28.2446
+	2.3617	0.0043481	1.0225	2.03144	Q9W3W7		CG14439-RA	2	2	3.2	58.785	25.358	25.1347	25.4209	24.2436	24.0386	24.5638
+	2.85897	0.00138367	1.01937	2.02704	A0A0C4DHE8;Q9VH69	40S ribosomal protein S29	RpS29	5	5	51.8	6.5906	29.6598	29.5853	29.5574	28.8095	28.5571	28.3778
+	2.48	0.00331133	1.01562	2.02177	A1Z7S3;A1Z7S2		Rab32	41	22	57.1	74.7	30.2059	30.209	30.248	29.4645	28.9087	29.2427
+	2.42293	0.00377632	1.00817	2.01136	Q9VFS1		Adgf-D	24	24	51	58.077	26.7917	26.9952	26.9358	26.1238	25.6009	25.9735
+	2.40503	0.00393524	1.00633	2.00879	Q9VKU1;E1JHE4		Fatp	36	33	62.8	70.162	28.6697	28.7511	28.5238	27.4057	27.9329	27.5871
+	1.9304	0.0117382	1.00597	2.0083	M9NFF8;P40793	Cdc42 homolog	Cdc42	7	6	39.3	21.403	27.6348	27.6465	27.502	26.4857	26.2619	27.0178
+	1.82861	0.0148386	0.999893	1.99985	Q0KI14		CG31121-RA	3	3	5.3	99.738	23.6175	23.4478	23.6208	22.108	22.9069	22.6715
+	2.25752	0.00552684	0.999101	1.99875	Q9VM12		CG5958-RA	16	15	54.4	33.935	27.0601	26.806	26.9557	25.6184	26.1831	26.023
+	4.23555	5.81369e-05	0.990712	1.98717	X2JIQ5;Q9W3W8	60S ribosomal protein L17	RpL17	8	8	31.2	21.593	29.8602	29.906	29.7383	28.8172	28.8923	28.8228
+	2.03296	0.00926912	0.990442	1.98679	H8F4T6;Q9V6U9	Probable trans-2-enoyl-CoA reductase, mitochondrial	CG16935;CG16935-RA	16	16	59.9	39.111	26.8501	26.6319	26.7008	25.356	25.8205	26.035
+	1.96202	0.010914	0.984557	1.97871	Q9W452			8	8	33.2	34.047	28.6861	28.528	28.3069	27.8226	27.1712	27.5735
+	1.8024	0.0157615	0.981134	1.97402	O18332		Rab1	14	13	80.5	22.762	29.2896	29.4732	29.3501	28.5899	27.9167	28.6629
+	3.01263	0.000971337	0.978758	1.97077	A0A023GQA5;P24156	Protein l(2)37Cc	l(2)37Cc	21	21	81.2	30.383	29.1992	29.3373	29.1434	28.3732	28.057	28.3135
+	1.74925	0.0178137	0.975798	1.96673	P18935	Cytochrome b	mt:Cyt-b	2	2	4.2	43.119	29.0907	29.1715	29.4056	28.1853	27.8775	28.6775
+	2.94924	0.00112399	0.958412	1.94317	Q9VAY2		Gp93	28	28	41.9	90.238	27.8424	27.8425	27.7522	26.833	26.6734	27.0554
+	1.61571	0.0242262	0.955768	1.93961	Q08473-2;A0A0B4K6U6;Q08473-3;Q08473	RNA-binding protein squid	sqd	11	11	40.2	35.003	27.9709	27.8976	27.7314	27.205	26.3897	27.1379
+	2.64575	0.00226073	0.948107	1.92934	Q9W0C3			11	11	55.9	27.212	27.0657	26.8763	26.7182	26.1059	25.9235	25.7865
+	1.88753	0.0129559	0.94529	1.92558	Q9VBU9	40S ribosomal protein S27	RpS27	7	7	44	9.364	30.4649	30.4481	30.2614	29.6684	29.6469	29.0232
+	2.11849	0.00761217	0.944414	1.92441	Q9VBI2	UMP-CMP kinase	Dak1	14	14	50.6	27.822	26.7128	26.5465	26.5689	25.3068	25.7837	25.9045
+	1.90105	0.0125589	0.939777	1.91823	A1Z8U9		RpS11	17	3	56.5	18.102	27.6433	27.0931	27.6017	26.6886	26.5697	26.2604
+	1.88702	0.0129711	0.924495	1.89802	M9PGQ4			23	2	23.5	107.32	27.0977	27.6278	27.2444	26.6051	26.1115	26.4797
+	1.68536	0.0206369	0.920053	1.89219	P48148	Ras-like GTP-binding protein Rho1	Rho1	13	13	54.2	21.723	28.6951	28.8758	28.8234	28.1186	27.3939	28.1216
+	2.95469	0.00110997	0.914312	1.88467	X2J5T3;O18334	Ras-related protein Rab6	Rab6	12	11	61.1	23.48	30.4728	30.4137	30.335	29.5406	29.298	29.6399
+	1.6148	0.0242774	0.913925	1.88416	Q9W501		temp	7	7	21.9	45.838	22.2101	22.0175	21.6718	21.4074	20.6949	21.0553
+	1.77477	0.0167971	0.910653	1.8799	Q9VMR0			5	5	30.1	26.601	26.3099	26.5737	26.1705	25.7877	25.4317	25.1026
+	1.88259	0.0131041	0.9038	1.87099	Q9W3K9			11	11	40	35.575	27.4428	27.5551	27.539	26.5464	26.2807	26.9984
+	1.66607	0.0215741	0.896676	1.86177	P48609	Cyclin-dependent kinase 5 homolog	Cdk5	7	6	26.9	33.18	24.8128	24.611	24.7892	23.368	24.0696	24.0855
+	1.86372	0.0136862	0.890022	1.8532	Q95RR6;F3YDK4		Pur-alpha	13	1	58.4	30.996	21.6502	21.8914	21.2256	20.7774	20.5317	20.7882
+	2.45381	0.00351718	0.889082	1.852	M9PG22;P61209	ADP-ribosylation factor 1	Arf79F	13	9	67	20.688	29.14	29.1553	29.2854	28.4193	28.0323	28.4619
+	1.71765	0.019158	0.889025	1.85192	Q9VED8		DNaseII	6	6	18	41.34	26.865	26.8609	26.6327	26.2665	25.5015	25.9235
+	1.99736	0.0100609	0.887238	1.84963	Q9VUZ0	Translocon-associated protein subunit beta	SsRbeta	4	4	38.4	21.206	29.3735	29.2592	29.221	28.6109	28.0235	28.5576
+	3.17362	0.000670475	0.886203	1.84831	B5RJ70;Q9VP48;M9PG39;Q8IPT6	Ras-related protein Rab-26	Rab26	4	4	11.9	43.036	25.0726	25.0218	25.2255	24.2224	24.0987	24.3401
+	2.26763	0.00539974	0.873342	1.8319	X2JB48;Q26365-2;Q26365	ADP,ATP carrier protein	sesB	40	34	80.3	32.909	34.8474	34.8637	34.7902	34.2596	33.7237	33.898
+	1.95978	0.0109703	0.870509	1.82831	Q9VFV9		Droj2	17	17	53.1	45.23	26.5533	26.315	26.5249	25.3225	25.932	25.5272
+	1.93632	0.0115793	0.864567	1.82079	P12370	cAMP-dependent protein kinase catalytic subunit	Pka-C1	17	17	51.6	40.838	27.6103	27.7823	27.8807	26.7095	26.7183	27.2518
+	3.43588	0.000366538	0.860724	1.81595	Q9VFC8;A0A0B4KHJ5;Q9VFC8-2	Glycogen [starch] synthase	GlyS	35	35	57.7	81.753	27.9067	27.8093	27.7196	26.9508	27.0466	26.856
+	1.9303	0.0117408	0.854397	1.808	Q2M1E6;A0A0C4DHA1		Cdep	20	4	22.2	132.11	23.2608	23.753	23.166	22.6465	22.5587	22.4114
+	1.7263	0.0187803	0.850255	1.80282	P41375	Eukaryotic translation initiation factor 2 subunit 2	eIF-2beta	8	8	20.8	35.217	25.9362	26.3582	25.9321	24.8966	25.3019	25.4772
+	1.78707	0.0163278	0.850111	1.80264	Q9VPB9		Pex16	2	2	6.5	39.358	24.7561	24.8894	24.7743	23.8906	24.3473	23.6317
+	3.34626	0.000450543	0.849705	1.80213	E1JJM9;P48149	40S ribosomal protein S15Aa	RpS15Aa	13	3	74.6	14.771	30.135	30.0809	29.9822	29.3448	29.1829	29.1213
+	2.0856	0.00821104	0.846748	1.79844	Q0E9B6	40S ribosomal protein S11	RpS11	20	6	61.3	18.105	30.5244	30.4448	30.269	29.7387	29.7058	29.2534
+	3.16938	0.000677041	0.841681	1.79214	P21187	Polyadenylate-binding protein	pAbp	32	32	59.3	69.925	28.0088	27.8764	27.8075	26.9646	27.1833	27.0198
+	2.08072	0.00830383	0.840193	1.79029	Q94517	Histone deacetylase Rpd3	Rpd3	8	8	19	58.33	24.512	24.3106	24.4142	23.8131	23.6414	23.2616
+	3.55149	0.000280876	0.835989	1.78508	A0A0B4LFD9;Q8T3U2	40S ribosomal protein S23	RpS23	8	8	44.8	16.016	29.5904	29.5921	29.4425	28.6973	28.795	28.6247
+	2.02364	0.00947012	0.832272	1.78049	Q9VWK5		Ulp1	5	5	4.4	172.26	24.5031	24.6174	24.4476	24.0306	23.4937	23.5469
+	2.29981	0.00501402	0.829489	1.77706	Q94901	RNA-binding protein lark	lark	15	15	48.3	39.911	27.6931	27.6463	27.6553	27.1301	26.6726	26.7035
+	2.68425	0.00206895	0.827673	1.77482	P55841	60S ribosomal protein L14	RpL14	12	12	44	19.173	29.3793	29.5066	29.3794	28.7829	28.4073	28.5919
+	2.33724	0.00460001	0.827553	1.77467	P23128;P23128-2	Putative ATP-dependent RNA helicase me31b	me31B	23	23	61	51.945	26.9859	26.9271	26.8231	26.0262	26.3444	25.8828
+	1.76012	0.0173731	0.827169	1.7742	Q7K569	Glycerol-3-phosphate dehydrogenase	Gpo-1	37	37	57.3	80.421	28.7956	29.0286	29.0689	28.2995	27.7517	28.3604
+	1.79853	0.0159026	0.826346	1.77319	Q9U1H9;A0A4D6K0P9	Nuclear RNA export factor 1	sbr	2	2	3.7	76.248	21.4188	21.6894	21.6111	20.8964	20.3707	20.9732
+	2.22245	0.00599168	0.826106	1.77289	B6IDY5;Q9V674	Cytochrome P450 6g1	Cyp6g1;Cyp6g1-RA	13	13	31.9	59.866	26.2005	26.4308	26.4535	25.2756	25.6209	25.71
+	1.78753	0.0163106	0.823919	1.77021	Q9VV42;Q7KNR7;Q8IQN8;B7Z061		Pdh	25	25	79.9	30.168	31.8657	31.7503	31.7715	30.686	31.366	30.8637
+	3.13939	0.000725462	0.821992	1.76784	O77134		ATPsynE	1	1	13.6	9.0334	27.6206	27.8508	27.8745	27.0163	26.8989	26.9648
+	2.6005	0.00250901	0.820257	1.76572	Q9VM33	Elongation factor G, mitochondrial	ico	6	6	7.5	83.508	22.4175	22.4695	22.5253	21.4158	21.7746	21.7611
+	2.08052	0.00830764	0.804735	1.74683	P52034-3;P52034;A0A0B4K7L1;P52034-2;A0A0B4KFI7	ATP-dependent 6-phosphofructokinase	Pfk	29	29	49.1	86.719	27.2884	27.0675	27.0164	26.0794	26.5747	26.304
+	1.78052	0.0165759	0.800096	1.74122	D1Z3A1;Q9VZS5	60S ribosomal protein L28	RpL28	14	14	53.5	16.029	29.6764	29.681	29.589	29.2301	28.5567	28.7594
+	1.86382	0.013683	0.793699	1.73351	M9PFN0-2;M9PFN0			4	4	15.8	37.834	24.5705	24.9891	25.15	24.0283	24.0377	24.2626
+	3.5416	0.000287343	0.788874	1.72773	Q9V3I2		Rab5	9	8	49.8	23.959	28.4178	28.4049	28.3233	27.6481	27.4744	27.657
+	1.99212	0.010183	0.784452	1.72244	P08841	Tubulin beta-3 chain	betaTub60D	19	1	46.9	50.849	21.9929	22.5716	22.2502	21.5596	21.4473	21.4545
+	2.3385	0.00458674	0.778488	1.71533	P25228;A0A4P7VAW6	Ras-related protein Rab-3	CG42516-RA;Rab3	12	12	54.1	24.862	29.3249	29.3353	29.3721	28.7829	28.318	28.5959
+	1.79243	0.0161277	0.767352	1.70214	Q9VXK8			12	12	29	47.355	27.1129	27.1842	27.4906	26.7631	26.2336	26.489
+	2.51853	0.00303018	0.766436	1.70106	M9NDP1;A0A4D6K1L3;Q24117;M9NDC7;O96860	Dynein light chain 1, cytoplasmic;Dynein light chain 2, cytoplasmic	Cdlc2;ctp	5	5	59.6	10.374	28.1643	28.1775	27.8479	27.2227	27.2719	27.3958
+	2.72767	0.0018721	0.764613	1.69891	P54353	Putative peptidyl-prolyl cis-trans isomerase dodo	dod	4	4	37.3	18.376	25.8831	25.7659	25.7776	24.8695	25.208	25.0553
+	1.74347	0.0180522	0.752839	1.68511	Q9W596;M9NGG5	Microtubule-associated protein futsch;Futsch heavy chain;Futsch light chain LC(f)	futsch	126	125	41.8	592.07	29.2496	29.357	28.9745	28.7568	28.2836	28.2823
+	2.89699	0.00126767	0.732843	1.66191	Q9V3U6		26-29-p	16	16	32.6	62.129	28.3551	28.3525	28.2058	27.7154	27.4572	27.5423
+	1.92881	0.0117811	0.732786	1.66184	P35128;E1JJN1	Ubiquitin-conjugating enzyme E2 N	ben	7	7	44.4	17.236	27.2126	27.2567	27.2125	26.1655	26.7007	26.6174
+	2.24186	0.00572977	0.730177	1.65884	X2JCX8;C0HKA1;C0HKA0		RpS14b	12	12	51.7	16.265	30.648	30.6378	30.3893	30.0174	29.8155	29.6516
+	1.92941	0.011765	0.72843	1.65684	Q9VY76;Q76NR0;D0IQK3;X2JFA0;M9MS55;X2JEY5;Q76NQ9;Q961Q7		AMPdeam;AMPdeam-RJ	12	11	19.1	89.209	24.4353	24.0317	24.1354	23.4573	23.6759	23.2839
+	2.64669	0.00225583	0.725532	1.65351	A0A6H2EFG8;X2JE67;X2JEJ9		rdgA	36	5	28.5	150.56	27.1572	27.3226	27.2143	26.3741	26.4592	26.6842
+	2.56335	0.00273306	0.710322	1.63617	P12982;Q05547	Serine/threonine-protein phosphatase alpha-2 isoform;Serine/threonine-protein phosphatase alpha-3 isoform	Pp1-13C;Pp1-87B	14	6	44.7	34.542	26.348	26.7008	26.6123	25.8593	25.8058	25.8651
+	2.54626	0.00284278	0.704954	1.63009	Q8IQ51			2	2	12.6	27.706	21.178	21.4243	21.4435	20.6056	20.7721	20.5532
+	2.74412	0.00180251	0.683488	1.60602	M9PH19;Q9W002;Q7KV89;Q7KV88;Q7KV90;M9PBJ7		msn	10	10	7.8	152.55	26.8135	26.5853	26.7985	26.0654	26.1371	25.9443
+	1.89902	0.0126177	0.674524	1.59607	Q7KSQ0		sea	15	15	44.5	34.093	30.0371	30.0813	30.0447	29.5115	29.0687	29.5593
+	3.09259	0.000807995	0.672048	1.59333	A0A0B4KHT5;A0A0B4KGK5		Syp	33	0	37.7	83.26	27.9	27.7929	27.7811	27.2155	27.2166	27.0258
+	3.68263	0.000207669	0.669153	1.59014	Q9VDC3		AP-2sigma	6	6	43	16.963	27.3975	27.3592	27.3957	26.7767	26.6153	26.7529
+	2.37324	0.00423411	0.646957	1.56586	P45594	Cofilin/actin-depolymerizing factor homolog	tsr	11	11	65.5	17.153	28.3509	28.2791	28.3753	27.4984	27.6988	27.8671
+	3.16763	0.000679776	0.644095	1.56276	E1JJ68;C7LAE4;P19109-3;P19109-4;P19109-2;P19109;A0A0B4K624;A0A0B4K6A3;A0A0B4K6K1;A0A0B4K6T7	ATP-dependent RNA helicase p62	Rm62;Rm62-RE	29	26	60.9	62.473	27.8073	27.8837	27.7794	27.2446	27.0594	27.2341
+	2.35999	0.00436522	0.640369	1.55873	Q9W0S7		Tudor-SN	46	46	59.6	103.1	27.2345	27.0688	27.0288	26.3311	26.6399	26.44
+	6.86736	1.35719e-07	0.638698	1.55692	P40946	ADP-ribosylation factor 3	Arf51F	7	6	53.7	20.005	26.4774	26.4952	26.495	25.8547	25.8565	25.8403
+	2.57898	0.00263642	0.599493	1.51518	Q9VQQ6;X2J8I7		Snx1	8	8	25.1	52.194	24.6493	24.4167	24.6802	24.0263	23.9148	24.0067
+	2.37176	0.00424854	0.580474	1.49534	Q9VNE9	60S ribosomal protein L13a	RpL13A	13	13	39.5	23.647	30.6743	30.7268	30.5933	30.2075	30.1394	29.9061
+	2.41332	0.0038608	0.552137	1.46626	Q9VKU5			3	3	10.1	26.197	22.1766	22.2432	22.3596	21.5774	21.7094	21.8362
+	3.00204	0.00099532	0.540383	1.45436	Q9VN93-2;Q9VN93	Putative cysteine proteinase CG12163	CG12163	11	11	30.9	53.545	28.2041	28.0919	28.1063	27.4921	27.6265	27.6625
+	3.37639	0.000420345	0.522706	1.43665	Q9VXU1;Q9VXU2;A0A4D6K5M0		Gmap	3	3	3.1	137.77	24.6844	24.5176	24.604	24.0804	24.0888	24.0687
+	2.15068	0.00706842	0.52034	1.43429	Q9V3H2	26S proteasome non-ATPase regulatory subunit 14	Rpn11	4	4	12.7	34.4	23.8145	24.1398	24.0918	23.4679	23.5161	23.5012
+	2.79109	0.00161775	0.515298	1.42929	Q9VTK9;M9PI17;M9PF61;Q8IQF8			15	15	58.5	35.922	25.9004	25.8084	25.7437	25.2039	25.3708	25.3321
+	2.37232	0.00424307	0.474907	1.38983	Q9VAC1			20	20	63.1	51.854	28.3903	28.4066	28.3948	27.9307	27.7781	28.0582
+	2.18205	0.00657585	-0.510844	0.701812	Q9NBD7	CLIP-associating protein	chb	6	6	4.6	165.57	22.7507	22.7099	22.7335	23.3192	23.3594	23.0481
+	2.10258	0.00789629	-0.65472	0.635199	A0A0B4JCW4;Q9VHJ8;A0A126GUR6;Q95U38	Succinyl-CoA ligase subunit beta	skap	22	22	50.1	48.983	28.0577	27.9568	28.0329	28.818	28.7809	28.4126
+	1.82101	0.0151004	-0.702955	0.614313	A0A0B4KGY6-7;A0A0B4KGY6-3;A0A0B4KGY6-10;A0A0B4KGY6-4;A0A0B4KGY6-8;A0A0B4KGY6-2;A0A0B4KGY6-12;A0A0B4KGY6-11;A0A0B4KGY6-6;A0A0B4KGY6;A0A0B4KGY6-9;A0A0B4KGY6-5		ps	13	13	33.6	57.255	26.1422	26.1038	26.3331	26.5843	27.0856	27.018
+	2.31652	0.00482483	-0.728014	0.603734	Q9Y119		Tps1	43	43	56.7	91.134	26.847	26.629	26.5973	27.4242	27.5933	27.2397
+	2.02042	0.00954068	-0.751481	0.593993	A0A0B4KHJ9;P09491-2	Tropomyosin-2	Tm2	11	2	44.7	32.806	25.5144	25.6223	25.952	26.6263	26.3149	26.402
+	2.03617	0.00920089	-0.787947	0.579168	Q4AB54;P02255;Q4AB94;Q4ABD8;Q4ABE3	Histone H1	His1;His1:CG33801;His1:CG33807;His1:CG33834;His1:CG33861	11	11	26.6	26.373	29.4535	29.6241	29.6431	30.6489	30.1133	30.3223
+	2.45029	0.00354581	-0.802364	0.573409	A8DZ29;O61380		eIF4G;eIF4G2	46	46	30.8	211.12	26.4487	26.2762	26.4273	27.3172	27.2925	26.9496
+	1.71796	0.0191444	-0.809494	0.570582	A8JV18;Q9VXE6	Nuclear pore complex protein Nup153	Nup153	6	6	4	201.23	24.9067	24.6995	24.6331	25.5619	25.8934	25.2125
+	1.93324	0.0116617	-0.811633	0.569737	Q9VD58			17	17	57.3	40.381	28.2871	28.2352	28.359	29.3833	29.1669	28.7661
+	1.94389	0.0113793	-0.818492	0.567034	X2JCP8;P10987	Actin-5C	Act5C	30	2	75.8	41.821	30.6567	30.772	30.8163	31.9135	31.3209	31.4661
+	1.67844	0.0209682	-0.83242	0.561586	A0A0B4LES3;Q9V9E3	Presequence protease, mitochondrial	CG3107	5	5	6.2	119.32	23.3949	23.5433	23.8962	24.7822	24.2922	24.2572
+	2.26206	0.00546946	-0.86798	0.547914	A8JQV3;A0A0C4DHA8;A0A0C4DHE0			23	2	37.8	96.404	25.5066	25.4801	25.6423	26.7041	26.3261	26.2028
+	1.95292	0.0111451	-0.88865	0.540119	Q9VWH4;Q9VWH4-2	Probable isocitrate dehydrogenase [NAD] subunit alpha, mitochondrial	l(1)G0156	30	30	72.7	40.844	28.9378	28.8866	28.9075	30.0702	29.9154	29.4123
+	2.61981	0.00239987	-0.925545	0.526482	M9MRD7;A4V0D4;Q8IPH9-2;Q8IPH9;M9PF34;M9MRE3;M9MRG6;M9MRL0;M9PB66;Q9VLZ5	Slowpoke-binding protein	Slob	11	11	27.4	57.41	20.0967	20.4158	20.3183	21.3608	21.0257	21.2209
+	1.60723	0.024704	-0.926132	0.526268	Q9VL57;X2J7M7			8	8	14.4	58.476	28.9153	29.0425	28.9678	30.1198	30.2034	29.3808
+	2.15386	0.00701678	-0.927778	0.525667	Q9W204;A0A0B4KEX6;Q9W205;A0A0B4KFF9		jbug	6	6	3.8	175.64	26.3974	26.463	26.699	27.3388	27.7579	27.246
+	2.07979	0.00832161	-0.959185	0.514348	P07486	Glyceraldehyde-3-phosphate dehydrogenase 1	Gapdh1	20	7	73.2	35.35	29.9693	29.8007	29.8995	31.2265	30.6041	30.7164
+	1.59648	0.0253233	-0.978489	0.507511	Q9VBQ5			7	6	15.3	58.485	26.5601	26.163	26.3942	27.4033	27.7665	26.883
+	2.08944	0.00813883	-0.988028	0.504166	P13060	Elongation factor 2	EF2	44	44	54	94.458	26.8506	26.8334	26.9589	27.6736	28.2659	27.6674
+	2.15393	0.00701573	-1.00408	0.498587	Q7KSU6;Q9VHN7		CG5103-RA	26	26	52.9	63.043	27.023	26.9801	27.1023	27.9395	28.4135	27.7645
+	1.6973	0.0200771	-1.00479	0.498344	Q9VSL9			9	9	29.8	46.195	20.7949	20.8195	20.5285	22.2152	21.5461	21.396
+	2.56394	0.00272937	-1.01546	0.494669	A1Z9J3;A0A0B4K867;A0A0B4K788;E1JH65;A0A0B4K869;A0A0B4K7Y9;A1Z9J1;E1JH63;B7YZG5;B7YZG6;A0A0B4K7P8;A1Z9I9;E1JH62;B7YZG3;B7YZG4;A1Z9J2;E1JH64;A1Z9I8;B7YZG2;A1Z9J0;A0A0B4K718		shot	120	120	17.5	989.54	26.9527	26.7153	26.8488	27.6877	28.1275	27.748
+	1.75289	0.0176648	-1.06274	0.478722	Q7JR71;Q7JR71-2;A1Z8K9	Superoxide dismutase [Cu-Zn]	Sod3	4	4	24.3	19.221	25.7763	25.7112	25.7757	27.334	26.7069	26.4105
+	2.92898	0.00117767	-1.09583	0.467868	P07668-2;P07668-3;P07668	Choline O-acetyltransferase;Choline O-acetyltransferase 67 kDa chain;Choline O-acetyltransferase 54 kDa chain;Choline O-acetyltransferase 13 kDa chain	Cha	5	5	8.8	80.502	24.0565	23.913	24.1567	24.965	25.3489	25.0997
+	1.90301	0.0125023	-1.09806	0.467146	Q9XYZ6			12	12	24.7	75.469	26.1644	26.1034	25.8808	27.3448	27.427	26.671
+	2.38708	0.00410131	-1.13679	0.454771	Q9VYJ5		CG12717-RA	1	1	1.3	76.011	26.8514	26.7822	26.9795	28.3724	27.8612	27.7899
+	2.77543	0.00167713	-1.14015	0.453713	Q8IPE8;Q9V397		Mtpalpha	37	36	55.2	79.637	28.0598	28.2993	28.2826	29.5328	29.0998	29.4296
+	1.84841	0.0141771	-1.16609	0.445627	E1JHR5;P15007-2;P15007	Enolase	Eno	15	15	46.9	46.662	25.2908	25.6247	25.5087	26.3265	27.163	26.4331
+	1.85513	0.0139595	-1.16729	0.445257	M9PH59;Q9VXX8	Ribosomal protein L37;Probable 60S ribosomal protein L37-A	RpL37a	2	2	20.4	10.643	28.5343	28.2821	28.3326	29.8609	29.7747	29.0152
+	2.20657	0.00621486	-1.17933	0.441557	Q9VJ12		Acn	16	16	29	83.719	25.9118	26.2321	26.1527	27.5641	27.3825	26.888
+	1.54452	0.0285416	-1.18428	0.440045	M9NDX3;Q494M1;P30189;Q8IR39;X2JKD2	DNA topoisomerase 1	Top1	20	20	22.1	111.57	25.8106	25.7072	25.491	27.5333	26.4709	26.5575
+	2.41826	0.00381719	-1.19729	0.436095	Q94915	Rhythmically expressed gene 2 protein	Reg-2	12	12	55.4	30.113	25.5833	25.8276	25.5372	27.1985	26.6371	26.7042
+	3.65642	0.000220587	-1.22009	0.429256	Q7JR58			14	14	54.9	31.582	25.957	25.7543	25.6936	26.918	27.0968	27.0504
+	1.52148	0.0300964	-1.23343	0.425304	Q9VAI9		Obp99c	5	5	44.4	16.998	25.6763	25.6814	25.8951	26.5861	27.7183	26.6487
+	1.61424	0.0243086	-1.26289	0.416709	Q9W2M4			5	5	20.6	31.556	26.0364	25.879	26.2198	26.7732	27.951	27.1997
+	2.65246	0.00222606	-1.27033	0.414566	Q9VB69;E1JIZ5;E1JIZ4	Malic enzyme	Men-b	12	12	27.6	68.593	22.0315	21.7714	21.4726	22.8832	23.1757	23.0276
+	2.4317	0.00370082	-1.27462	0.413333	E2QCF1;A0A0B4LFH8;Q7KN85		ATPCL	28	28	31.3	119.75	27.5417	27.4084	27.6405	28.4079	29.0162	28.9904
+	3.20974	0.000616963	-1.283	0.410941	M9NCS8;P33438	Glutactin	Glt	19	19	23.1	118.75	25.9926	25.8414	25.9202	27.0549	27.4476	27.1008
+	1.72488	0.0188416	-1.296	0.407255	Q9Y145;X2JAG8;X2JG22;M9PGI7		BcDNA.GH04978	11	11	17.4	104.04	23.6869	24.1534	23.9913	25.1165	25.8292	24.7737
+	2.00593	0.00986449	-1.31142	0.402925	B7Z0R6;A4V3J9;A0A0B4K7Z3;Q8IML9;P49762-3;P49762-2;Q0KI03;A8JRF7;A0A0B4K6R9;Q86B72;A0A0C4DHG9;Q86B73;P49762	Serine/threonine-protein kinase Doa	Doa	12	12	29.9	60.209	25.7422	25.9453	25.9085	27.7098	27.0393	26.7812
+	2.62965	0.0023461	-1.31936	0.400713	A8JTM7		mgl	37	37	10.4	530.16	25.0988	24.6255	25.205	26.2811	26.4263	26.1801
+	2.39528	0.00402457	-1.32295	0.399716	Q7K5K3-2			7	3	23.4	31.231	23.9864	24.0112	23.5822	25.4462	24.8544	25.248
+	1.84064	0.0144332	-1.32917	0.397998	X2JCY4;X2JGF5;Q24212	Protein stoned-B	stnB	16	16	17.6	135.41	25.9867	25.9731	26.1943	26.9757	27.9973	27.1685
+	1.58006	0.0262989	-1.34431	0.393844	Q9VLT7		RpL36A	5	5	28.8	12.501	29.265	29.0683	29.0857	31.2087	30.3506	29.8926
+	2.07953	0.00832669	-1.35067	0.39211	Q7JWD6		EloC	4	4	39.3	13.119	24.6128	24.2836	23.9055	25.6713	25.9155	25.2671
+	1.89967	0.0125988	-1.35739	0.390287	Q8T6B9;A4V193;Q8T6B9-2	Poly(U)-binding-splicing factor half pint	pUf68	12	12	27.6	67.939	25.5619	25.5554	25.0536	26.5749	27.271	26.3972
+	3.40792	0.000390912	-1.39009	0.381542	F6JQA6;O77277	Torsin-like protein	Torsin	6	6	21.2	38.17	25.4212	25.3958	25.5055	27.0695	26.6657	26.7576
+	2.14321	0.00719095	-1.40244	0.37829	X2J969;Q9VVL6	Mediator of RNA polymerase II transcription subunit 19	MED19	1	1	4.2	35.39	21.137	21.5755	20.8614	22.9336	22.3043	22.5433
+	1.74166	0.0181274	-1.40474	0.377685	A0A0B4LG88;Q9W255;A0A0B4LGB9		CG10384-RA;qkr54B;qkr58E-1	9	9	35.6	43.518	24.2433	24.0869	23.9561	25.8776	24.7923	25.8306
+	1.62574	0.0236732	-1.41728	0.374418	Q7KV34			27	27	49.1	72.526	24.6034	24.7306	24.9213	25.4248	26.7297	26.3525
+	2.27206	0.00534486	-1.43811	0.369051	Q05856	Small nuclear ribonucleoprotein-associated protein B	SmB	3	3	11.6	21.021	24.8365	24.4629	24.3086	26.3878	25.7088	25.8258
+	2.16697	0.0068081	-1.44219	0.368008	Q9W5Q1			4	4	16.4	49.756	22.516	22.952	23.4193	24.4216	24.5756	24.2167
+	3.01609	0.000963628	-1.44788	0.366559	Q9VZW7			2	2	3.3	75.106	22.5818	22.9536	22.5709	24.3621	24.0885	23.9993
+	2.56796	0.00270418	-1.46086	0.363277	A0A0B4K7K9;A1Z7V1;A8DY79;A0A0B4K7V8;A0A0B4KF38		brp	74	2	35	255.3	27.7672	28.0046	28.0124	29.0222	29.7332	29.4115
+	4.32137	4.77126e-05	-1.46216	0.36295	Q9VEB1		Mdh2	13	13	44.3	35.318	24.0305	24.0833	24.1034	25.6597	25.5435	25.4006
+	2.40826	0.00390604	-1.47166	0.360567	Q9VU43		SRm160	11	11	12.1	107.59	26.2111	26.3128	26.3553	27.7141	28.2068	27.3734
+	3.33242	0.000465139	-1.47602	0.359479	G7H829;Q9V3Z6	Myosin-VIIa	ck	47	46	23.6	250.31	25.9171	25.8663	26.0349	27.4428	27.6281	27.1754
+	3.22875	0.000590545	-1.49542	0.354678	M9MSI7			3	3	2.6	121.89	27.2521	27.2762	27.4058	28.9763	28.9231	28.5209
+	2.0291	0.00935186	-1.51307	0.350366	M9PCE5;Q9VU94		Hml	96	96	30.1	426.15	25.7223	25.8037	25.745	27.913	26.9447	26.9526
+	1.86117	0.0137667	-1.52052	0.348561	Q9VFC7;Q70VI1		Mf	28	2	78.4	41.666	28.2921	28.1659	28.3464	30.4866	29.2968	29.5825
+	1.71988	0.0190598	-1.53165	0.345882	M9PG50;Q9VP22	Cyclin-dependent kinase 12	Cdk12	13	12	11.4	128.33	27.4806	27.4079	27.3617	29.3488	29.3505	28.1458
+	3.18406	0.000654545	-1.53743	0.344498	M9MRX0;Q7KUQ5;Q8IQQ3;Q9VVB5;M9PFX9		Lmpt	21	5	24.5	113.89	26.3678	26.3042	26.4569	27.6956	28.2103	27.8353
+	1.93639	0.0115774	-1.54535	0.342613	P54362;M9PHJ5;M9PJM7	AP-3 complex subunit delta	g	20	20	28	114.84	23.3487	22.953	22.8974	24.4161	25.2375	24.1816
+	2.06117	0.0086862	-1.5575	0.339739	P15357	Ubiquitin-40S ribosomal protein S27a;Ubiquitin;40S ribosomal protein S27a	RpL40;RpS27A;Ubi-p5E;Ubi-p63E	11	11	61.5	17.94	29.5492	29.7125	29.6064	31.8145	30.9527	30.7734
+	1.46142	0.0345608	-1.57122	0.336524	Q9V3J4		Sec13	6	6	19.9	39.527	21.1859	21.6953	22.3789	22.6895	23.9358	23.3484
+	2.50657	0.00311483	-1.58654	0.332968	X2JAU8-8;X2JAU8-9;X2JAU8-7;X2JAU8-3;X2JAU8-4;X2JAU8-5;X2JAU8-6;X2JAU8-2;X2JAU8		nwk	14	14	22.9	91.957	23.7681	23.6161	24.1656	25.1121	25.762	25.4353
+	2.38839	0.00408892	-1.59088	0.33197	Q9VEQ1;Q9VEQ2		CG17556-RA	11	11	53.5	32.76	28.8351	29.1141	28.9681	30.6852	30.9341	30.0707
+	2.72424	0.00188697	-1.60386	0.328995	Q9VHC0		RnpS1	7	7	21.9	41.848	27.4076	27.4872	27.0763	29.2738	28.844	28.6649
+	2.55132	0.00280982	-1.60971	0.327665	A1Z6Z8;A1Z6Z9;A1Z700		didum	81	81	48.6	208.24	27.1576	27.1413	27.0857	29.2269	28.5139	28.4728
+	1.94429	0.0113687	-1.61729	0.325947	M9PBU9;A0A1F4	Protein eyes shut	eys	13	13	7.3	234.1	24.952	24.7247	24.8238	25.886	27.1159	26.3505
+	1.46675	0.0341386	-1.64767	0.319154	Q9VIT5;M9PG89			6	6	24.2	30	24.6925	25.4865	25.7133	27.6905	26.9053	26.2395
+	1.78018	0.0165891	-1.65708	0.31708	Q9VJ87	Pre-mRNA-splicing factor CWC22 homolog	ncm	12	12	11.9	151.63	24.6117	25.0893	24.697	27.0283	26.6324	25.7085
+	2.12202	0.00755061	-1.66324	0.315729	Q9VL71		Srp54	16	16	39.4	58.365	26.2664	26.4756	26.4448	28.4057	28.3655	27.4054
+	2.07808	0.00835448	-1.66788	0.314714	Q7KVQ0	Probable H/ACA ribonucleoprotein complex subunit 1	CG4038	9	9	39.7	22.665	26.2403	26.5695	26.3621	28.2366	28.5205	27.4184
+	1.99236	0.0101775	-1.68534	0.31093	Q9VSR8			15	15	40.1	54.035	25.5875	25.9086	25.9028	27.1391	28.1895	27.1263
+	2.5428	0.00286551	-1.69765	0.308288	M9NH51;M9NDZ4;M9NF89;Q24562	Splicing factor U2AF 50 kDa subunit	LS2;U2af50	10	10	36.1	39.456	24.9638	24.6731	24.512	26.8622	26.1656	26.2141
+	1.56797	0.0270417	-1.70452	0.306823	C1C553;Q95U15;A0A0B4KG65;E1JIK9;E1JIK6;Q8INF1;Q8I062		Mf	27	1	78.9	36.355	25.9992	26.2333	26.168	28.8005	27.1556	27.558
+	1.68614	0.0205996	-1.71159	0.305323	Q9VIV0;M9PBE1			15	15	14.7	144.97	21.2244	20.0462	21.3906	22.9109	22.6074	22.2778
+	2.19499	0.00638283	-1.72383	0.302744	Q2MGL7			2	2	4	55.754	25.5853	25.1917	25.6444	27.1752	27.7236	26.694
+	2.34425	0.00452632	-1.73357	0.300707	Q9VAW1;Q9VAW2		Moca-cyp	35	35	31.6	112.79	28.2691	28.373	28.3127	30.6244	29.9198	29.6112
+	1.70808	0.0195848	-1.73762	0.299864	Q9VXW4;Q9VXW3		CG9123-RA	2	2	6.9	48.732	20.6575	19.7962	19.9573	22.6205	21.4015	21.6019
+	1.56936	0.0269548	-1.74711	0.297898	P35416;A4V1N9	Paramyosin, short form	Prm	41	9	55	74.276	26.7227	26.6269	26.8488	27.588	29.3467	28.505
+	1.73301	0.0184923	-1.74897	0.297515	Q9V5P6	H/ACA ribonucleoprotein complex subunit 3	CG7637	4	4	45.3	7.6337	26.0212	26.3147	26.1771	28.2429	28.4819	27.0352
+	1.43942	0.0363564	-1.7524	0.296807	Q8MKL4;A1ZAQ4			2	2	4.1	53.507	24.3758	23.0004	24.1286	26.3357	25.1552	25.2711
+	2.2546	0.00556417	-1.7592	0.295412	C8VV14;P07764;F3YDE2;A4V3G1;P07764-3;P07764-2	Fructose-bisphosphate aldolase	Ald;Ald-RC;Ald-RH	25	25	70.6	39.047	24.1016	24.2668	24.8143	25.9274	26.6364	25.8963
+	2.29428	0.00507828	-1.76917	0.293377	Q7K1H5			4	4	26.9	25.712	24.9721	25.0452	24.7014	27.274	26.403	26.3493
+	3.52764	0.000296727	-1.78402	0.290374	Q9VSA3	Probable medium-chain specific acyl-CoA dehydrogenase, mitochondrial	CG12262	15	15	34.1	45.871	25.7195	25.3982	25.5235	27.5248	27.1143	27.3541
+	1.69991	0.0199569	-1.8138	0.284441	Q8IRG6;Q8IRG6-2	FACT complex subunit spt16	dre4	19	19	20.5	123.58	24.1564	24.3745	24.5231	26.3807	26.8531	25.2616
+	1.93287	0.0116715	-1.83696	0.279911	D1YSG0;L0MN91;Q7KQP6;X2JD89;L0MPZ1		bt	228	228	32.2	1000.1	27.0221	26.8192	26.9082	28.1049	29.5211	28.6343
+	2.25684	0.00553555	-1.85197	0.277013	Q0E8P1;Q9VIX6			3	3	16.4	26.538	25.7398	25.4779	25.6556	27.8987	27.7077	26.8227
+	2.20175	0.0062842	-1.85221	0.276968	Q9VF92;A0A0B4KG69		ear	2	2	3.8	100.23	21.6868	22.3538	22.2984	24.3613	24.1112	23.4232
+	1.93748	0.0115484	-1.87859	0.27195	Q9W330;Q9GNH8	Hexokinase	Hex-A	9	9	22.7	59.228	22.4889	22.8024	23.0132	24.1468	25.4314	24.3621
+	1.8398	0.0144609	-1.90391	0.267219	Q7PLL6			6	6	2.9	293.91	21.0547	21.5971	22.599	23.5126	23.8134	23.6366
+	1.64464	0.0226654	-1.91676	0.264848	X2JFW6;Q9VX35			10	10	29	37.254	27.345	27.2992	26.4131	29.7753	28.3069	28.7253
+	2.73074	0.00185891	-1.93239	0.261995	Q9VL70		yip2	24	24	65.8	41.61	27.1134	27.3175	27.326	29.6944	28.9388	28.9209
+	2.02261	0.00949271	-1.93816	0.260948	Q9VGQ1			16	16	42.1	49.924	26.5273	27.0613	26.8069	27.9734	29.0305	29.206
+	2.71392	0.00193233	-1.95857	0.257282	A1Z7J7;A1Z7J6;A0A0B4LEY1;A0A0B4LEZ1		Sec31	6	6	7.3	136.01	22.1344	22.7453	22.9017	24.6682	24.7069	24.2821
+	2.89178	0.00128299	-1.97646	0.254113	Q9VM49		Caper	19	19	39.2	66.481	26.5518	26.775	26.7686	28.6697	29.0825	28.2727
+	2.00347	0.0099205	-1.9839	0.252806	E1JGV6;O44081	H/ACA ribonucleoprotein complex subunit 4	Nop60B	23	23	48	56.83	26.0399	26.7369	26.2752	28.8135	28.6017	27.5884
+	4.06534	8.60313e-05	-1.99292	0.25123	A1ZBJ2			11	11	24.7	68.367	23.8846	23.9622	23.9238	25.6742	26.024	26.0512
+	3.62895	0.000234992	-2.02126	0.246343	A0A0B4KGI5;E1JIJ8;P07140	Carboxylic ester hydrolase;Acetylcholinesterase;Acetylcholinesterase 16 kDa subunit;Acetylcholinesterase 55 kDa subunit	Ace	21	21	41	70.793	25.9625	25.782	25.6843	27.7785	28.0945	27.6197
+	1.85979	0.0138104	-2.04186	0.24285	Q9VSL3	Pyrimidodiazepine synthase	GstO1;se	10	10	40.7	28.412	26.0412	25.8985	26.1292	27.532	29.0284	27.634
+	2.72263	0.00189396	-2.04677	0.242025	M9PCI2;Q9V3U2	H/ACA ribonucleoprotein complex subunit 2-like protein	NHP2	5	5	18.1	17.723	24.9926	24.9739	24.6753	27.3857	26.9173	26.4791
+	2.73434	0.00184356	-2.04799	0.241821	Q7K3W4		qsm	6	6	18.6	45.561	24.6377	24.4082	24.0217	26.027	26.4168	26.7677
+	1.98482	0.0103558	-2.06954	0.238235	Q7K5N8;A1ZAU4		CG4847-RD	6	6	29	40.766	24.6573	24.3821	25.1204	26.1522	27.5261	26.6901
+	2.61173	0.00244495	-2.13706	0.227343	A8JNI2			20	2	14.1	185.9	27.4867	27.552	27.6296	30.0784	29.9248	29.0763
+	2.39268	0.0040487	-2.16518	0.222954	Q868Z9-2	Papilin	Ppn	55	1	26.2	299.52	22.0622	21.2373	21.9651	23.5939	23.7416	24.4246
+	2.24179	0.00573074	-2.17408	0.221583	M9PBJ0;M9PDZ6;M9PEA0;M9PDZ9;M9PDS3;Q9I7U4-4;Q9I7U4;Q9I7U4-5;M9PEA5;M9PGY4;M9PBI9;M9PDS8;M9NDX0;Q9I7U4-2;M9PGZ0;M9PEA9	Titin	sls	143	8	12.7	2053.6	24.2819	23.0634	23.6697	25.6472	26.2406	25.6494
+	3.30519	0.000495233	-2.17979	0.220707	Q9I7U4-3	Titin	sls	156	0	11.5	2041.3	26.6668	26.4851	26.6108	28.6166	29.1711	28.5144
+	1.95999	0.0109649	-2.22318	0.214169	Q9VWL4			9	9	24.7	59.989	28.0865	27.4617	27.5116	29.1225	30.6938	29.913
+	1.74842	0.0178476	-2.23556	0.212339	A4V1N8;P35415	Paramyosin, long form	Prm	76	44	71	102.34	28.4505	28.1805	28.542	29.7056	31.6569	30.5172
+	2.46039	0.00346424	-2.23579	0.212305	P26686-3;A0A0C4DHG5;P26686-2;P26686-5;P26686;P26686-7	Serine-arginine protein 55	B52	9	9	22.2	37.535	25.1938	25.3511	25.1757	28.1873	27.0676	27.1731
+	1.96539	0.0108295	-2.25333	0.20974	Q7K2W6		PPO1	56	56	68.8	79.09	25.2545	25.0792	25.2527	26.7152	28.3976	27.2336
+	1.69918	0.0199901	-2.25573	0.209391	Q9XYZ9		GstE12	11	11	52.9	25.177	25.3199	25.2611	25.2612	26.4797	28.5631	27.5667
+	1.89713	0.0126729	-2.31724	0.200651	M9MS06;P18091-4;M9PGA7;P18091-3;P18091;F0JAG6;P18091-2;P18091-5	Alpha-actinin, sarcomeric	Actn	54	54	64.2	103.83	27.3449	27.193	27.217	28.5894	30.4408	29.6764
+	1.45819	0.0348183	-2.32653	0.199363	X2JCE8		trol	125	0	39.7	465.22	25.244	24.8514	25.5598	26.4033	28.8524	27.3791
+	4.21904	6.03889e-05	-2.34448	0.196898	Q9VPC1		CG4042-RA	4	4	14.4	32.893	23.5901	23.2988	23.1564	25.7572	25.6905	25.631
+	1.69663	0.020108	-2.35309	0.195726	Q9VT15			3	3	12.7	26.882	22.3816	23.9406	23.947	25.0757	26.0508	26.2019
+	2.41535	0.00384283	-2.35491	0.19548	Q868Z9;Q868Z9-6;Q868Z9-5	Papilin	Ppn	58	4	27.1	313.03	25.8428	25.5267	25.6649	27.4172	28.7282	27.9537
+	3.1207	0.000757357	-2.3876	0.1911	Q9VYE9		CG1622-RA	10	10	35.7	45.473	23.47	23.0657	23.8618	26.0326	25.8944	25.6333
+	3.27282	0.000533561	-2.4447	0.183685	Q9V9M8;Q8SZU4			5	5	19.1	32.061	27.4953	27.5919	27.8881	30.3338	30.2923	29.6832
+	3.19473	0.000638664	-2.45943	0.181818	Q7JXB5;A8DYI3		Pepck	18	18	32.4	70.672	23.9906	24.0634	24.01	26.8796	26.5518	26.0109
+	1.74486	0.0179946	-2.46803	0.180737	M9NG50;M9PHG2;C7LAH9;P46150-2;P46150;P46150-3;P46150-4;P46150-5	Moesin/ezrin/radixin homolog 1	Moe	13	13	25.4	68.14	22.6091	22.426	23.3774	24.1377	25.8452	25.8337
+	2.1642	0.00685177	-2.48016	0.179224	Q8IQB8;E1JI93;Q9VSU2		Tequila	3	3	3.9	160.13	22.6307	22.0281	22.05	24.0858	25.5674	24.4962
+	1.38904	0.0408279	-2.52065	0.174265	Q9W401;Q9W401-2	Probable citrate synthase, mitochondrial	kdn	15	15	38.4	51.574	23.8104	24.3834	24.4775	25.7946	26.0606	28.378
+	2.37713	0.00419636	-2.56835	0.168597	M9PEV2;Q9VSS9			8	8	8.4	123.7	26.8679	26.7803	26.7053	30.1953	28.7455	29.1177
+	2.50454	0.00312939	-2.56877	0.168548	Q9VEJ1		SF1	17	17	33.2	87.373	25.678	26.0184	25.7815	28.7549	28.8157	27.6135
+	1.40716	0.0391597	-2.61079	0.16371	Q8SWS3			3	3	33.1	17.337	20.322	20.8559	20.3954	21.8432	22.8293	24.7332
+	2.65542	0.00221094	-2.61278	0.163483	A1ZB71		GstE6	6	6	27.5	25.014	22.7064	21.6894	21.6011	24.5066	24.8495	24.4793
+	3.04174	0.000908358	-2.6303	0.161511	O02649	60 kDa heat shock protein, mitochondrial	Hsp60;Hsp60C	8	8	16.2	60.808	22.0106	21.6232	22.4388	24.7404	24.3045	24.9187
+	2.88558	0.00130144	-2.63602	0.160872	Q9VH84;A8JQW3		Pnn	5	5	20.5	35.907	22.9317	23.7731	23.337	26.3777	25.9566	25.6157
+	1.36182	0.0434694	-2.6391	0.160529	Q8SYQ4			3	3	26.4	16.456	22.6419	22.5374	22.6962	24.173	27.0588	24.561
+	1.62042	0.023965	-2.65342	0.158942	P22769	Proteasome subunit alpha type-7-1	Prosalpha4	4	4	20.1	27.973	22.9598	22.8928	20.7578	25.248	24.6597	24.6629
+	1.84453	0.0143044	-2.68118	0.155914	P11596	Female-specific protein transformer	tra	2	2	6.6	24.134	23.0394	21.965	22.8898	26.4064	24.6294	24.902
+	1.75923	0.0174088	-2.68708	0.155278	D1FYT3;Q9VAI6	General odorant-binding protein 99b	Obp99b	4	4	39.6	17.188	24.2318	24.3282	24.7831	26.3601	28.4606	26.5836
+	2.53765	0.00289967	-2.695	0.154428	Q9VP78			2	2	5.1	45.977	20.8062	21.8568	21.6234	23.8903	24.6545	23.8265
+	1.66146	0.0218044	-2.72441	0.151311	M9PH69;A0A499NPJ3;M9NGG3;Q9VXV8;M9NEI3		Cngl	3	3	2.7	209.73	26.3545	24.3001	24.8844	28.3973	28.2657	27.0492
+	2.43546	0.00366896	-2.73821	0.14987	Q9VIX7;Q8INW9;M9PDP3		fon	3	3	9.4	58.031	23.9345	23.2276	23.0266	25.9192	26.8283	25.6559
+	2.57074	0.00268696	-2.74432	0.149237	Q9VXU3			7	7	19.9	56.701	24.5803	24.7116	24.8898	27.6778	28.0453	26.6915
+	2.35454	0.00442038	-2.77555	0.146041	Q9VF05			2	2	9.1	18.941	21.0454	20.8465	20.6394	24.5485	23.1773	23.1322
+	1.96913	0.0107366	-2.80305	0.143284	Q9VDT1		Arc42	3	3	7.7	43.654	23.0561	21.5274	21.0055	24.7989	24.6984	24.5009
+	3.47794	0.000332706	-2.80499	0.143091	A0A0C4DHG2;Q07171-6;Q07171	Gelsolin	Gel	24	1	36.1	88.373	25.8507	25.624	25.8492	28.7106	28.9019	28.1264
+	1.66966	0.0213962	-2.82167	0.141447	Q9VU51;M9PFH7		trn	1	1	1.1	81.906	20.6383	20.343	20.633	24.8527	22.8844	22.3422
+	3.11781	0.000762407	-2.82308	0.141309	A1Z784;A8DY67		ACC	208	7	74.4	278.59	28.7639	28.6222	28.6173	32.0737	31.0643	31.3346
+	1.7199	0.0190591	-2.86967	0.136818	Q7JWQ7		Swim	17	17	46.4	48.786	25.2843	24.9704	24.8544	26.8105	29.3249	27.5827
+	1.99423	0.0101336	-2.89616	0.134328	A0A0B4JD95		zip	174	3	67.2	226.75	25.2549	23.613	24.2901	28.1032	26.9703	26.773
+	2.92665	0.001184	-2.89754	0.1342	Q9W1I6		ytr	9	9	47.9	21.544	25.6204	25.6226	25.5775	28.6133	29.0512	27.8486
+	1.77768	0.0166849	-2.9219	0.131953	Q9VVZ4			3	3	44.4	15.946	21.1837	22.0258	20.9882	23.4641	23.8671	25.6322
+	3.78136	0.00016544	-2.95493	0.128967	P54357;M9NEW1	Myosin-2 essential light chain	Mlc-c	9	9	66.7	16.613	28.6349	28.5607	28.6557	31.8031	31.7687	31.1443
+	2.99362	0.00101479	-2.97338	0.127328	Q9V9T5			45	4	68.5	76.514	28.4673	28.3185	28.3332	32.0331	30.9954	31.0106
+	3.20755	0.000620084	-3.01319	0.123863	Q0E9E2	Pyruvate carboxylase	PCB	118	3	80.1	132.67	31.938	31.8332	31.885	35.5097	34.5319	34.6542
+	2.31784	0.00481017	-3.05832	0.120048	P05661-2;E1JHJ5;P05661-26;P05661-25	Myosin heavy chain, muscle	Mhc	191	0	63.8	224.41	30.2502	30.5101	30.9663	33.455	34.5725	32.874
+	1.90572	0.0124247	-3.06952	0.119119	Q9W4Y3;M9NFS1;E1JJC0;M9NDL5;M9NES6;M9NE61;M9NDM1;M9NFR6;A0A023GRW4		trol	128	0	37.7	496.94	27.164	26.2771	26.4715	28.7533	30.9671	29.4007
+	1.36789	0.0428661	-3.07764	0.118451	P48588	40S ribosomal protein S25	RpS25	3	3	27.4	13.201	21.204	21.8731	23.1316	24.5849	23.9731	26.8836
+	3.60174	0.000250183	-3.08851	0.117562	Q59E58;A0A0B4JD57		zip	175	0	67.6	226.91	29.0014	28.8934	29.0066	32.3009	32.3067	31.5593
+	2.25944	0.00550254	-3.13186	0.114082	P05661-17;P05661-22;M9ND95;E1JHJ4;P05661-16;P05661-11	Myosin heavy chain, muscle	Mhc	189	2	63.7	224.49	28.2342	28.2127	28.5218	31.1592	32.5486	30.6565
+	1.67694	0.0210409	-3.14431	0.113101	Q9VL63;M9PB85	UPF0430 protein CG31712	CG31712	10	10	24.1	35.525	23.4768	21.9182	23.853	26.1767	27.3129	25.1912
+	2.43464	0.00367587	-3.18107	0.110256	Q9VGM2;Q8INK3;Q8INK2		fabp	9	9	60.8	14.502	25.4143	25.5346	25.5451	27.9199	29.6758	28.4415
+	1.58592	0.0259468	-3.19616	0.109109	Q9VY15		CG14411-RA	7	7	9.3	93.935	22.9972	23.0193	20.2966	25.638	25.3092	24.9543
+	2.55798	0.00276709	-3.27044	0.103633	M9PC89;P17133	U1 small nuclear ribonucleoprotein 70 kDa	snRNP-U1-70K	13	13	28.3	52.9	24.2075	24.3294	25.3482	28.3357	28.1347	27.226
+	2.58439	0.00260384	-3.27639	0.103207	Q6IM52			1	1	4.7	21.784	21.6499	21.375	20.1796	24.2705	24.0569	24.7064
+	1.96745	0.0107783	-3.28558	0.102552	M9NET2;A0A6H2EG25;M9NGK3;M9NGL3;Q8IRV9;X2JE09;X2JAC7;Q8IRV7		trol	127	2	41.9	431.62	24.9056	23.8975	24.0038	26.6313	28.822	27.2103
+	1.58662	0.0259049	-3.31079	0.100775	Q9VR45			1	1	5.5	28.171	22.6763	20.5902	23.8055	25.4553	25.5339	26.0152
+	2.07024	0.0085066	-3.34932	0.0981196	P08120	Collagen alpha-1(IV) chain	Cg25C	6	6	4	174.3	26.3784	25.5128	25.732	28.247	30.4394	28.9848
+	2.15894	0.00693515	-3.35725	0.0975815	Q7K1I4	Tetraspanin	Tsp42Ea	2	2	10.2	25.94	21.4678	21.5273	21.2775	23.9252	24.3562	26.0629
+	1.94944	0.0112345	-3.35893	0.0974677	Q9VLX0		LKR	14	14	20.7	103.12	20.327	21.0516	20.4186	24.6828	22.5193	24.6719
+	1.83757	0.0145356	-3.38702	0.0955887	Q9W078		Cpr62Bb;Cpr66Cb	5	5	51	21.206	23.937	23.2869	24.779	26.536	28.7716	26.8563
+	3.47045	0.000338497	-3.4264	0.0930145	Q99323-2;Q99323-4		zip	167	0	64.7	226.93	27.2837	27.0763	27.2557	30.9369	30.9135	30.0445
+	1.48839	0.0324796	-3.42644	0.0930118	Q9VHX4			12	12	42.2	36.862	22.915	23.7448	23.9261	25.9896	28.9937	25.8819
+	2.28553	0.00518171	-3.44466	0.0918449	Q9VCP0;Q9VCP0-2	Transcription elongation factor B polypeptide 3	EloA	4	4	6.4	71.161	21.0856	21.443	21.6518	24.9827	25.7959	23.7357
+	3.79337	0.000160929	-3.45696	0.0910652	Q7KN97	Pyruvate carboxylase	PCB	117	2	80.4	130.86	25.7474	25.4318	25.5979	29.4972	28.709	28.9417
+	1.52543	0.0298244	-3.46912	0.0903008	Q6NNV7;Q5LJT0			6	6	31.6	27.301	23.2253	21.8478	20.6265	24.6752	26.8367	24.5951
+	1.57005	0.0269121	-3.46937	0.0902851	M9MSI3;Q9V3G8		BG:DS00180.2	11	11	34.1	41.154	23.4788	22.8058	24.8312	26.3599	28.821	26.3431
+	1.69901	0.019998	-3.54492	0.0856789	M9PCJ6;M9PC41;M9PBZ0;M9PB30;M9PC45;M9PBZ4;M9PEI7;M9PC48;M9PEH5;M9NER8;M9NCR4;M9PCJ8;M9PB31;M9NE82		dp	235	11	20.4	1986.2	24.6064	22.8795	24.9239	26.5754	28.9809	27.4883
+	1.45411	0.035147	-3.54868	0.0854555	O97062		Ccp84Ae	12	12	78.8	21.34	20.6589	21.8691	21.5511	22.7617	26.0424	25.921
+	1.58806	0.0258191	-3.55112	0.0853113	Q6NMY2		BEST:GH10831	4	4	20.3	20.578	24.1355	21.8626	22.2504	24.9754	27.5671	26.3594
+	1.58782	0.0258332	-3.6234	0.0811421	A0A0B4K864;A0A0B4K775;Q7K4K7		cbs	1	1	2.5	69.658	20.5209	21.995	21.9604	24.2452	26.9704	24.131
+	2.44116	0.00362106	-3.71205	0.0763067	REV__P28668-2;REV__P28668;Q4QQ01;Q9VI80			2	2	4.5	107.83	28.0952	28.065	26.3308	31.545	31.0184	31.0637
+	1.90636	0.0124062	-3.74175	0.0747517	A1Z7G2		CG14752-RA	4	4	23.2	13.032	25.9136	25.7189	26.5304	28.2674	31.1209	29.9998
+	1.54962	0.0282085	-3.78286	0.0726515	X2JAW6;P15215	Laminin subunit gamma-1	LanB2	29	29	26.3	182.34	22.9109	21.3632	23.4758	24.5459	27.6124	26.9402
+	2.50899	0.0030975	-3.82703	0.0704611	Q9VV95			2	2	25.4	13.128	24.0277	24.1079	24.1189	27.0325	29.0567	27.6464
+	1.69217	0.0203158	-3.85607	0.0690569	X2JEB6;Q9W303	Chitinase-like protein Idgf4	Idgf4	12	11	33.5	48.604	24.2061	21.6346	22.9039	25.3326	27.5471	27.4332
+	2.60937	0.00245826	-3.86736	0.0685188	Q9VL01		CG5390-RA	22	22	57.9	44.819	22.9366	22.7894	22.866	25.9098	27.8218	26.4623
+	4.50938	3.09472e-05	-3.93647	0.0653138	O96838	Putative 1-phosphatidylinositol 3-phosphate 5-kinase	fab1	16	16	10.6	204.63	16.9289	17.2919	17.3159	21.1544	20.8545	21.3371
+	1.94314	0.0113987	-3.96774	0.0639133	Q9VMV5		vkg	15	15	7.8	193.77	24.4997	23.8616	24.5189	26.9294	29.8933	27.9608
+	1.35347	0.0443128	-4.00624	0.0622303	A0A126GUT1;Q9VGS2	Translationally-controlled tumor protein homolog	Tctp	6	6	39	19.637	24.8658	20.6001	21.5642	25.4268	27.1268	26.4953
+	2.3988	0.00399209	-4.01822	0.0617158	Q9V9A7	Probable methylcrotonoyl-CoA carboxylase beta chain, mitochondrial	l(2)04524	29	29	60.2	62.648	24.7275	23.3512	22.5802	28.0119	27.5437	27.1581
+	1.32139	0.0477101	-4.10092	0.0582775	Q7K0W4		CG6564	12	12	43	38.134	23.3224	20.2741	23.4378	25.6764	28.4645	25.1962
+	3.31668	0.0004823	-4.16085	0.0559062	Q8IRV8		trol	125	1	43	430.28	20.8186	21.5607	20.1867	24.9268	25.0296	25.0922
+	3.27823	0.000526949	-4.40065	0.0473447	M9PB32;M9PEI1		dp	226	2	18.6	2082	20.7911	22.0493	21.4291	25.6715	26.2858	25.5142
+	2.13818	0.00727479	-4.40255	0.0472825	Q9VGA3			8	7	35.9	25.331	21.486	21.2361	21.9565	24.4896	27.4249	25.9718
+	1.53272	0.0293278	-4.48318	0.0447124	Q9V3Z9		BG:DS00180.3	7	7	37.2	29.702	23.6037	22.8626	25.4674	26.8347	30.5701	27.9784
+	1.61954	0.024014	-4.48991	0.0445044	A1Z6V5		Spn43Ab	6	6	17	43.378	21.0063	20.1443	21.5412	23.1665	25.7035	27.2917
+	2.03459	0.00923451	-4.5634	0.042294	Q9VV17			1	1	4.9	22.232	22.7739	20.6552	22.6692	25.422	27.7793	26.5872
+	2.04351	0.0090467	-4.64777	0.0398916	A0A0B4LHL1;Q9VC50;Q8IMV7		CG13627-RB	6	6	12.3	67.413	21.0204	21.0802	21.276	23.8919	27.176	26.2522
+	2.54474	0.00285274	-4.69	0.038741	Q9VV18			2	2	22.4	16.63	21.8015	22.6313	21.0969	25.4251	27.2874	26.8873
+	2.11344	0.00770126	-4.69289	0.0386633	Q9VC18			26	26	51.5	63.323	21.7777	23.1328	24.062	26.5	28.8361	27.7151
+	2.88368	0.00130714	-4.79788	0.0359497	Q7JR82			2	2	2.1	117.28	21.8154	22.3405	21.2169	27.4609	26.5833	25.7222
+	2.3301	0.00467623	-4.86903	0.0342197	Q9VZG1		Cpr64Ab	4	4	42.5	12.458	23.2513	21.7451	21.8704	25.817	28.2032	27.4538
+	3.19212	0.000642514	-5.13589	0.0284409	P05661-19;P05661-4;P05661-14;P05661-8;P05661-9;P05661-7;P05661-6;P05661-5;P05661;P05661-15	Myosin heavy chain, muscle	Mhc	188	1	63.4	224.53	21.9151	21.1357	21.8737	25.9486	27.5667	26.8169
+	1.27476	0.0531176	-5.13747	0.0284097	Q00174	Laminin subunit alpha	LanA	34	34	12.3	411.15	22.2205	22.109	23.1957	23.9829	30.026	28.9286
+	3.76685	0.00017106	-5.45098	0.0228608	Q8IQ71;M9MRW0;M9PEI6		dikar	3	3	0.9	338.17	21.0536	20.7345	22.0484	26.8332	26.7615	26.5948
+	2.55628	0.00277791	-5.50214	0.0220644	Q9VZF9		Cpr64Ad	10	10	45.7	24.279	21.1015	21.3541	22.8632	26.0118	27.9156	27.8978
+	3.86766	0.000135624	-5.96278	0.0160334	Q9VAM2			2	2	2.5	106.46	21.987	21.5174	20.6858	27.6514	27.0825	27.3447
+	3.2279	0.000591703	-6.37416	0.0120555	A1Z8Q0		TwdlBeta	4	3	27.8	21.597	21.0794	21.009	21.4341	26.4448	28.6353	27.5649
