# Supplementary material for: In vivo identification of Drosophila rhodopsin interaction partners by biotin proximity labeling
Source: Sci Rep. 2024 Jan 23;14:1986. doi: 10.1038/s41598-024-52041-3 (PMC10805788; doi:10.1038/s41598-024-52041-3)
Supplement: Supplementary file 4 — Supplementary Table 3. [file 41598_2024_52041_MOESM4_ESM.xlsx]

## Sheet: Supplemetary Table 3
								Total Unique Peptide Count	Total Unique Peptide Count	Total Unique Peptide Count	Total Unique Peptide Count	Total Unique Peptide Count	Total Unique Peptide Count	Total Unique Peptide Count	Total Unique Peptide Count	Total Unique Peptide Count	Total Unique Peptide Count	Total Unique Peptide Count	Total Unique Peptide Count	Total Unique Peptide Count	Total Unique Peptide Count	Total Unique Peptide Count	Total Unique Peptide Count	Total Unique Peptide Count	Total Unique Peptide Count	Total Unique Peptide Count	Total Unique Peptide Count	Total Unique Peptide Count	Total Unique Peptide Count	Total Unique Peptide Count	Total Unique Peptide Count	Total Unique Peptide Count	Total Unique Peptide Count	Total Unique Peptide Count	Total Unique Peptide Count	Total Unique Peptide Count	Total Unique Peptide Count	Total Unique Peptide Count	Total Unique Peptide Count	Total Unique Peptide Count	Total Unique Peptide Count	Total Unique Peptide Count	Total Unique Peptide Count	Total Unique Peptide Count	Total Unique Peptide Count	Total Unique Peptide Count	Total Unique Peptide Count	Total Unique Peptide Count	Total Unique Peptide Count
in-gel digestion								Uncategorized Sample	Uncategorized Sample	Uncategorized Sample	Uncategorized Sample	Uncategorized Sample	Uncategorized Sample	Uncategorized Sample	Uncategorized Sample	Uncategorized Sample	Uncategorized Sample	Uncategorized Sample	Uncategorized Sample	Uncategorized Sample	Uncategorized Sample	Uncategorized Sample	Uncategorized Sample	Uncategorized Sample	Uncategorized Sample	Uncategorized Sample	Uncategorized Sample	Uncategorized Sample	Uncategorized Sample	Uncategorized Sample	Uncategorized Sample	Uncategorized Sample	Uncategorized Sample	Uncategorized Sample	Uncategorized Sample	Uncategorized Sample	Uncategorized Sample	Uncategorized Sample	Uncategorized Sample	Uncategorized Sample	Uncategorized Sample	Uncategorized Sample	Uncategorized Sample	Uncategorized Sample	Uncategorized Sample	Uncategorized Sample	Uncategorized Sample	Uncategorized Sample	Uncategorized Sample
#	Visible?	Starred?	Identified Proteins (907)	Accession Number	Alternate ID	Molecular Weight	Protein Grouping Ambiguity	wt_M1a	wt_M2a	wt_M3a	wt_M4a	wt_M5a	wt_M6a	wt_M7a	wt_M8a	wt_M9a	wt_M10a	TbIDwt_M1a	TbIDwt_M2a	TbIDwt_M3a	TbIDwt_M4a	TbIDwt_M5a	TbIDwt_M6a	TbIDwt_M7a	TbIDwt_M8a	TbIDwt_M9a	TbIDwt_M10a	wt_M1b	wt_M2b	wt_M3b	wt_M4b	wt_M5b	wt_M6b	wt_M7b	wt_M8b	wt_M9b	wt_M10b	TbIDwt_M1b	TbIDwt_M2b	TbIDwt_M3b	TbIDwt_M4b	TbIDwt_M5b	TbIDwt_M6b	TbIDwt_M7b	TbIDwt_M8b	TbIDwt_M9b	TbIDwt_M10b	wt_M11	TbIDninA_M11
1	true	Empty	Pyruvate carboxylase OS=Drosophila melanogaster OX=7227 GN=PCB PE=1 SV=1	Q0E9E2 (+1)	PCB	133 kDa	true	21	28	16	18	6	0	1	2	1	0	18	27	13	2	4	1	0	0	0	0	37	32	25	11	15	7	10	13	5	4	23	31	17	6	9	3	2	7	4	0	23	14
2	true	Empty	ATP synthase subunit alpha, mitochondrial OS=Drosophila melanogaster OX=7227 GN=blw PE=1 SV=2	P35381	blw	59 kDa	true	4	1	1	6	8	2	0	0	0	0	9	4	6	5	34	10	5	4	4	0	5	6	5	6	18	4	4	1	0	0	8	7	5	6	43	9	7	5	5	3	7	5
3	true	Empty	Transient receptor potential protein OS=Drosophila melanogaster OX=7227 GN=trp PE=1 SV=3	P19334 (+1)	trp	143 kDa	true	0	0	0	0	0	0	0	0	0	0	111	23	9	4	9	1	1	0	1	0	1	0	0	0	0	0	0	0	0	0	60	14	13	8	9	1	5	2	0	0	0	2
2024-01-05	true	Empty	Sodium/potassium-transporting ATPase subunit alpha OS=Drosophila melanogaster OX=7227 GN=Atpalpha PE=1 SV=1	E1JIR4	Atpalpha	111 kDa	true	16	3	4	0	0	0	0	0	0	0	42	25	34	1	6	1	3	3	0	0	18	17	21	1	0	0	0	0	0	0	25	21	30	9	8	2	3	6	1	0	4	12
2024-02-05	true	Empty	Sodium/potassium-transporting ATPase subunit alpha OS=Drosophila melanogaster OX=7227 GN=Atpalpha-RA PE=2 SV=1	H9ZJM5 (+1)	Atpalpha-RA	116 kDa	true	16	3	4	0	0	0	0	0	0	0	41	25	33	1	6	1	3	3	0	0	17	17	20	1	0	0	0	0	0	0	24	21	29	9	8	2	3	6	1	0	4	12
2024-01-06	true	Empty	RH02588p OS=Drosophila melanogaster OX=7227 GN=Arr2 PE=2 SV=1	A8E775 (+1)	Arr2	45 kDa	true	0	0	0	0	2	11	0	0	0	0	10	9	8	2	9	48	18	12	6	1	0	1	1	3	4	7	10	2	0	0	6	8	7	4	7	39	32	8	8	3	1	2
2024-01-04	true	Empty	LD47405p OS=Drosophila melanogaster OX=7227 GN=Act57B-RA PE=2 SV=1	C8VV69 (+2)	Act57B-RA	42 kDa	true	6	3	1	4	3	5	15	3	2	0	8	8	7	3	7	11	31	17	5	1	4	6	3	3	7	4	12	6	1	0	6	6	5	6	6	5	19	11	8	3	5	8
2024-02-04	true	Empty	Actin-42A OS=Drosophila melanogaster OX=7227 GN=Act42A PE=1 SV=3	P02572	Act42A	42 kDa	true	6	3	1	4	3	5	15	3	2	0	6	8	6	3	5	11	31	19	4	1	3	7	2	2	6	5	12	5	2	0	6	6	5	5	5	5	18	10	8	2	5	6
2024-01-07	true	Empty	ADP/ATP translocase OS=Drosophila melanogaster OX=7227 GN=sesB-RD PE=2 SV=1	D1Z385 (+2)	sesB-RD	34 kDa	true	0	0	0	2	0	0	0	1	3	10	8	4	3	2	2	5	4	2	8	37	4	1	2	1	3	3	0	0	4	9	7	7	6	6	5	7	8	4	5	36	4	1
2024-01-08	true	Empty	Opsin Rh1 OS=Drosophila melanogaster OX=7227 GN=ninaE PE=1 SV=1	P06002	ninaE	41 kDa	true	0	0	0	0	0	0	0	0	1	0	8	5	4	13	5	2	2	1	16	2	0	1	1	2	1	0	0	0	2	2	8	6	8	20	6	4	5	5	18	6	3	2
2024-03-04	true	Empty	Actin 79B, isoform B OS=Drosophila melanogaster OX=7227 GN=Act79B PE=3 SV=1	M9PFZ6 (+1)	Act79B	42 kDa	true	4	2	1	3	2	3	11	2	1	0	6	6	4	3	5	8	26	14	2	1	2	5	1	1	5	3	11	4	1	0	4	4	4	3	5	4	19	6	6	1	3	5
2024-01-10	true	Empty	Calcium-transporting ATPase OS=Drosophila melanogaster OX=7227 GN=SERCA PE=1 SV=1	A0A0B4LGB7	SERCA	109 kDa	true	4	0	7	0	0	0	0	0	0	0	21	12	38	3	7	2	1	2	0	0	10	5	16	1	0	0	0	0	0	0	17	14	30	10	4	2	3	1	0	0	2	5
9	true	Empty	Prominin, isoform D OS=Drosophila melanogaster OX=7227 GN=prom PE=1 SV=1	B7YZQ3	prom	138 kDa	true	0	0	0	0	0	0	0	0	0	0	46	29	10	2	3	1	2	1	0	1	1	1	0	0	0	0	0	0	0	0	34	31	12	5	1	1	3	5	2	2	0	5
2024-02-10	true	Empty	Calcium-transporting ATPase OS=Drosophila melanogaster OX=7227 GN=Ca-P60A-RC PE=2 SV=1	E8NHA8 (+1)	Ca-P60A-RC	112 kDa	true	4	0	7	0	0	0	0	0	0	0	21	12	37	3	7	2	1	2	0	0	10	5	16	1	0	0	0	0	0	0	17	14	30	10	4	2	3	1	0	0	2	5
11	true	Empty	AT02348p OS=Drosophila melanogaster OX=7227 GN=UQCR-C2 PE=1 SV=1	Q9VV75	UQCR-C2	45 kDa	true	0	0	0	0	0	0	0	8	0	0	5	4	4	2	5	1	5	34	2	0	1	0	1	3	3	1	4	15	0	0	5	4	3	4	4	4	8	35	2	2	2	4
12	true	Empty	1-phosphatidylinositol 4,5-bisphosphate phosphodiesterase OS=Drosophila melanogaster OX=7227 GN=norpA PE=1 SV=1	X2JCI4	norpA	125 kDa	true	0	1	0	0	0	0	0	0	0	0	6	30	1	2	2	0	0	0	0	0	2	6	0	0	0	0	0	0	0	0	11	35	7	6	1	0	2	0	0	0	0	0
13	true	Empty	arginine kinase OS=Drosophila melanogaster OX=7227 GN=Argk1 PE=1 SV=1	A8JNP2	Argk1	42 kDa		1	0	0	2	2	2	2	2	0	0	1	0	0	2	2	5	14	11	0	0	1	2	5	4	6	4	6	8	0	0	2	0	0	7	0	2	12	15	0	5	3	2
2024-01-14	true	Empty	RT11146p (Fragment) OS=Drosophila melanogaster OX=7227 GN=chp-RA PE=2 SV=1	F0JAL7	chp-RA	147 kDa	true	7	0	0	0	0	0	0	0	0	0	52	4	1	0	1	0	0	0	1	0	10	0	0	0	0	0	0	0	1	0	22	0	0	0	0	0	0	0	0	0	0	0
2024-01-15	true	Empty	Neither inactivation nor afterpotential protein C OS=Drosophila melanogaster OX=7227 GN=ninaC PE=1 SV=2	P10676	ninaC	174 kDa	true	4	2	0	0	0	0	0	0	0	0	25	12	0	0	0	0	0	0	0	0	11	3	0	0	0	0	0	0	0	0	24	13	3	0	0	0	1	0	0	0	0	0
2024-02-15	true	Empty	FI21215p1 OS=Drosophila melanogaster OX=7227 GN=ninaC PE=2 SV=1	M9PCU0	ninaC	132 kDa	true	3	2	0	0	0	0	0	0	0	0	17	13	0	0	0	0	0	0	0	0	9	3	0	0	0	0	0	0	0	0	19	10	2	0	0	0	0	0	0	0	0	0
17	true	Empty	GH01077p OS=Drosophila melanogaster OX=7227 GN=UQCR-C1 PE=1 SV=2	Q9VFF0	UQCR-C1	52 kDa		0	0	0	0	0	5	2	0	0	0	2	2	2	2	3	14	9	2	0	1	1	0	1	1	1	2	6	1	0	0	3	2	4	2	1	8	15	4	4	4	1	2
2024-01-16	true	Empty	Na/Ca-exchange protein, isoform H OS=Drosophila melanogaster OX=7227 GN=Calx PE=1 SV=1	A0A0B4LHD7	Calx	107 kDa	true	0	0	0	0	0	0	0	0	0	0	24	14	12	1	0	0	0	0	0	0	0	0	0	0	0	0	0	0	0	0	12	11	12	1	2	1	2	0	0	1	0	0
2024-02-16	true	Empty	AT07459p OS=Drosophila melanogaster OX=7227 GN=Calx PE=1 SV=1	Q9VDG5	Calx	106 kDa	true	0	0	0	0	0	0	0	0	0	0	24	15	13	1	0	0	0	0	0	0	0	0	0	0	0	0	0	0	0	0	12	11	12	1	2	1	2	0	0	1	0	0
2024-03-16	true	Empty	Na/Ca-exchange protein, isoform D OS=Drosophila melanogaster OX=7227 GN=Calx PE=1 SV=1	A0A0B4K6R7	Calx	106 kDa	true	0	0	0	0	0	0	0	0	0	0	23	14	12	1	0	0	0	0	0	0	0	0	0	0	0	0	0	0	0	0	12	11	12	1	2	1	2	0	0	0	0	0
19	true	Empty	ATP synthase subunit beta OS=Drosophila melanogaster OX=7227 GN=ATPsynbeta PE=1 SV=1	L0MQ04 (+2)	ATPsynbeta	55 kDa		2	0	2	4	6	1	0	0	1	0	3	3	3	1	19	3	3	2	4	0	3	3	3	3	10	4	1	0	1	1	1	1	1	0	17	1	2	1	1	1	2	0
2024-01-18	true	Empty	Tubulin beta-1 chain OS=Drosophila melanogaster OX=7227 GN=betaTub56D PE=1 SV=2	Q24560	betaTub56D	50 kDa	true	1	0	0	0	7	1	0	0	0	0	1	0	0	2	16	1	0	0	2	0	2	1	2	3	11	1	0	0	0	0	2	3	2	2	18	5	7	0	0	0	6	4
2024-01-20	true	Empty	Spectrin beta chain OS=Drosophila melanogaster OX=7227 GN=beta-Spec PE=3 SV=1	M9PF16	beta-Spec	268 kDa	true	1	0	1	0	0	0	0	0	0	0	12	1	9	0	0	0	0	0	0	0	10	1	4	0	0	0	0	0	0	0	19	3	7	0	1	1	0	0	0	0	0	4
2024-02-20	true	Empty	Spectrin beta chain OS=Drosophila melanogaster OX=7227 GN=beta-Spec PE=1 SV=2	Q00963	beta-Spec	266 kDa	true	1	0	1	0	0	0	0	0	0	0	12	1	10	0	0	0	0	0	0	0	10	1	4	0	0	0	0	0	0	0	18	3	7	0	1	1	0	0	0	0	0	4
21	true	Empty	Porin, isoform D OS=Drosophila melanogaster OX=7227 GN=porin PE=3 SV=1	M9PD75 (+1)	porin	31 kDa	true	0	0	0	0	1	0	0	0	3	7	1	1	0	0	2	1	0	0	5	22	1	1	0	0	0	2	1	1	2	8	0	0	0	0	0	0	2	0	2	13	1	0
2024-01-22	true	Empty	Transient-receptor-potential-like protein OS=Drosophila melanogaster OX=7227 GN=trpl PE=1 SV=2	P48994	trpl	128 kDa	true	0	0	0	0	0	0	0	0	0	0	10	13	1	0	0	0	0	0	0	0	0	0	0	0	0	0	0	0	0	0	7	19	0	0	0	0	0	0	0	0	0	0
23	true	Empty	ATP synthase subunit gamma, mitochondrial OS=Drosophila melanogaster OX=7227 GN=ATPsyngamma PE=2 SV=2	O01666	ATPsyngamma	33 kDa	true	0	0	0	0	0	0	0	0	1	7	0	0	0	0	1	0	1	0	1	22	0	0	0	0	0	0	1	0	3	8	1	1	4	1	0	1	1	0	5	16	0	1
24	true	Empty	Inactivation-no-after-potential D protein OS=Drosophila melanogaster OX=7227 GN=inaD PE=1 SV=2	Q24008	inaD	74 kDa	true	0	0	0	0	0	0	0	0	0	0	0	1	4	3	1	0	0	0	1	0	0	0	0	0	0	0	0	0	0	0	4	2	4	2	0	2	0	1	2	0	5	16
26	true	Empty	LD30122p OS=Drosophila melanogaster OX=7227 GN=Vap33 PE=1 SV=1	Q9W4N8	Vap33	29 kDa	true	0	0	0	0	0	0	0	0	1	0	1	1	1	1	0	0	0	0	24	0	0	0	0	0	0	0	0	0	0	0	2	1	1	0	0	0	2	1	20	1	0	3
2024-01-25	true	Empty	Retinal degeneration B, isoform G OS=Drosophila melanogaster OX=7227 GN=rdgB PE=1 SV=1	E1JJK8	rdgB	136 kDa	true	0	0	0	0	0	0	0	0	0	0	18	2	1	0	2	0	0	0	0	0	8	0	0	0	0	0	0	0	0	0	18	4	6	0	0	0	0	0	0	0	0	6
2024-02-25	true	Empty	Retinal degeneration B, isoform H OS=Drosophila melanogaster OX=7227 GN=rdgB PE=1 SV=1	E1JJK6 (+1)	rdgB	139 kDa	true	0	0	0	0	0	0	0	0	0	0	17	2	1	0	2	0	0	0	0	0	8	0	0	0	0	0	0	0	0	0	17	4	6	0	0	0	0	0	0	0	0	5
28	true	Empty	Phosphate carrier protein, mitochondrial OS=Drosophila melanogaster OX=7227 GN=Mpcp1 PE=1 SV=1	Q7JUS9	Mpcp1	41 kDa	true	0	0	0	0	0	0	0	0	2	0	1	0	0	1	0	0	0	0	6	0	0	0	0	0	0	0	0	0	2	1	2	2	2	0	0	1	1	2	8	3	0	0
2024-01-27	true	Empty	Elongation factor 1-alpha 1 OS=Drosophila melanogaster OX=7227 GN=eEF1alpha1 PE=1 SV=2	P08736	eEF1alpha1	50 kDa	true	1	1	1	2	3	3	1	1	1	1	0	0	1	1	3	5	1	2	1	1	1	3	3	3	4	4	3	1	1	0	3	2	2	2	4	6	4	2	2	2	2	1
29	true	Empty	Ubiquitin-63E, isoform C OS=Drosophila melanogaster OX=7227 GN=Ubi-p63E PE=4 SV=1	A4V1F9 (+4)	Ubi-p63E	86 kDa		0	0	0	2	0	1	0	0	1	0	0	1	0	0	1	0	0	1	0	1	1	1	1	1	1	1	1	2	2	2	3	2	2	2	1	1	2	0	2	2	1	1
34	true	Empty	Spectrin alpha chain OS=Drosophila melanogaster OX=7227 GN=alpha-Spec PE=1 SV=2	P13395	alpha-Spec	278 kDa	true	0	0	0	0	0	0	0	0	0	0	2	1	0	0	0	0	0	0	0	0	9	6	0	0	0	0	0	0	0	0	24	18	1	0	0	0	0	0	0	0	0	3
30	true	Empty	Phosphate carrier protein, mitochondrial OS=Drosophila melanogaster OX=7227 GN=Mpcp2 PE=2 SV=1	Q9XZE4	Mpcp2	39 kDa	true	0	0	0	0	0	0	0	0	2	0	1	1	1	1	1	0	1	0	5	0	1	0	0	0	0	0	0	0	2	1	0	1	1	2	2	1	0	1	7	3	0	1
32	true	Empty	Alpha-1,4 glucan phosphorylase OS=Drosophila melanogaster OX=7227 GN=GlyP PE=1 SV=1	A4UZZ4 (+1)	GlyP	97 kDa	true	1	0	1	1	0	0	0	0	0	0	1	0	11	1	0	0	0	0	0	0	2	3	5	0	0	0	0	0	0	0	7	5	15	3	2	1	0	0	1	0	0	1
33	true	Empty	Phosphatidate cytidylyltransferase (Fragment) OS=Drosophila melanogaster OX=7227 GN=CdsA-RA PE=2 SV=1	H9ZJM9 (+2)	CdsA-RA	53 kDa		0	0	0	0	0	0	0	0	0	0	5	3	4	1	0	2	4	4	0	0	0	0	0	0	0	0	0	0	0	0	3	3	3	1	1	1	1	5	0	0	0	2
35	true	Empty	Protein PIP82 OS=Drosophila melanogaster OX=7227 GN=PIP82 PE=1 SV=3	Q9W3E2	PIP82	132 kDa		0	0	0	0	0	0	0	0	0	0	14	8	2	3	0	0	0	0	0	0	0	0	0	0	0	0	0	1	0	0	13	6	6	3	2	2	1	1	1	0	0	1
37	true	Empty	Small ribosomal subunit protein eS4 OS=Drosophila melanogaster OX=7227 GN=RpS4 PE=1 SV=2	P41042 (+1)	RpS4	29 kDa	true	0	0	0	0	0	0	0	0	0	2	0	0	0	0	0	0	0	0	0	7	0	0	0	0	0	0	0	0	0	5	1	0	0	0	0	0	0	0	3	12	0	0
36	true	Empty	acetyl-CoA carboxylase OS=Drosophila melanogaster OX=7227 GN=ACC PE=1 SV=1	A1Z784	ACC	279 kDa	true	2	0	0	0	0	0	0	0	0	0	0	0	0	0	0	0	0	0	0	0	14	12	5	2	2	0	0	0	0	0	7	2	0	0	0	0	1	0	0	0	3	2
2024-01-31	true	Empty	Tubulin alpha chain (Fragment) OS=Drosophila melanogaster OX=7227 PE=2 SV=1	K7XI11		46 kDa	true	1	0	1	1	2	1	0	0	0	0	0	1	1	1	9	0	0	0	0	0	1	0	0	0	7	1	0	0	0	0	2	0	0	0	11	1	1	0	1	0	2	0
2024-02-27	true	Empty	Elongation factor 1-alpha OS=Drosophila melanogaster OX=7227 GN=eEF1alpha2 PE=1 SV=1	A4V3Q6 (+1)	eEF1alpha2	51 kDa	true	1	1	1	2	2	3	1	1	1	1	0	0	0	1	2	5	1	2	1	1	0	3	3	3	3	3	2	1	1	0	3	2	2	2	3	6	3	2	2	2	2	0
31.2	true	Empty	Tubulin alpha-1 chain OS=Drosophila melanogaster OX=7227 GN=alphaTub84B PE=1 SV=1	P06603	alphaTub84B	50 kDa	true	1	0	1	1	3	1	0	0	0	0	0	1	1	1	10	1	0	0	0	0	1	0	0	0	8	1	0	0	0	0	2	0	0	0	12	1	1	0	1	0	2	0
38	true	Empty	Arrestin 1, isoform B OS=Drosophila melanogaster OX=7227 GN=Arr1 PE=3 SV=1	M9NES0 (+1)	Arr1	41 kDa		0	0	0	0	0	0	0	1	0	0	3	3	1	2	1	1	2	11	0	0	0	0	1	1	1	2	2	1	0	0	5	6	2	2	2	5	5	12	2	1	0	2
39	true	Empty	Flotillin-1 OS=Drosophila melanogaster OX=7227 GN=Flo1 PE=2 SV=1	O61491	Flo1	47 kDa	true	0	0	0	0	0	0	0	0	0	0	0	0	0	0	7	19	0	0	0	0	0	0	0	0	3	6	0	0	0	0	0	0	0	0	11	21	9	0	0	0	0	0
41	true	Empty	Glutamine synthetase 2 cytoplasmic OS=Drosophila melanogaster OX=7227 GN=Gs2 PE=1 SV=3	P20478 (+3)	Gs2	41 kDa	true	0	0	0	0	1	0	0	2	0	0	1	2	0	0	0	1	3	7	0	0	2	0	3	0	0	1	3	5	0	0	1	1	0	2	2	1	2	9	1	0	1	2
2024-03-05	true	Empty	Sodium/potassium-transporting ATPase subunit alpha OS=Drosophila melanogaster OX=7227 GN=JYalpha PE=2 SV=1	Q9U458	JYalpha	112 kDa	true	3	0	0	0	0	0	0	0	0	0	5	3	3	0	0	0	0	0	0	0	5	2	5	0	0	0	0	0	0	0	4	3	4	0	0	0	0	1	0	0	0	1
44	true	Empty	Ribosomal protein S3, isoform B OS=Drosophila melanogaster OX=7227 GN=RpS3 PE=1 SV=1	G3M3A2 (+2)	RpS3	27 kDa		0	0	0	0	0	0	0	0	3	0	0	0	0	0	0	0	0	0	13	0	0	0	0	1	0	0	1	0	4	0	0	0	0	1	0	0	2	1	9	1	0	0
43.1	true	Empty	Kazachoc, isoform G OS=Drosophila melanogaster OX=7227 GN=kcc PE=1 SV=1	A0A0B4LGD3	kcc	120 kDa	true	1	0	0	0	0	0	0	0	0	0	13	4	0	0	0	0	0	0	0	0	0	1	0	0	0	0	0	0	0	0	4	8	0	0	0	0	0	0	0	0	0	0
45.1	true	Empty	Rab32, isoform B OS=Drosophila melanogaster OX=7227 GN=Rab32 PE=1 SV=1	A1Z7S3	Rab32	75 kDa	true	0	0	0	0	0	0	0	0	0	0	0	0	7	0	7	1	1	0	0	2	0	0	4	0	3	0	0	0	0	2	1	1	9	2	6	2	5	0	1	7	0	1
46.1	true	Empty	Proline dehydrogenase OS=Drosophila melanogaster OX=7227 GN=slgA PE=1 SV=1	A4V4U5 (+1)	slgA	76 kDa	true	0	0	0	0	0	0	0	0	0	0	1	0	1	7	0	0	0	0	0	0	0	0	0	1	0	0	0	0	0	0	0	0	1	17	4	0	0	0	0	0	1	2
40.1	true	Empty	IP03937p OS=Drosophila melanogaster OX=7227 GN=CG11473-RA PE=2 SV=1	B3DNA0	CG11473-RA	109 kDa	true	0	0	0	0	0	0	0	0	0	0	0	0	1	0	1	0	3	1	2	1	0	0	0	0	0	0	0	0	0	0	2	1	2	1	5	0	3	3	2	3	0	0
43.2	true	Empty	Kazachoc, isoform D OS=Drosophila melanogaster OX=7227 GN=kcc PE=1 SV=1	Q8MLQ5	kcc	119 kDa	true	1	0	0	0	0	0	0	0	0	0	12	5	0	0	0	0	0	0	0	0	0	1	0	0	0	0	0	0	0	0	3	7	0	0	0	0	0	0	0	0	0	0
47	true	Empty	Flotillin 2, isoform L OS=Drosophila melanogaster OX=7227 GN=Flo2 PE=1 SV=1	M9PJN2	Flo2	48 kDa	true	0	0	0	0	2	2	0	0	0	0	1	2	1	0	10	10	2	0	0	0	1	0	0	0	3	8	0	0	0	0	2	1	1	0	7	8	2	0	2	0	0	0
48	true	Empty	dynamin GTPase OS=Drosophila melanogaster OX=7227 GN=shi PE=1 SV=1	E1JJA4	shi	99 kDa	true	0	0	0	5	0	0	0	0	0	0	1	0	16	0	0	0	0	0	0	0	1	1	7	0	0	0	0	0	0	0	0	1	16	0	0	0	0	0	0	0	0	0
49	true	Empty	(S)-3-amino-2-methylpropionate transaminase OS=Drosophila melanogaster OX=7227 GN=Gabat PE=1 SV=1	Q9VW68	Gabat	55 kDa		0	0	0	0	4	0	0	0	0	0	0	0	0	0	13	0	0	0	0	0	0	0	0	1	7	5	0	0	0	0	1	0	0	0	16	3	0	0	0	0	0	0
46.2	true	Empty	Proline dehydrogenase OS=Drosophila melanogaster OX=7227 GN=slgA PE=1 SV=1	M9NFJ2 (+1)	slgA	76 kDa	true	0	0	0	0	0	0	0	0	0	0	1	0	1	7	0	0	0	0	0	0	0	0	0	1	0	0	0	0	0	0	0	0	1	17	4	0	0	0	0	0	1	2
50	true	Empty	Clathrin heavy chain OS=Drosophila melanogaster OX=7227 GN=Chc PE=1 SV=1	P29742 (+1)	Chc	191 kDa	true	1	0	0	0	0	0	0	0	0	0	15	0	0	0	0	0	0	0	0	0	10	0	0	0	0	0	0	0	0	0	20	0	0	0	0	0	0	0	0	0	0	0
53.1	true	Empty	Calcium-transporting ATPase OS=Drosophila melanogaster OX=7227 GN=PMCA PE=1 SV=5	Q9V4C7	PMCA	133 kDa	true	0	0	0	0	0	0	0	0	0	0	10	13	0	0	0	0	0	0	0	0	3	3	0	0	0	0	0	0	0	0	11	15	1	0	0	0	0	0	0	0	0	0
54	true	Empty	Alcohol dehydrogenase OS=Drosophila melanogaster OX=7227 GN=Adh PE=1 SV=2	P00334	Adh	28 kDa		0	0	0	1	1	1	1	1	2	2	0	0	0	0	0	0	1	0	2	1	1	1	1	1	3	2	1	1	2	4	2	1	3	2	1	2	2	2	1	3	2	1
51.1	true	Empty	G protein alpha q subunit OS=Drosophila melanogaster OX=7227 GN=Galphaq PE=2 SV=2	P23625	Galphaq	41 kDa	true	0	0	0	0	1	0	0	1	0	0	1	1	0	0	0	1	4	6	1	0	0	0	1	1	0	0	1	3	0	0	1	0	0	0	0	1	5	13	0	0	0	1
52.1	true	Empty	FI03688p OS=Drosophila melanogaster OX=7227 GN=Prm PE=1 SV=1	A4V1N8 (+1)	Prm	102 kDa	true	0	0	2	0	0	0	0	0	0	0	0	0	16	0	2	0	0	0	0	0	0	0	13	0	2	0	0	0	0	0	0	0	15	0	0	0	0	0	0	0	0	0
55.1	true	Empty	Oxysterol-binding protein OS=Drosophila melanogaster OX=7227 GN=Orp8 PE=1 SV=1	B7Z0M9 (+1)	Orp8	107 kDa	true	0	0	0	0	0	0	0	0	0	0	2	12	0	2	0	0	0	0	0	0	0	0	0	0	0	0	0	0	0	0	6	13	0	1	0	0	0	0	0	0	0	4
58	true	Empty	G protein alpha o subunit OS=Drosophila melanogaster OX=7227 GN=Galphao PE=1 SV=1	P16378	Galphao	40 kDa	true	0	0	0	0	1	0	0	2	0	0	2	2	1	0	3	1	1	10	0	0	1	0	0	0	0	0	1	3	0	0	3	0	0	0	2	1	6	5	0	1	0	0
57	true	Empty	Large ribosomal subunit protein uL4 OS=Drosophila melanogaster OX=7227 GN=RpL4 PE=1 SV=2	P09180	RpL4	45 kDa	true	0	0	0	0	0	0	0	0	0	0	0	0	0	0	0	7	1	0	0	0	0	0	0	0	0	0	2	0	0	0	1	1	0	1	0	0	7	1	0	0	0	0
2024-02-18	true	Empty	Tubulin beta chain OS=Drosophila melanogaster OX=7227 GN=betaTub97EF PE=1 SV=1	Q8MST5	betaTub97EF	51 kDa	true	0	0	0	0	3	1	0	0	0	0	0	0	0	0	7	0	0	0	0	0	0	1	0	1	6	0	0	0	0	0	0	0	0	1	9	1	2	0	0	0	2	1
56	true	Empty	Glycogen debranching enzyme (Fragment) OS=Drosophila melanogaster OX=7227 GN=CG9485-RB PE=2 SV=1	C7LAB1	CG9485-RB	185 kDa	true	0	0	0	0	0	0	0	0	0	0	16	1	0	0	0	0	0	0	0	0	4	0	0	0	0	0	0	0	0	0	9	0	0	0	0	0	0	0	0	0	0	0
59	true	Empty	FI05616p OS=Drosophila melanogaster OX=7227 GN=boss-RA PE=2 SV=1	C4XVJ6 (+3)	boss-RA	100 kDa		0	0	0	0	0	0	0	0	0	0	4	1	8	0	1	0	0	0	0	0	0	0	0	0	0	0	0	0	0	0	2	2	7	0	0	0	0	0	2	0	0	0
42.1	true	Empty	Heat shock protein cognate 4, isoform G OS=Drosophila melanogaster OX=7227 GN=Hsc70-4 PE=1 SV=1	C7LA75 (+1)	Hsc70-4	71 kDa	true	0	0	0	0	0	0	0	0	0	0	4	1	1	1	0	0	0	1	1	0	0	0	1	0	0	0	0	0	0	0	6	4	3	2	0	0	2	7	1	0	3	8
55.2	true	Empty	Oxysterol-binding protein OS=Drosophila melanogaster OX=7227 GN=Orp8 PE=1 SV=1	A0A0B4JDG2	Orp8	105 kDa	true	0	0	0	0	0	0	0	0	0	0	2	12	0	2	0	0	0	0	0	0	0	0	0	0	0	0	0	0	0	0	6	13	0	1	0	0	0	0	0	0	0	4
60	true	Empty	MIP08648p OS=Drosophila melanogaster OX=7227 GN=14-3-3epsilon-RA PE=2 SV=1	C6TP70 (+2)	14-3-3epsilon-RA	30 kDa	true	0	0	0	1	1	1	1	0	2	1	0	0	0	0	0	0	0	0	4	1	0	1	0	0	0	0	1	0	2	1	1	0	0	0	0	0	0	0	10	3	0	0
61	true	Empty	Cuticular protein 72Ec OS=Drosophila melanogaster OX=7227 GN=Cpr72Ec PE=1 SV=1	Q9VV46	Cpr72Ec	51 kDa		0	0	0	0	0	0	0	0	0	0	0	0	1	0	0	7	0	0	0	0	0	0	1	2	3	3	0	0	0	0	0	1	1	0	1	8	2	0	0	0	3	4
62	true	Empty	RE64616p OS=Drosophila melanogaster OX=7227 GN=CG9297 PE=2 SV=1	Q6NL87 (+3)	CG9297	104 kDa	true	0	0	0	0	0	0	0	0	0	0	0	11	0	1	0	0	0	0	0	0	0	3	0	0	0	0	0	0	0	0	3	13	0	1	0	0	0	0	0	0	0	4
65	true	Empty	Acetyl-CoA hydrolase OS=Drosophila melanogaster OX=7227 GN=anon-WO0153538.36 PE=1 SV=1	Q9VAC1	anon-WO0153538	52 kDa	true	0	0	0	0	3	0	0	0	0	0	0	0	0	0	8	2	0	0	0	0	1	0	0	1	5	2	0	0	0	0	1	0	1	0	6	4	3	0	0	0	0	1
64	true	Empty	calcium/calmodulin-dependent protein kinase OS=Drosophila melanogaster OX=7227 GN=CaMKII PE=1 SV=1	A4V134	CaMKII	58 kDa		0	0	0	0	1	0	0	0	0	0	0	0	0	0	5	0	0	0	1	0	0	0	0	0	7	0	0	0	0	0	2	0	0	0	11	0	0	0	1	0	0	1
63.1	true	Empty	Synaptotagmin 1 OS=Drosophila melanogaster OX=7227 GN=Syt1 PE=1 SV=3	P21521 (+1)	Syt1	53 kDa	true	0	0	0	0	0	0	0	0	0	0	0	0	0	2	5	0	0	0	0	0	0	0	0	1	2	3	0	0	0	0	0	0	0	5	9	5	0	0	2	0	0	0
40.2	true	Empty	Otopetrin-like a, isoform A OS=Drosophila melanogaster OX=7227 GN=OtopLa PE=1 SV=1	Q9W4A6	OtopLa	99 kDa	true	0	0	0	0	0	0	0	0	0	0	1	0	1	0	2	0	1	1	2	1	0	0	0	0	0	0	0	0	0	0	1	1	2	0	5	0	1	2	2	3	0	0
66.1	true	Empty	Vesicle-fusing ATPase OS=Drosophila melanogaster OX=7227 GN=comt PE=1 SV=1	M9PH10 (+1)	comt	83 kDa	true	0	0	0	0	0	0	0	0	0	0	0	0	0	0	0	0	0	0	0	0	0	0	0	0	0	0	0	0	0	0	0	0	0	0	0	0	0	0	0	0	18	22
63.2	true	Empty	Synaptotagmin 1, isoform H OS=Drosophila melanogaster OX=7227 GN=Syt1 PE=4 SV=1	X2J979	Syt1	53 kDa	true	0	0	0	0	0	0	0	0	0	0	0	0	0	1	4	0	0	0	0	0	0	0	0	1	2	3	0	0	0	0	0	0	0	4	8	4	0	0	2	0	0	0
68	true	Empty	Dihydrolipoamide acetyltransferase component of pyruvate dehydrogenase complex OS=Drosophila melanogaster OX=7227 GN=muc PE=1 SV=1	M9PCG1 (+1)	muc	53 kDa		0	0	0	0	6	0	0	0	0	0	0	0	0	1	7	0	0	0	0	0	0	0	0	1	8	0	0	0	0	0	0	0	0	0	9	0	0	0	0	0	0	0
70	true	Empty	14-3-3zeta, isoform K OS=Drosophila melanogaster OX=7227 GN=14-3-3zeta PE=1 SV=1	A0A0B4KEH0 (+1)	14-3-3zeta	28 kDa	true	0	0	0	1	1	1	1	0	2	2	0	0	0	0	0	0	0	0	3	3	0	1	0	0	1	0	1	0	2	4	1	0	0	0	0	0	0	0	4	4	0	0
71	true	Empty	Myosin heavy chain, isoform R OS=Drosophila melanogaster OX=7227 GN=Mhc PE=1 SV=1	M9NF46	Mhc	224 kDa	true	5	0	0	0	0	0	0	0	0	0	7	4	1	0	0	0	0	0	0	0	7	1	0	0	0	0	0	0	0	0	5	1	0	0	0	0	0	0	0	0	0	4
73	true	Empty	Citrate synthase (Fragment) OS=Drosophila melanogaster OX=7227 GN=kdn-RA PE=2 SV=1	C6TP50 (+1)	kdn-RA	56 kDa	true	0	0	0	1	1	0	3	0	0	0	0	0	0	0	1	1	4	0	0	0	1	0	0	0	0	0	2	0	0	0	0	0	0	0	1	0	10	0	0	0	0	1
72	true	Empty	NADH dehydrogenase [ubiquinone] 1 alpha subcomplex subunit 10, mitochondrial OS=Drosophila melanogaster OX=7227 GN=ND-42 PE=1 SV=1	A4V383 (+1)	ND-42	47 kDa		0	0	0	0	0	0	1	0	0	0	0	1	0	0	0	5	3	0	1	0	0	0	0	0	0	0	2	0	0	0	0	0	0	0	0	2	3	1	0	0	0	0
75	true	Empty	Uncharacterized protein, isoform H OS=Drosophila melanogaster OX=7227 GN=Dmel\CG45076 PE=4 SV=1	A0A0B4LGZ7 (+1)	Dmel	69 kDa	true	0	0	0	3	0	0	0	0	0	0	1	0	3	0	0	0	2	1	2	0	0	0	0	0	0	0	1	1	0	0	1	0	4	0	0	0	3	3	2	0	0	0
74.1	true	Empty	Aconitate hydratase, mitochondrial OS=Drosophila melanogaster OX=7227 GN=mAcon1 PE=1 SV=2	Q9VIE8	mAcon1	85 kDa	true	0	0	0	2	0	0	0	0	0	0	0	0	0	0	0	0	0	0	0	0	2	1	0	0	0	0	0	0	0	0	0	1	1	0	0	0	0	0	0	0	7	15
78	true	Empty	Transporter OS=Drosophila melanogaster OX=7227 GN=CG1732 PE=2 SV=1	Q6NND1 (+1)	CG1732	72 kDa		0	0	0	0	0	0	0	0	0	0	2	1	1	0	0	1	0	0	0	0	0	0	0	0	0	0	0	0	0	0	1	1	2	0	1	0	0	0	0	0	0	1
76	true	Empty	EG:86E4.3 protein OS=Drosophila melanogaster OX=7227 GN=Rbcn-3B PE=4 SV=1	O46092 (+1)	Rbcn-3B	162 kDa	true	0	0	0	0	0	0	0	0	0	0	10	0	0	0	1	0	0	0	0	0	0	0	0	0	0	0	0	0	0	0	10	0	0	0	0	0	0	0	0	0	0	0
77	true	Empty	Large ribosomal subunit protein uL18 OS=Drosophila melanogaster OX=7227 GN=RpL5 PE=1 SV=2	Q9W5R8 (+1)	RpL5	34 kDa		0	0	0	0	0	0	0	0	0	0	0	0	0	0	0	0	0	0	8	0	0	0	0	0	0	0	0	0	2	0	0	1	0	0	1	0	0	0	9	1	0	0
80	true	Empty	Larval serum protein 2 OS=Drosophila melanogaster OX=7227 GN=Lsp2 PE=2 SV=2	Q24388 (+1)	Lsp2	83 kDa		0	0	0	1	0	0	0	0	0	0	1	0	0	0	0	0	0	0	0	0	2	1	2	0	0	0	0	0	0	0	1	1	2	1	0	0	0	0	0	0	4	5
79	true	Empty	MIP05930p (Fragment) OS=Drosophila melanogaster OX=7227 GN=Cyp313a1-RA PE=2 SV=1	C0PDE2 (+1)	Cyp313a1-RA	58 kDa	true	0	0	0	0	0	0	0	0	0	0	0	0	0	0	6	0	0	0	0	0	0	0	0	0	3	0	0	0	0	0	1	0	0	0	11	2	0	0	0	0	0	0
69.1	true	Empty	Discs large 1, isoform M OS=Drosophila melanogaster OX=7227 GN=dlg1 PE=1 SV=1	E1JJH5	dlg1	113 kDa	true	0	0	0	0	0	0	0	0	0	0	3	10	6	0	0	0	0	0	0	0	0	2	0	0	0	0	0	0	0	0	3	4	4	2	0	1	1	0	0	0	0	1
83	true	Empty	AP-2 complex subunit alpha OS=Drosophila melanogaster OX=7227 GN=AP-2alpha PE=1 SV=1	P91926	AP-2alpha	106 kDa	true	0	0	0	0	0	0	0	0	0	0	0	1	10	0	0	0	0	0	0	0	0	0	6	0	0	0	0	0	0	0	2	0	14	0	0	0	0	0	0	0	0	0
81	true	Empty	GH04524p (Fragment) OS=Drosophila melanogaster OX=7227 GN=Lsd-1-RA PE=2 SV=1	E4NKM5 (+2)	Lsd-1-RA	51 kDa	true	0	0	0	0	0	0	0	0	0	0	0	0	0	0	0	5	1	0	0	0	0	0	0	0	0	0	3	0	0	0	0	0	0	0	0	6	9	1	0	0	0	0
82	true	Empty	Eukaryotic translation elongation factor 2 OS=Drosophila melanogaster OX=7227 GN=eEF2 PE=1 SV=4	P13060	eEF2	94 kDa		0	0	0	0	0	0	0	0	0	0	0	0	7	0	0	0	0	0	0	0	0	0	3	0	0	0	0	0	0	0	0	0	8	0	0	0	0	0	0	0	0	0
85	true	Empty	Guanine nucleotide-binding protein subunit beta-2 OS=Drosophila melanogaster OX=7227 GN=Gbeta76C PE=1 SV=3	P29829	Gbeta76C	38 kDa	true	0	0	0	0	0	0	0	0	0	0	0	0	0	0	0	0	1	3	0	0	0	0	0	0	0	0	0	3	0	0	0	0	0	0	0	0	2	9	0	0	0	0
84	true	Empty	FI24283p1 OS=Drosophila melanogaster OX=7227 GN=CG6020-RA PE=1 SV=1	A0A024E3A5	CG6020-RA	47 kDa	true	0	0	0	0	0	0	0	1	0	0	0	0	0	1	1	0	3	7	1	0	0	0	0	0	0	0	0	2	0	0	0	0	0	1	0	0	2	8	1	0	0	0
67.1	true	Empty	Glyceraldehyde-3-phosphate dehydrogenase OS=Drosophila melanogaster OX=7227 GN=Gapdh2 PE=3 SV=1	M9PJN8 (+1)	Gapdh2	35 kDa	true	0	0	0	0	0	0	0	0	0	0	0	0	0	0	0	0	0	0	1	0	0	0	0	1	2	0	1	1	2	0	1	0	0	1	1	1	0	1	4	0	1	0
86	true	Empty	Isocitrate dehydrogenase [NADP] OS=Drosophila melanogaster OX=7227 GN=Idh PE=1 SV=2	B7Z0E0 (+4)	Idh	54 kDa	true	0	0	0	0	0	1	1	0	0	0	0	0	0	0	0	1	3	0	0	0	0	0	0	0	1	0	4	0	0	0	0	0	0	0	0	0	11	0	0	0	0	0
42.2	true	Empty	Heat shock 70-kDa protein cognate 3, isoform E OS=Drosophila melanogaster OX=7227 GN=Hsc70-3 PE=1 SV=1	F3YDH0 (+1)	Hsc70-3	72 kDa	true	0	0	0	0	0	0	0	0	0	0	0	1	0	0	0	0	0	1	0	0	0	0	0	0	0	0	0	0	0	0	4	2	1	0	0	0	2	3	0	0	10	12
88	true	Empty	GM14617p OS=Drosophila melanogaster OX=7227 GN=Mccc1 PE=1 SV=2	Q9V9T5	Mccc1	77 kDa		0	0	0	0	0	0	0	0	0	0	0	0	0	0	0	0	0	0	0	0	2	0	4	1	0	1	0	0	0	0	0	0	0	0	0	0	0	0	0	0	11	9
87	true	Empty	Calnexin 99A, isoform E OS=Drosophila melanogaster OX=7227 GN=Cnx99A PE=1 SV=2	Q0KHZ9	Cnx99A	69 kDa	true	0	0	0	0	0	0	0	0	0	0	0	0	11	0	0	0	0	0	0	0	0	0	1	0	0	0	0	0	0	0	1	1	6	0	0	0	0	0	0	0	0	4
91	true	Empty	Malate dehydrogenase, mitochondrial OS=Drosophila melanogaster OX=7227 GN=Mdh2 PE=1 SV=1	Q9VEB1	Mdh2	35 kDa	true	0	0	0	0	0	0	0	0	5	0	0	0	0	0	0	0	0	0	4	0	1	0	0	1	2	0	0	0	2	0	0	0	0	0	0	0	0	0	6	0	0	0
89	true	Empty	Succinate--CoA ligase [ADP-forming] subunit beta, mitochondrial OS=Drosophila melanogaster OX=7227 GN=ScsbetaA PE=1 SV=1	A0A0B4JCW4 (+3)	ScsbetaA	49 kDa	true	0	0	0	0	0	2	2	0	0	0	0	0	0	0	0	6	5	0	0	0	0	0	0	0	1	1	5	0	0	0	0	0	0	0	0	4	9	0	0	0	0	0
90	true	Empty	Nodal modulator 3 OS=Drosophila melanogaster OX=7227 GN=Dmel\CG1371 PE=1 SV=1	A1Z843 (+3)	Dmel	131 kDa	true	0	0	0	0	0	0	0	0	0	0	0	12	0	0	0	0	0	0	0	0	0	1	0	0	0	0	0	0	0	0	0	10	0	0	0	0	0	0	0	0	0	2
67.2	true	Empty	Glyceraldehyde-3-phosphate dehydrogenase 1 OS=Drosophila melanogaster OX=7227 GN=Gapdh1 PE=2 SV=2	P07486	Gapdh1	35 kDa	true	0	0	0	0	0	0	0	0	0	0	0	0	0	0	0	0	0	0	0	0	0	0	0	0	1	0	1	1	1	0	1	0	0	1	0	1	0	1	3	0	0	0
93	true	Empty	Protein kinase C, eye isozyme OS=Drosophila melanogaster OX=7227 GN=inaC PE=1 SV=1	P13677	inaC	80 kDa	true	0	0	0	0	0	0	0	0	0	0	1	1	0	2	1	0	0	0	0	0	0	0	0	0	0	0	0	0	0	0	3	1	1	3	1	1	0	0	0	0	2	9
94	true	Empty	GH22814p (Fragment) OS=Drosophila melanogaster OX=7227 PE=2 SV=1	Q4QPQ0		62 kDa	true	0	0	0	0	1	0	0	0	0	0	0	0	0	0	7	0	0	0	0	0	0	0	0	1	10	0	0	0	0	0	0	0	0	0	5	0	0	0	0	0	1	0
69.2	true	Empty	Discs large 1, isoform R OS=Drosophila melanogaster OX=7227 GN=dlg1 PE=1 SV=1	M9PHK8	dlg1	107 kDa	true	0	0	0	0	0	0	0	0	0	0	3	9	5	0	0	0	0	0	0	0	0	2	0	0	0	0	0	0	0	0	2	5	3	2	0	1	1	0	0	0	0	1
92.1	true	Empty	Aralar1, isoform F OS=Drosophila melanogaster OX=7227 GN=aralar1 PE=1 SV=1	A0A0B4KHW3	aralar1	77 kDa	true	0	0	0	0	0	0	0	0	0	0	0	0	0	6	0	0	0	0	0	0	0	0	0	1	0	0	0	0	0	0	0	0	0	12	0	0	0	0	0	0	0	0
96.1	true	Empty	FI19456p1 OS=Drosophila melanogaster OX=7227 GN=CG42540-RD PE=2 SV=1	H8F4R7 (+2)	CG42540-RD	58 kDa	true	0	0	0	0	0	0	0	0	0	0	0	0	0	1	4	2	1	0	0	0	0	0	0	3	0	0	0	0	0	0	1	0	0	6	4	4	6	1	0	0	0	0
95.1	true	Empty	Receptor of activated protein kinase C 1, isoform C OS=Drosophila melanogaster OX=7227 GN=Rack1 PE=3 SV=1	M9PCC1 (+1)	Rack1	36 kDa	true	0	0	0	0	0	0	0	0	1	0	0	0	0	0	0	0	0	0	9	0	0	0	0	0	0	0	0	0	2	0	1	0	0	0	0	0	1	0	9	1	0	0
97	true	Empty	Small ribosomal subunit protein eS1 OS=Drosophila melanogaster OX=7227 GN=RpS3A PE=1 SV=4	P55830	RpS3A	30 kDa		0	0	0	0	0	0	0	0	1	0	0	0	0	0	0	0	0	0	6	0	0	0	0	0	1	0	0	0	2	0	0	0	0	0	1	0	0	0	9	2	0	0
99	true	Empty	PDZ and LIM domain protein Zasp OS=Drosophila melanogaster OX=7227 GN=Zasp52 PE=1 SV=2	A1ZA47	Zasp52	238 kDa		0	0	0	0	0	0	0	0	0	0	0	1	6	0	0	0	0	0	0	0	0	0	1	0	0	0	0	0	0	0	2	4	3	1	2	0	1	0	0	0	2	7
100	true	Empty	Alpha actinin, isoform D OS=Drosophila melanogaster OX=7227 GN=Actn PE=1 SV=1	M9MS06 (+2)	Actn	104 kDa	true	0	0	0	0	0	0	0	0	0	0	0	0	9	0	0	0	0	0	0	0	0	0	4	0	0	0	0	0	0	0	0	0	13	0	0	0	0	0	0	0	0	0
102	true	Empty	GH13256p OS=Drosophila melanogaster OX=7227 GN=Mtpbeta PE=1 SV=1	Q9W1H8	Mtpbeta	51 kDa		0	0	0	0	0	2	0	0	0	0	0	0	0	0	0	5	4	0	0	0	0	0	0	0	0	1	3	0	0	0	0	0	0	0	1	4	7	0	0	0	0	0
101	true	Empty	Adaptor protein complex 2, mu subunit, isoform A OS=Drosophila melanogaster OX=7227 GN=AP-2mu PE=1 SV=1	O62530	AP-2mu	50 kDa		0	0	0	0	0	0	0	0	0	0	0	0	0	0	4	0	0	0	0	0	0	0	0	0	1	4	0	0	0	0	1	0	0	0	5	3	0	0	0	0	0	0
103.1	true	Empty	Uncharacterized protein, isoform F OS=Drosophila melanogaster OX=7227 GN=CG5741 PE=1 SV=1	M9PEU6	CG5741	132 kDa	true	0	0	0	0	0	0	0	0	0	0	10	0	0	0	0	0	0	0	0	0	0	0	0	0	0	0	0	0	0	0	11	3	3	0	0	0	1	0	0	0	0	0
98.1	true	Empty	LP21606p OS=Drosophila melanogaster OX=7227 GN=up-RG PE=2 SV=1	E6PBY8	up-RG	47 kDa	true	0	0	0	0	0	0	0	0	0	0	0	0	0	0	7	0	0	0	0	0	0	0	0	0	0	0	0	0	0	0	0	0	0	0	12	2	0	0	0	0	0	0
104	true	Empty	Synapsin, isoform D OS=Drosophila melanogaster OX=7227 GN=Syn PE=1 SV=1	E2QCY9	Syn	109 kDa	true	0	0	0	0	0	0	0	0	0	0	0	0	1	1	1	0	0	0	0	0	0	2	0	1	0	0	0	0	0	0	0	5	0	3	0	0	0	0	0	0	1	0
106	true	Empty	Amino acid transporter OS=Drosophila melanogaster OX=7227 GN=Eaat1 PE=1 SV=1	A0A6H2EJK0	Eaat1	58 kDa	true	0	0	0	0	0	0	0	0	0	0	1	1	1	0	0	4	4	1	1	0	0	0	0	0	0	0	1	1	0	0	0	0	1	1	2	1	4	4	0	0	0	1
109.1	true	Empty	Probable isocitrate dehydrogenase [NAD] subunit alpha, mitochondrial OS=Drosophila melanogaster OX=7227 GN=Idh3a PE=2 SV=1	Q9VWH4	Idh3a	41 kDa	true	0	0	0	0	0	0	0	0	0	0	0	0	0	0	0	0	0	1	0	0	0	0	0	0	1	1	0	3	0	0	1	0	0	0	0	0	3	6	0	0	1	1
105	true	Empty	Gilgamesh, isoform L OS=Drosophila melanogaster OX=7227 GN=gish PE=1 SV=1	A0A0B4KHL4	gish	60 kDa	true	0	0	0	0	0	0	0	0	0	0	0	0	0	2	1	0	0	0	0	0	0	0	0	0	0	0	0	0	0	0	1	0	0	7	1	1	1	1	0	0	0	0
107	true	Empty	Diacylglycerol kinase OS=Drosophila melanogaster OX=7227 GN=rdgA PE=3 SV=1	M9MSN3	rdgA	113 kDa	true	0	0	0	0	0	0	0	0	0	0	3	6	2	0	0	0	0	0	0	0	0	0	0	0	0	0	0	0	0	0	3	1	3	0	0	0	0	0	0	0	0	0
108	true	Empty	enoyl-CoA hydratase OS=Drosophila melanogaster OX=7227 GN=Mtpalpha PE=1 SV=1	Q8IPE8 (+1)	Mtpalpha	80 kDa	true	0	0	0	0	0	0	0	0	0	0	0	0	0	0	0	0	0	0	0	0	0	0	0	0	0	0	0	0	0	0	0	0	0	0	0	0	0	0	0	0	7	12
131	true	Empty	Succinate dehydrogenase [ubiquinone] flavoprotein subunit, mitochondrial OS=Drosophila melanogaster OX=7227 GN=SdhA PE=2 SV=3	Q94523	SdhA	72 kDa	true	0	0	0	0	0	0	0	0	0	0	0	0	0	8	0	0	0	0	0	0	0	0	0	3	0	0	0	0	0	0	0	0	0	9	0	0	0	0	0	0	0	2
113	true	Empty	LD18233p OS=Drosophila melanogaster OX=7227 GN=Pbp95 PE=2 SV=1	Q9VHX0	Pbp95	84 kDa	true	1	1	0	1	0	1	0	0	0	0	0	1	1	0	0	0	0	1	1	1	0	0	0	0	0	0	0	0	0	0	0	1	0	0	0	0	1	0	0	0	0	0
111	true	Empty	Pyruvate kinase OS=Drosophila melanogaster OX=7227 GN=PyK PE=2 SV=2	O62619	PyK	57 kDa		0	0	0	0	1	0	0	0	0	0	0	0	0	0	3	0	0	0	0	0	0	0	0	0	5	0	0	0	0	0	0	0	1	0	5	0	0	0	0	0	1	0
98.2	true	Empty	Upheld, isoform P OS=Drosophila melanogaster OX=7227 GN=up PE=1 SV=1	M9PHJ0 (+1)	up	47 kDa	true	0	0	0	0	0	0	0	0	0	0	0	0	0	0	6	0	0	0	0	0	0	0	0	0	0	0	0	0	0	0	0	0	0	0	11	2	0	0	0	0	0	0
112	true	Empty	AP complex subunit beta OS=Drosophila melanogaster OX=7227 GN=AP-1-2beta PE=1 SV=1	Q24253	AP-1-2beta	101 kDa		0	0	0	0	0	0	0	0	0	0	0	0	11	0	0	0	0	0	0	0	0	0	6	0	0	0	0	0	0	0	0	0	8	0	0	0	0	0	0	0	0	0
114	true	Empty	Uncharacterized protein, isoform B OS=Drosophila melanogaster OX=7227 GN=Dmel\CG4467 PE=1 SV=1	Q0KI25	Dmel	127 kDa	true	0	0	0	0	0	0	0	0	0	0	5	4	0	0	0	0	0	0	0	0	0	0	0	0	0	0	0	0	0	0	5	5	0	0	0	0	0	0	0	0	0	1
116	true	Empty	G protein alpha s subunit, isoform E OS=Drosophila melanogaster OX=7227 GN=Galphas PE=1 SV=1	A0A0B4LGI1	Galphas	45 kDa	true	0	0	0	0	1	0	0	1	0	0	0	0	0	0	5	1	0	1	0	0	0	0	0	0	0	0	0	1	0	0	1	0	0	0	7	4	1	0	0	0	0	0
117	true	Empty	Prohibitin OS=Drosophila melanogaster OX=7227 GN=Phb2 PE=1 SV=1	A8DYI6 (+2)	Phb2	37 kDa		0	0	0	0	0	0	0	0	3	0	0	0	0	0	0	0	0	0	8	0	0	0	0	0	0	0	0	0	4	0	0	0	0	0	0	0	0	0	9	1	0	1
120	true	Empty	LP07963p OS=Drosophila melanogaster OX=7227 GN=anon-WO0118547.344 PE=1 SV=3	Q9VHN7	anon-WO0118547	68 kDa	true	0	0	0	0	0	0	0	0	0	0	0	0	0	7	0	0	0	0	0	0	0	0	0	6	0	0	0	0	0	0	0	0	0	10	0	0	0	0	0	0	1	1
119	true	Empty	RE09889p OS=Drosophila melanogaster OX=7227 GN=hoe1 PE=2 SV=1	Q8IGX6 (+1)	hoe1	95 kDa		0	0	0	0	0	0	0	0	0	0	4	4	2	0	0	0	0	0	0	0	0	0	0	0	0	0	0	0	0	0	4	3	2	0	0	0	0	0	0	0	0	0
118	true	Empty	Ras opposite, isoform B OS=Drosophila melanogaster OX=7227 GN=Rop PE=3 SV=1	M9PEL1 (+1)	Rop	68 kDa	true	0	0	0	0	0	0	0	0	0	0	0	0	0	5	0	0	0	0	0	0	0	0	0	2	0	0	0	0	0	0	0	0	0	13	0	0	0	0	0	0	0	0
123	true	Empty	Uncharacterized protein OS=Drosophila melanogaster OX=7227 GN=Dmel\CG44195 PE=1 SV=1	M9PEG1	Dmel	76 kDa		0	0	0	0	0	0	0	0	0	0	1	1	0	0	0	0	0	0	0	0	0	0	0	0	0	0	0	0	0	0	4	5	0	3	0	0	0	0	0	0	0	0
122	true	Empty	RNA helicase OS=Drosophila melanogaster OX=7227 GN=eIF4A PE=1 SV=1	C9QP42 (+2)	eIF4A	46 kDa	true	0	0	0	0	0	0	0	0	0	0	0	0	0	0	0	5	0	0	0	0	0	0	0	0	1	1	0	0	0	0	0	0	0	0	0	12	7	0	0	0	0	0
121	true	Empty	LP14077p (Fragment) OS=Drosophila melanogaster OX=7227 GN=RpL3-RA PE=2 SV=1	C6SUV6 (+1)	RpL3-RA	47 kDa	true	0	0	0	0	0	0	0	0	0	0	0	0	0	0	1	1	0	0	0	0	0	0	0	0	0	0	0	0	0	0	0	0	0	0	0	6	3	0	0	0	0	0
125	true	Empty	medium-chain acyl-CoA dehydrogenase OS=Drosophila melanogaster OX=7227 GN=CG12262 PE=3 SV=1	G3KKP7 (+1)	CG12262	46 kDa	true	0	0	0	0	0	0	0	0	0	0	0	0	0	0	0	0	2	1	0	0	0	0	0	0	0	0	0	5	0	0	0	0	0	0	0	0	4	9	0	0	1	0
126	true	Empty	Glutamate carrier 1, isoform A OS=Drosophila melanogaster OX=7227 GN=GC1 PE=1 SV=1	Q9VGF7	GC1	35 kDa	true	0	0	0	0	0	0	0	0	0	0	0	0	0	0	0	0	0	0	9	0	0	0	0	0	0	0	0	0	0	0	0	0	1	0	0	0	0	0	5	4	0	0
127.1	true	Empty	Hyperkinetic, isoform F OS=Drosophila melanogaster OX=7227 GN=Hk PE=3 SV=1	M9NEC7	Hk	78 kDa	true	0	0	0	0	0	0	0	0	0	0	1	0	1	2	2	2	1	0	0	0	0	0	0	0	0	0	0	0	0	0	1	0	0	4	2	1	3	2	0	0	0	5
129	true	Empty	Apolipophorin, isoform B OS=Drosophila melanogaster OX=7227 GN=apolpp PE=1 SV=1	L0MPS3 (+1)	apolpp	373 kDa	true	0	0	0	0	0	0	0	0	0	0	0	0	0	0	0	0	0	0	0	0	1	0	1	0	0	0	0	0	0	0	2	0	1	0	0	0	0	0	0	1	2	0
115.1	true	Empty	FI04632p OS=Drosophila melanogaster OX=7227 GN=nrv3 PE=1 SV=1	Q7JS69	nrv3	36 kDa	true	0	0	0	0	0	0	0	1	0	0	0	0	0	0	0	1	1	2	0	0	0	0	0	0	1	1	1	1	0	0	0	0	0	1	0	1	1	2	0	0	0	0
128	true	Empty	Vacuolar proton pump subunit B OS=Drosophila melanogaster OX=7227 GN=Vha55 PE=1 SV=1	E1JIJ5 (+1)	Vha55	55 kDa		0	0	0	0	1	0	0	0	0	0	0	0	0	0	9	0	0	0	0	0	1	0	1	1	4	0	0	0	0	0	0	1	0	1	5	0	0	0	0	0	1	1
130	true	Empty	NADH dehydrogenase [ubiquinone] flavoprotein 1, mitochondrial OS=Drosophila melanogaster OX=7227 GN=ND-51 PE=1 SV=1	Q9VMI3	ND-51	52 kDa	true	0	0	0	0	1	0	0	0	0	0	0	0	0	0	5	0	0	0	0	0	0	0	0	0	2	4	0	0	0	0	0	0	0	0	5	7	0	0	0	0	0	0
132	true	Empty	Palmitoyltransferase OS=Drosophila melanogaster OX=7227 GN=Hip14 PE=3 SV=1	M9PFE4	Hip14	73 kDa	true	0	1	0	1	0	1	1	1	0	1	0	1	0	0	0	1	1	1	0	1	0	0	0	0	0	0	0	0	0	0	0	0	0	0	1	1	0	1	0	0	0	0
103.2	true	Empty	AT14161p (Fragment) OS=Drosophila melanogaster OX=7227 PE=2 SV=1	A8WHE1		120 kDa	true	0	0	0	0	0	0	0	0	0	0	8	0	0	0	0	0	0	0	0	0	0	0	0	0	0	0	0	0	0	0	8	3	3	0	0	0	0	0	0	0	0	0
137	true	Empty	Ankyrin 2, isoform U OS=Drosophila melanogaster OX=7227 GN=Ank2 PE=1 SV=1	M9MRX4	Ank2	1489 kDa	true	0	0	0	0	0	0	0	0	0	0	2	1	0	0	0	0	0	0	0	0	0	0	0	0	0	0	0	0	0	0	1	4	0	0	0	0	0	0	0	0	0	0
133	true	Empty	Large ribosomal subunit protein uL30 OS=Drosophila melanogaster OX=7227 GN=RpL7 PE=1 SV=2	P32100 (+1)	RpL7	30 kDa	true	0	0	0	0	0	0	0	0	0	0	0	0	0	0	0	0	0	0	0	2	0	0	0	0	0	0	0	0	0	0	0	0	0	0	0	0	0	0	1	7	0	0
135	true	Empty	GH25853p OS=Drosophila melanogaster OX=7227 GN=Dmel\CG10132 PE=1 SV=2	Q9VIU8	Dmel	152 kDa	true	0	0	0	0	0	0	0	0	0	0	4	0	0	0	0	0	0	0	0	0	2	0	0	0	0	0	0	0	0	0	7	3	0	0	0	0	0	0	0	0	0	0
134	true	Empty	Protein disulfide-isomerase OS=Drosophila melanogaster OX=7227 GN=Pdi PE=2 SV=1	P54399 (+1)	Pdi	56 kDa	true	0	0	0	0	0	0	0	0	0	0	0	0	0	0	5	0	0	0	0	0	0	0	0	0	8	0	0	0	0	0	0	0	0	0	4	0	0	0	0	0	0	0
138	true	Empty	Dynein heavy chain at 89D, isoform C OS=Drosophila melanogaster OX=7227 GN=Dhc98D PE=3 SV=1	E1JJ04 (+1)	Dhc98D	580 kDa	true	0	0	1	1	0	1	0	0	1	1	0	1	0	0	0	0	0	1	0	0	0	0	0	0	0	1	0	0	0	0	0	0	0	0	0	0	0	0	0	0	0	0
136	true	Empty	Dynamin-like 120 kDa protein, mitochondrial OS=Drosophila melanogaster OX=7227 GN=opa1-like-RA PE=2 SV=1	E8NH94	opa1-like-RA	111 kDa	true	0	0	0	0	0	0	0	0	0	0	0	0	4	0	0	0	0	0	0	0	0	0	0	0	0	0	0	0	0	0	0	0	12	0	0	0	0	0	0	0	0	9
139	true	Empty	Protein kinase C OS=Drosophila melanogaster OX=7227 GN=Pkc53E PE=3 SV=1	A0A0B4KFT3	Pkc53E	77 kDa	true	0	0	0	0	0	0	0	0	0	0	0	0	0	0	0	0	0	0	0	0	0	0	0	0	0	0	0	0	0	0	0	0	0	0	0	0	0	0	0	0	0	6
144	true	Empty	Dihydrolipoyllysine-residue succinyltransferase component of 2-oxoglutarate dehydrogenase complex, mitochondrial OS=Drosophila melanogaster OX=7227 GN=alpha-KGDHC PE=1 SV=1	Q9VGQ1	alpha-KGDHC	50 kDa	true	0	0	0	0	0	0	0	0	0	0	0	0	0	0	0	1	0	0	0	0	0	0	0	0	0	3	0	0	0	0	0	0	0	0	1	4	1	0	0	0	0	0
140	true	Empty	MIP06826p OS=Drosophila melanogaster OX=7227 GN=Mf PE=1 SV=1	C1C553 (+3)	Mf	36 kDa	true	0	0	0	0	0	0	0	0	0	0	0	0	0	0	0	0	1	0	0	0	0	0	0	0	0	0	1	0	1	0	0	0	0	0	0	0	1	0	2	0	0	0
142	true	Empty	Large ribosomal subunit protein uL2 OS=Drosophila melanogaster OX=7227 GN=RpL8 PE=1 SV=1	Q9V3G1	RpL8	28 kDa		0	0	0	0	0	0	0	0	0	0	0	0	0	0	0	0	0	0	1	0	0	0	0	0	0	0	0	0	0	2	0	0	0	0	0	0	0	0	1	4	0	0
141	true	Empty	cAMP-dependent protein kinase catalytic subunit 1 OS=Drosophila melanogaster OX=7227 GN=Pka-C1 PE=1 SV=3	P12370	Pka-C1	41 kDa	true	0	0	0	0	0	0	0	0	0	0	0	0	0	0	0	0	0	4	0	0	0	0	0	0	0	0	0	0	0	0	0	0	0	3	0	0	0	8	0	0	0	0
145	true	Empty	V-type proton ATPase subunit a OS=Drosophila melanogaster OX=7227 GN=Vha100-1 PE=1 SV=1	Q9XZ10 (+4)	Vha100-1	97 kDa	true	0	0	0	0	0	0	0	0	0	0	0	4	1	0	0	0	0	0	0	0	0	0	1	0	0	0	0	0	0	0	1	2	6	0	0	0	0	0	0	0	0	0
143	true	Empty	SD09259p OS=Drosophila melanogaster OX=7227 GN=Dmel\CG1907 PE=1 SV=1	Q9VAJ9	Dmel	35 kDa	true	0	0	0	0	0	0	0	0	0	0	0	0	0	0	0	0	0	0	5	0	0	0	0	0	0	0	0	0	2	0	0	0	0	0	0	0	0	0	8	0	0	0
148	true	Empty	Photoreceptor dehydrogenase, isoform C OS=Drosophila melanogaster OX=7227 GN=Pdh PE=1 SV=1	Q7KNR7 (+1)	Pdh	28 kDa		0	0	0	0	0	0	0	0	0	1	0	0	0	0	1	0	0	0	0	2	1	0	0	0	2	0	0	0	1	2	0	0	0	0	0	0	0	0	0	7	0	0
149	true	Empty	LD46175p OS=Drosophila melanogaster OX=7227 GN=sea PE=1 SV=1	Q7KSQ0	sea	34 kDa	true	0	0	0	0	0	0	0	0	0	0	0	0	0	0	0	0	0	0	0	6	0	0	0	0	0	0	0	0	0	2	0	0	1	0	0	0	0	0	0	11	0	0
195	true	Empty	Heat shock protein 83 OS=Drosophila melanogaster OX=7227 GN=Hsp83 PE=3 SV=1	M9PBL3 (+1)	Hsp83	82 kDa	true	0	0	0	1	0	0	0	0	0	0	0	0	0	0	0	0	0	0	0	0	1	0	0	0	0	0	0	0	0	0	0	0	1	0	0	0	0	0	0	0	0	10
151	true	Empty	BcDNA.GH02220 OS=Drosophila melanogaster OX=7227 GN=OXA1L PE=2 SV=1	Q9Y171	OXA1L	49 kDa		0	0	0	0	0	0	0	0	0	0	0	0	0	0	0	0	4	0	0	0	0	0	0	0	0	0	0	0	0	0	0	0	0	0	0	0	5	4	0	0	0	0
150	true	Empty	Multifunctional fusion protein OS=Drosophila melanogaster OX=7227 GN=P5CDh1 PE=2 SV=1	Q8T3P0 (+1)	P5CDh1	64 kDa	true	0	0	0	0	1	0	0	0	0	0	0	0	0	0	7	0	0	0	0	0	0	0	0	1	7	0	0	0	0	0	0	0	0	0	0	0	0	0	0	0	0	0
147	true	Empty	Succinate dehydrogenase [ubiquinone] iron-sulfur subunit, mitochondrial OS=Drosophila melanogaster OX=7227 GN=SdhB PE=2 SV=2	P21914	SdhB	34 kDa		0	0	0	0	0	0	0	0	0	0	0	0	0	0	0	0	0	0	0	2	0	0	0	0	0	0	0	0	0	5	0	0	0	0	0	0	0	0	0	8	0	0
115.2	true	Empty	Nervana 3, isoform E OS=Drosophila melanogaster OX=7227 GN=nrv3 PE=1 SV=1	M9PDX8	nrv3	37 kDa	true	0	0	0	0	0	0	0	1	0	0	0	0	0	0	0	1	1	2	0	0	0	0	0	0	1	1	1	1	0	0	0	0	0	1	1	1	2	2	0	0	0	0
155	true	Empty	Stardust, isoform O OS=Drosophila melanogaster OX=7227 GN=sdt PE=1 SV=1	X2JCZ1	sdt	175 kDa		0	0	0	0	0	0	0	0	0	0	0	0	4	0	0	0	0	0	0	0	0	0	0	0	0	0	0	0	0	0	0	3	7	0	0	0	0	0	0	0	0	0
152	true	Empty	Prohibitin OS=Drosophila melanogaster OX=7227 GN=Phb1 PE=1 SV=1	A0A023GQA5 (+1)	Phb1	30 kDa	true	0	0	0	0	0	0	0	0	0	1	0	0	0	0	0	0	0	0	0	6	0	0	0	0	0	0	0	0	0	1	0	0	0	0	0	0	0	0	1	8	0	0
154	true	Empty	Fatty acid transport protein 1, isoform A OS=Drosophila melanogaster OX=7227 GN=Fatp1 PE=1 SV=2	Q9VKU1	Fatp1	70 kDa	true	0	0	0	0	0	0	0	0	0	0	0	0	0	4	0	0	0	0	0	0	0	0	0	4	0	0	0	0	0	0	0	0	0	12	0	0	0	0	0	0	0	1
110.1	true	Empty	FI02185p OS=Drosophila melanogaster OX=7227 GN=Rh4-RA PE=2 SV=1	B5RJL1 (+1)	Rh4-RA	43 kDa	true	0	0	0	0	0	0	0	0	0	0	0	0	0	0	0	0	0	0	2	0	0	0	0	0	0	0	0	0	0	0	0	0	0	0	0	0	0	0	4	0	0	0
153	true	Empty	Putative fatty acyl-CoA reductase CG8306 OS=Drosophila melanogaster OX=7227 GN=CG8306 PE=2 SV=1	Q960W6	CG8306	58 kDa	true	0	0	0	0	0	0	0	0	0	0	0	0	0	0	6	0	0	0	0	0	0	0	0	0	0	0	0	0	0	0	0	0	0	0	5	0	0	0	1	0	0	1
158	true	Empty	Heat shock protein 83 OS=Drosophila melanogaster OX=7227 GN=Gp93 PE=1 SV=1	Q9VAY2	Gp93	90 kDa	true	0	0	0	0	0	0	0	0	0	0	0	0	7	0	0	0	0	0	0	0	0	0	2	0	0	0	0	0	0	0	0	0	9	0	0	0	0	0	0	0	0	1
146.1	true	Empty	ER membrane protein complex subunit 1 OS=Drosophila melanogaster OX=7227 GN=EMC1 PE=1 SV=1	Q9VHY6	EMC1	101 kDa	true	0	0	0	0	0	0	0	0	0	0	0	0	8	0	0	0	0	0	0	0	0	0	0	0	0	0	0	0	0	0	0	0	4	0	0	0	0	0	0	0	0	0
146.2	true	Empty	ER membrane protein complex subunit 1 OS=Drosophila melanogaster OX=7227 GN=EMC1 PE=1 SV=1	A0A0B4LGV1	EMC1	100 kDa	true	0	0	0	0	0	0	0	0	0	0	0	0	9	0	0	0	0	0	0	0	0	0	0	0	0	0	0	0	0	0	0	0	5	0	0	0	0	0	0	0	0	0
157	true	Empty	phosphopyruvate hydratase OS=Drosophila melanogaster OX=7227 GN=Eno PE=1 SV=1	E1JHR5 (+1)	Eno	47 kDa		0	0	0	0	1	1	0	0	0	0	0	0	0	0	0	1	0	0	0	0	1	0	1	1	2	3	0	0	0	0	0	0	0	0	1	4	1	1	0	0	1	0
164	true	Empty	Ryanodine receptor, isoform F OS=Drosophila melanogaster OX=7227 GN=RyR PE=1 SV=1	A0A0B4K7K0 (+2)	RyR	580 kDa	true	0	0	0	0	0	0	0	0	0	0	0	0	0	0	0	0	0	0	0	0	0	0	0	0	0	0	0	0	0	0	1	3	0	0	0	0	0	0	0	0	0	0
52.2	true	Empty	Paramyosin, isoform D OS=Drosophila melanogaster OX=7227 GN=Prm PE=1 SV=1	A4V1N9 (+1)	Prm	74 kDa	true	0	0	1	0	0	0	0	0	0	0	0	0	6	0	2	0	0	0	0	0	0	0	3	0	4	0	0	0	0	0	0	0	5	0	0	0	0	0	0	0	0	0
162	true	Empty	GTP cyclohydrolase 1 (Fragment) OS=Drosophila melanogaster OX=7227 GN=Pu-RB PE=2 SV=1	C6TP60 (+2)	Pu-RB	35 kDa		0	0	0	0	0	0	0	0	0	0	0	1	0	0	0	0	1	1	0	1	1	0	1	1	1	1	1	0	1	1	1	1	0	0	0	1	1	1	1	2	1	0
159	true	Empty	Cytochrome P450 OS=Drosophila melanogaster OX=7227 GN=Cyp6a2 PE=3 SV=1	A0A075BNB9 (+5)	Cyp6a2	59 kDa	true	0	0	0	0	0	0	0	0	0	0	1	0	0	0	4	0	0	0	0	0	0	0	0	0	2	0	0	0	0	0	0	1	1	0	1	0	1	0	0	0	0	0
161	true	Empty	Probable cytochrome P450 28d1 OS=Drosophila melanogaster OX=7227 GN=Cyp28d1 PE=2 SV=1	Q9VMT5	Cyp28d1	57 kDa	true	0	0	0	0	0	0	0	0	0	0	0	0	0	0	8	0	0	0	0	0	0	0	0	0	3	0	0	0	0	0	0	1	0	0	8	0	0	0	0	0	0	1
160	true	Empty	Vacuolar H[+] ATPase 44kD subunit, isoform F OS=Drosophila melanogaster OX=7227 GN=Vha44 PE=1 SV=1	B7YZI0 (+1)	Vha44	92 kDa		0	0	0	0	0	0	0	0	0	0	0	0	0	0	0	0	3	0	0	0	0	0	0	0	0	0	2	3	0	0	0	0	0	0	0	0	4	6	0	0	0	0
231	true	Empty	very-long-chain enoyl-CoA reductase (Fragment) OS=Drosophila melanogaster OX=7227 GN=Sc2-RA PE=2 SV=1	B6IDR5 (+1)	Sc2-RA	35 kDa	true	0	0	0	0	0	0	0	0	0	0	0	0	0	0	0	0	0	0	0	2	0	0	0	0	0	0	0	0	0	1	0	0	0	0	0	0	0	0	0	8	0	0
167	true	Empty	6-phosphogluconate dehydrogenase, decarboxylating OS=Drosophila melanogaster OX=7227 GN=Pgd PE=3 SV=1	A0A0F6T1J9 (+2)	Pgd	52 kDa		1	1	0	0	1	1	0	0	1	0	0	0	1	0	0	1	1	0	0	1	0	0	1	0	0	1	1	0	0	0	0	0	0	0	1	1	0	1	0	1	0	0
166	true	Empty	Protein hu-li tai shao OS=Drosophila melanogaster OX=7227 GN=hts PE=1 SV=2	Q02645	hts	128 kDa	true	0	0	0	0	0	0	0	0	0	0	0	0	2	0	6	0	0	0	0	0	0	0	0	0	2	0	0	0	0	0	0	0	2	0	2	0	0	0	0	0	0	1
165	true	Empty	AT07754p OS=Drosophila melanogaster OX=7227 GN=Psa-RC PE=2 SV=1	E8NH92	Psa-RC	123 kDa	true	0	0	0	0	0	0	0	0	0	0	0	0	2	0	0	0	0	0	0	0	0	0	0	0	0	0	0	0	0	0	0	0	6	0	0	0	0	0	0	0	0	0
169	true	Empty	40S ribosomal protein S6 (Fragment) OS=Drosophila melanogaster OX=7227 GN=RpS6-RB PE=2 SV=1	D2NUH9 (+2)	RpS6-RB	31 kDa	true	0	0	0	0	0	0	0	0	0	0	1	1	1	0	0	0	0	0	2	1	0	0	0	0	0	0	0	0	0	2	1	0	1	0	0	0	1	0	3	2	0	0
168	true	Empty	MIP04243p OS=Drosophila melanogaster OX=7227 GN=Idh3g PE=1 SV=1	A8JRB8 (+2)	Idh3g	43 kDa		0	0	0	0	0	0	1	0	0	0	0	0	0	0	0	2	3	0	0	0	0	0	0	0	0	0	1	0	0	0	0	0	0	0	0	0	6	1	0	0	0	0
172	true	Empty	RH47744p OS=Drosophila melanogaster OX=7227 GN=Ldsdh1 PE=2 SV=1	Q8SWZ9 (+1)	Ldsdh1	36 kDa		0	0	0	0	0	0	0	0	0	0	0	0	0	0	0	0	0	0	5	0	0	0	0	0	0	0	0	0	2	0	0	0	0	0	0	0	0	0	4	0	0	0
171	true	Empty	GH26015p OS=Drosophila melanogaster OX=7227 GN=Dmel\CG8888 PE=1 SV=1	Q7K3N4	Dmel	43 kDa		0	0	0	0	0	0	0	0	0	0	0	0	0	0	0	0	0	5	0	0	0	0	0	0	0	0	0	2	0	0	0	0	0	0	0	0	1	9	0	0	0	0
170	true	Empty	Ankyrin, isoform B OS=Drosophila melanogaster OX=7227 GN=Ank PE=1 SV=1	Q0KIE7	Ank	170 kDa	true	0	0	0	0	0	0	0	0	0	0	3	0	0	0	0	0	0	0	0	0	0	0	0	0	0	0	0	0	0	0	4	0	0	0	0	0	0	0	0	0	0	0
174	true	Empty	Phosphoglycerate kinase OS=Drosophila melanogaster OX=7227 GN=Pgk PE=3 SV=1	M9PCE0 (+1)	Pgk	44 kDa	true	0	0	0	0	0	0	0	0	0	0	0	0	0	0	0	3	0	0	0	0	0	0	0	0	1	0	0	0	0	0	0	0	0	0	1	5	5	0	0	0	0	0
175	true	Empty	RE66761p OS=Drosophila melanogaster OX=7227 GN=Tom70 PE=2 SV=1	Q8MT29 (+1)	Tom70	66 kDa	true	0	0	0	0	0	0	0	0	0	0	0	0	0	4	0	0	0	0	0	0	0	0	0	0	0	0	0	0	0	0	0	0	0	7	0	0	0	0	0	0	0	0
177	true	Empty	40S ribosomal protein S2 OS=Drosophila melanogaster OX=7227 GN=RpS2 PE=3 SV=1	M9PB84 (+1)	RpS2	29 kDa	true	0	0	0	0	0	0	0	0	0	0	0	0	0	0	0	0	0	0	0	4	0	0	0	0	0	0	0	0	0	1	0	0	0	0	0	0	0	0	0	8	0	0
163.1	true	Empty	MIP22165p OS=Drosophila melanogaster OX=7227 GN=CG13284-RB PE=2 SV=1	D5SHN1 (+2)	CG13284-RB	38 kDa	true	0	0	0	1	0	0	0	0	0	0	0	0	0	0	0	0	0	0	1	0	0	0	0	0	0	0	0	0	1	0	0	0	0	0	0	0	0	0	5	0	0	0
176.1	true	Empty	GH11752p OS=Drosophila melanogaster OX=7227 GN=wupA-RB PE=2 SV=1	E4NKJ4	wupA-RB	24 kDa	true	0	0	0	0	0	0	0	0	0	0	0	0	0	0	0	0	0	0	0	0	0	0	0	0	0	0	0	0	0	0	0	0	0	0	0	0	0	0	0	2	0	0
178	true	Empty	Probable cytochrome P450 6d5 OS=Drosophila melanogaster OX=7227 GN=Cyp6d5 PE=2 SV=1	Q9VFP1	Cyp6d5	57 kDa	true	0	0	0	0	0	0	0	0	0	0	0	0	0	0	6	0	0	0	0	0	0	0	0	0	5	0	0	0	0	0	0	0	0	0	5	0	0	0	0	0	0	0
182	true	Empty	60S ribosomal protein L6 OS=Drosophila melanogaster OX=7227 GN=RpL6 PE=1 SV=1	Q9V9W3	RpL6	30 kDa	true	0	0	0	0	0	0	0	0	0	0	0	0	0	0	0	0	0	0	2	0	0	0	0	0	0	0	0	0	0	0	0	0	0	0	0	0	0	0	1	4	0	0
179	true	Empty	MICOS complex subunit MIC60 OS=Drosophila melanogaster OX=7227 GN=Mitofilin PE=3 SV=1	A0A0B4KGN2 (+2)	Mitofilin	83 kDa		0	0	0	0	0	0	0	0	0	0	1	1	1	0	0	0	0	0	0	0	0	0	0	0	0	0	0	0	0	0	0	0	0	0	0	0	0	0	0	0	2	8
176.2	true	Empty	GH08696p OS=Drosophila melanogaster OX=7227 GN=wupA PE=1 SV=1	A4V4Q6 (+1)	wupA	25 kDa	true	0	0	0	0	0	0	0	0	0	0	0	0	0	0	0	0	0	0	0	0	0	0	0	0	0	0	0	0	0	0	0	0	0	0	0	0	0	0	0	1	0	0
181	true	Empty	Probable cytochrome P450 28a5 OS=Drosophila melanogaster OX=7227 GN=Cyp28a5 PE=2 SV=1	Q9V419	Cyp28a5	58 kDa		0	0	0	0	0	0	0	0	0	0	0	0	0	0	6	0	0	0	0	0	0	0	0	0	2	0	0	0	0	0	0	0	0	0	9	0	0	0	0	0	0	0
180	true	Empty	NADH-ubiquinone oxidoreductase 75 kDa subunit, mitochondrial OS=Drosophila melanogaster OX=7227 GN=ND-75 PE=1 SV=1	A4V449 (+2)	ND-75	79 kDa		0	0	0	0	0	0	0	0	0	0	0	0	0	0	0	0	0	0	0	0	0	0	0	0	0	0	0	0	0	0	0	0	0	0	0	0	0	0	0	0	8	9
173.1	true	Empty	H(+)-transporting two-sector ATPase OS=Drosophila melanogaster OX=7227 GN=Vha68-1 PE=1 SV=1	M9PD18 (+1)	Vha68-1	68 kDa	true	0	0	0	0	0	0	0	0	0	0	0	0	0	3	0	0	0	0	0	0	0	0	1	1	0	0	0	0	0	0	0	0	0	7	0	0	0	0	0	0	1	1
184	true	Empty	Pyruvate dehydrogenase E1 component subunit beta, mitochondrial OS=Drosophila melanogaster OX=7227 GN=Pdhb PE=1 SV=1	Q7K5K3	Pdhb	39 kDa	true	0	0	0	0	0	0	0	0	0	0	0	0	0	0	0	0	0	0	2	0	0	0	0	0	0	0	0	0	3	0	0	0	0	1	0	0	0	0	6	0	0	0
183	true	Empty	Extended synaptotagmin-like protein 2, isoform D OS=Drosophila melanogaster OX=7227 GN=Esyt2 PE=1 SV=1	A0A0B4KGU9	Esyt2	94 kDa	true	0	0	0	0	0	0	0	0	0	0	0	0	2	0	0	0	0	0	0	0	0	0	1	0	0	0	0	0	0	0	0	0	7	0	0	0	0	0	0	0	0	0
186	true	Empty	ATPase family AAA domain-containing protein 3A homolog OS=Drosophila melanogaster OX=7227 GN=bor PE=1 SV=2	Q9VEX6	bor	68 kDa	true	0	0	0	0	0	0	0	0	0	0	0	0	0	2	0	0	0	0	0	0	0	0	0	1	0	0	0	0	0	0	0	0	0	4	0	0	0	0	0	0	0	0
205.1	true	Empty	Sterol carrier protein 2 OS=Drosophila melanogaster OX=7227 GN=ScpX PE=1 SV=1	Q9VJ43	ScpX	59 kDa	true	0	0	0	0	0	0	0	0	0	0	0	0	0	0	0	5	0	0	0	0	0	0	0	0	0	0	0	0	0	0	0	0	0	0	0	8	2	0	0	0	0	0
185	true	Empty	AFG3 like matrix AAA peptidase subunit 2, isoform A OS=Drosophila melanogaster OX=7227 GN=Afg3l2 PE=1 SV=1	Q8T4G5	Afg3l2	90 kDa		0	0	0	0	0	0	0	0	0	0	0	0	0	0	0	0	0	0	0	0	0	0	0	0	0	0	0	0	0	0	0	0	0	0	0	0	0	0	0	0	5	11
189	true	Empty	Drosocrystallin OS=Drosophila melanogaster OX=7227 GN=Crys PE=4 SV=1	O96967	Crys	55 kDa		0	0	0	0	0	0	0	0	0	0	0	0	0	0	3	1	0	0	0	0	0	0	0	2	3	0	0	0	0	0	0	0	0	0	2	0	0	0	0	0	2	6
187.1	true	Empty	Calcium-transporting ATPase OS=Drosophila melanogaster OX=7227 GN=CG32451 PE=2 SV=1	Q58CL2 (+1)	CG32451	114 kDa	true	0	0	0	0	0	0	0	0	0	0	1	1	0	0	0	0	0	0	0	0	0	0	0	0	0	0	0	0	0	0	1	1	0	0	0	0	0	0	0	0	0	2
192	true	Empty	HL08109p OS=Drosophila melanogaster OX=7227 GN=yip2 PE=1 SV=1	Q9VL70	yip2	42 kDa		0	0	0	0	0	0	0	3	0	0	0	0	0	0	0	0	1	4	0	0	0	0	0	0	0	0	1	5	0	0	0	0	0	0	0	0	1	9	0	0	0	0
190	true	Empty	Synaptosomal-associated protein 25 OS=Drosophila melanogaster OX=7227 GN=Snap25 PE=2 SV=1	P36975	Snap25	24 kDa		0	0	0	0	0	0	0	0	0	0	0	0	0	0	0	0	0	0	1	4	0	0	0	0	0	0	0	0	0	1	0	0	0	0	0	0	0	0	4	5	0	0
193	true	Empty	Lamin-B receptor OS=Drosophila melanogaster OX=7227 GN=LBR PE=1 SV=1	Q8MLV1	LBR	83 kDa	true	0	0	0	0	0	0	0	0	0	0	0	0	0	0	0	0	0	0	0	0	0	0	0	0	0	0	0	0	0	0	0	0	0	2	0	0	0	0	0	0	0	0
188	true	Empty	phosphatidate phosphatase OS=Drosophila melanogaster OX=7227 GN=Lpin PE=1 SV=1	A0A0B4JCQ5 (+1)	Lpin	121 kDa	true	0	0	0	0	0	0	0	0	0	0	1	0	0	0	0	0	0	0	0	0	0	0	0	0	0	0	0	0	0	0	7	1	0	0	0	0	0	0	0	0	0	1
191	true	Empty	Nuclear pore complex protein Nup154 OS=Drosophila melanogaster OX=7227 GN=Nup154 PE=1 SV=1	Q9V463	Nup154	154 kDa	true	0	0	0	0	0	0	0	0	0	0	0	2	0	0	0	0	0	0	0	0	0	0	0	0	0	0	0	0	0	0	1	7	0	0	0	0	0	0	0	0	0	0
110.2	true	Empty	Opsin Rh3 OS=Drosophila melanogaster OX=7227 GN=Rh3 PE=1 SV=1	P04950	Rh3	43 kDa	true	0	0	0	0	0	0	0	0	0	0	0	0	0	0	0	0	0	0	3	0	0	0	0	0	0	0	0	0	0	0	0	0	0	0	0	0	0	0	4	0	0	0
203	true	Empty	Brain tumor, isoform F OS=Drosophila melanogaster OX=7227 GN=brat PE=2 SV=1	E8NHB3 (+2)	brat	110 kDa		0	0	0	0	1	0	1	1	0	0	0	1	0	0	0	0	1	1	0	1	0	0	0	0	0	0	0	0	1	0	0	0	0	0	0	1	0	1	1	0	0	0
202	true	Empty	threonine--tRNA ligase OS=Drosophila melanogaster OX=7227 GN=ThrRS PE=2 SV=1	Q8MRL7 (+1)	ThrRS	86 kDa		0	0	0	0	0	0	0	0	0	0	0	0	0	0	0	0	0	0	0	0	0	0	0	0	0	0	0	0	0	0	0	0	0	0	0	0	0	0	0	0	0	1
200	true	Empty	AT14148p OS=Drosophila melanogaster OX=7227 GN=Sccpdh1 PE=1 SV=1	Q9VN86	Sccpdh1	47 kDa	true	0	0	0	0	0	0	0	0	0	0	0	0	0	0	0	3	0	0	0	0	0	0	0	0	0	0	1	0	0	0	0	0	0	0	0	2	4	0	0	0	0	0
199	true	Empty	LD24073p OS=Drosophila melanogaster OX=7227 GN=Tmx3 PE=2 SV=1	Q961B9	Tmx3	50 kDa	true	0	0	0	0	0	0	0	0	0	0	0	0	0	0	2	0	0	0	0	0	0	0	0	0	0	1	0	0	0	0	0	0	0	0	2	4	0	0	0	0	0	0
198	true	Empty	26S proteasome regulatory complex subunit p48B OS=Drosophila melanogaster OX=7227 GN=Rpt1 PE=1 SV=1	Q7KMQ0	Rpt1	49 kDa	true	0	0	0	0	0	1	0	0	0	0	0	0	0	0	0	3	0	0	0	0	0	0	0	0	0	1	0	0	0	0	0	0	0	0	0	9	1	0	0	0	0	0
194	true	Empty	Collapsin response mediator protein OS=Drosophila melanogaster OX=7227 GN=CRMP PE=2 SV=1	D3YE81 (+2)	CRMP	64 kDa		0	0	0	0	0	0	0	0	0	0	0	0	0	4	0	0	0	0	0	0	0	0	0	4	0	0	0	0	0	0	0	0	0	8	0	0	0	0	0	0	0	1
196	true	Empty	Multidrug resistance protein homolog 65 OS=Drosophila melanogaster OX=7227 GN=Mdr65 PE=1 SV=2	Q00748	Mdr65	144 kDa	true	0	0	0	0	0	0	0	0	0	0	1	0	0	0	0	0	0	0	0	0	0	0	0	0	0	0	0	0	0	0	3	6	0	0	0	0	0	0	0	0	0	0
201	true	Empty	LD34222p OS=Drosophila melanogaster OX=7227 GN=Pdzd8 PE=2 SV=1	Q9VYR9	Pdzd8	115 kDa	true	0	0	0	0	0	0	0	0	0	0	0	2	0	0	0	0	0	0	0	0	0	0	0	0	0	0	0	0	0	0	1	7	0	0	0	0	0	0	0	0	0	0
197	true	Empty	LD18146p OS=Drosophila melanogaster OX=7227 GN=CG7639 PE=2 SV=1	Q5BI33 (+1)	CG7639	49 kDa	true	0	0	0	0	0	0	0	0	0	0	0	0	0	0	0	2	0	0	0	0	0	0	0	0	0	0	0	0	0	0	0	0	0	0	0	1	6	0	0	0	0	0
213	true	Empty	Desaturase 1, isoform A OS=Drosophila melanogaster OX=7227 GN=Desat1 PE=1 SV=1	Q7K4Y0 (+2)	Desat1	43 kDa		0	0	0	0	0	0	0	0	0	0	1	0	0	0	0	0	3	3	0	0	0	0	0	0	0	0	0	0	0	0	0	0	0	0	0	0	2	3	0	0	0	0
204.1	true	Empty	Amine oxidase domain-containing protein OS=Drosophila melanogaster OX=7227 GN=Dmel\CG5653 PE=1 SV=1	Q9VSR8 (+1)	Dmel	54 kDa	true	0	0	0	0	0	0	0	0	0	0	0	0	0	0	3	0	0	0	0	0	0	0	0	0	1	2	0	0	0	0	0	0	0	0	4	1	0	0	0	0	0	0
209	true	Empty	Complex I-49kD OS=Drosophila melanogaster OX=7227 GN=ND-49 PE=1 SV=2	Q9V4E0	ND-49	53 kDa	true	0	0	0	0	0	0	0	0	0	0	0	0	0	0	0	5	0	0	0	0	0	0	0	0	0	1	0	0	0	0	0	0	0	0	2	6	1	0	0	0	0	0
214	true	Empty	LD11139p OS=Drosophila melanogaster OX=7227 GN=Dmel\CG11069 PE=2 SV=1	Q8MRJ2	Dmel	66 kDa	true	0	0	0	0	0	0	0	0	0	0	0	0	0	0	1	0	0	0	0	0	0	0	0	0	0	0	0	0	0	0	0	0	0	0	0	0	0	0	0	0	0	0
207	true	Empty	carnitine O-palmitoyltransferase OS=Drosophila melanogaster OX=7227 GN=whd PE=1 SV=1	Q7JQH9 (+1)	whd	89 kDa		0	0	0	0	0	0	0	0	0	0	0	0	0	0	0	0	0	0	0	0	0	0	0	0	0	0	0	0	0	0	0	0	0	0	0	0	0	0	0	0	3	8
206	true	Empty	CASK, isoform F OS=Drosophila melanogaster OX=7227 GN=CASK PE=1 SV=1	E1JIS7 (+1)	CASK	102 kDa		0	0	0	0	0	0	0	0	0	0	0	0	7	0	0	0	0	0	0	0	0	0	0	0	0	0	0	0	0	0	0	0	5	0	0	0	0	0	0	0	0	0
210	true	Empty	FI03653p OS=Drosophila melanogaster OX=7227 GN=Dmel\CG6230 PE=1 SV=1	Q9VKJ6 (+1)	Dmel	136 kDa		0	0	0	0	0	0	0	0	0	0	0	2	0	0	0	0	0	0	0	0	0	0	0	0	0	0	0	0	0	0	0	4	0	0	0	0	0	0	0	0	0	0
212	true	Empty	GH07444p OS=Drosophila melanogaster OX=7227 GN=Dmel\CG1309 PE=1 SV=1	Q9VZF1	Dmel	58 kDa	true	0	0	0	0	0	0	0	0	0	0	0	0	0	0	7	0	0	0	0	0	0	0	0	0	0	0	0	0	0	0	0	0	0	0	7	0	0	0	0	0	0	0
211	true	Empty	RE14391p OS=Drosophila melanogaster OX=7227 GN=Sec63 PE=1 SV=1	Q9VS57	Sec63	86 kDa		0	0	0	0	0	0	0	0	0	0	0	0	7	0	0	0	0	0	0	0	0	0	0	0	0	0	0	0	0	0	0	0	6	0	0	0	0	0	0	0	0	0
208	true	Empty	DnaJ homolog subfamily C member 16 OS=Drosophila melanogaster OX=7227 GN=l(3)80Fg PE=2 SV=2	Q7PLG1	l	92 kDa	true	0	0	0	0	0	0	0	0	0	0	0	0	0	0	0	0	0	0	0	0	0	0	0	0	0	0	0	0	0	0	0	0	0	0	0	0	0	0	0	0	0	10
223	true	Empty	Fructose-bisphosphate aldolase OS=Drosophila melanogaster OX=7227 GN=Ald-RH PE=2 SV=1	F3YDB5	Ald-RH	40 kDa		0	0	0	0	1	0	0	0	0	0	0	0	0	0	0	0	0	0	0	0	0	0	0	0	3	2	0	1	0	0	0	0	0	0	0	0	0	0	0	0	0	0
225	true	Empty	Ribosomal protein L10, isoform E OS=Drosophila melanogaster OX=7227 GN=RpL10 PE=3 SV=1	M9PIM0 (+1)	RpL10	26 kDa		0	0	0	0	0	0	0	0	0	0	0	0	0	0	0	0	0	0	1	0	0	0	0	0	0	0	0	0	0	0	0	0	0	0	0	0	0	0	0	2	0	0
224	true	Empty	Peptidyl-prolyl cis-trans isomerase, rhodopsin-specific isozyme OS=Drosophila melanogaster OX=7227 GN=ninaA PE=1 SV=1	P15425 (+1)	ninaA	26 kDa		0	0	0	0	0	0	0	0	0	0	0	0	0	0	0	0	0	0	1	1	0	0	0	0	0	0	0	0	0	0	0	0	0	0	0	0	0	0	2	1	0	0
218	true	Empty	Cytochrome b5-related, isoform B OS=Drosophila melanogaster OX=7227 GN=Cyt-b5-r PE=4 SV=1	M9PD26 (+1)	Cyt-b5-r	50 kDa		0	0	0	0	0	0	0	0	0	0	0	0	0	0	1	1	0	0	0	0	0	0	0	0	0	1	0	0	0	0	0	0	0	0	2	2	1	0	0	0	0	0
219	true	Empty	Homer, isoform E OS=Drosophila melanogaster OX=7227 GN=homer PE=1 SV=2	Q0E8S7	homer	57 kDa		0	0	0	0	0	0	0	0	0	0	0	0	0	0	0	2	0	0	0	0	0	0	0	0	0	1	0	0	0	0	0	0	0	2	8	5	0	0	0	0	0	0
216	true	Empty	Fasciclin 1, isoform D OS=Drosophila melanogaster OX=7227 GN=Fas1 PE=1 SV=1	A8JR25	Fas1	74 kDa		0	0	0	1	0	0	0	0	0	0	0	0	0	0	0	0	0	0	0	0	1	0	0	0	0	0	0	0	0	0	0	0	0	0	0	0	0	0	0	0	5	6
217	true	Empty	Aspartate aminotransferase (Fragment) OS=Drosophila melanogaster OX=7227 GN=Got2-RA PE=2 SV=1	E4NKM3 (+2)	Got2-RA	48 kDa	true	0	0	0	0	0	0	0	0	0	0	0	0	0	0	0	0	0	2	0	0	0	0	0	0	0	0	0	4	0	0	0	0	0	0	0	0	0	11	0	0	1	0
221	true	Empty	Mitochondrial import inner membrane translocase subunit TIM44 OS=Drosophila melanogaster OX=7227 GN=CG11779 PE=2 SV=1	Q8IHE3	CG11779	53 kDa	true	0	0	0	0	0	0	0	0	0	0	0	0	0	0	0	1	4	0	0	0	0	0	0	0	0	0	1	0	0	0	0	0	0	0	0	0	7	0	0	0	0	0
263	true	Empty	60S acidic ribosomal protein P0 OS=Drosophila melanogaster OX=7227 GN=RpLP0 PE=3 SV=1	M9PG76 (+1)	RpLP0	34 kDa	true	0	0	0	0	0	0	0	0	0	0	0	0	0	0	0	0	0	0	0	0	0	0	0	0	0	0	0	0	2	0	0	0	0	0	0	0	0	0	6	0	0	0
220	true	Empty	Dolichyl-diphosphooligosaccharide--protein glycosyltransferase subunit 1 (Fragment) OS=Drosophila melanogaster OX=7227 GN=rho-5 PE=2 SV=1	Q6NP35 (+2)	rho-5	52 kDa		0	0	0	0	0	0	0	0	0	0	0	0	0	0	0	6	0	0	0	0	0	0	0	0	0	3	0	0	0	0	0	0	0	0	0	7	0	0	0	0	0	0
222	true	Empty	Phosphatidylinositol 5-phosphate 4-kinase, isoform A OS=Drosophila melanogaster OX=7227 GN=PIP4K PE=1 SV=1	Q8SXX1	PIP4K	47 kDa	true	0	0	0	0	0	0	0	0	0	0	0	0	0	0	7	0	0	0	0	0	0	0	0	0	0	0	0	0	0	0	0	0	0	0	7	0	0	0	0	0	0	0
205.2	true	Empty	SD06839p OS=Drosophila melanogaster OX=7227 GN=Dmel\CG17597 PE=1 SV=2	Q9VJ44	Dmel	44 kDa	true	0	0	0	0	0	0	0	0	0	0	0	0	0	0	0	4	0	0	0	0	0	0	0	0	0	0	0	0	0	0	0	0	0	0	0	6	2	0	0	0	0	0
226	true	Empty	Heat shock protein 68 OS=Drosophila melanogaster OX=7227 GN=Hsp68 PE=1 SV=1	O97125	Hsp68	70 kDa	true	0	0	0	0	0	0	0	0	0	0	0	0	0	1	0	0	0	0	0	0	0	0	0	0	0	0	0	0	0	0	0	0	0	3	0	0	0	0	0	0	0	0
227	true	Empty	Rho GTPase activating protein at 100F, isoform H OS=Drosophila melanogaster OX=7227 GN=RhoGAP100F PE=4 SV=1	A0A0B4K6W5 (+3)	RhoGAP100F	197 kDa	true	0	0	0	0	0	0	0	0	0	0	0	0	0	0	0	0	0	0	0	0	0	0	0	0	0	0	0	0	0	0	0	4	0	0	0	0	0	0	0	0	0	0
228	true	Empty	Annexin OS=Drosophila melanogaster OX=7227 GN=AnxB9 PE=1 SV=1	A0A0B4KH34 (+1)	AnxB9	36 kDa		0	0	0	0	0	0	0	0	1	0	0	0	0	0	0	0	0	0	2	0	0	0	0	0	0	0	0	0	1	0	0	0	0	0	0	0	0	0	3	0	0	0
230	true	Empty	Elongation factor Tu OS=Drosophila melanogaster OX=7227 GN=mEFTu1 PE=1 SV=1	A1Z9E3	mEFTu1	54 kDa		0	0	0	0	0	0	0	0	0	0	0	0	0	0	0	4	0	0	0	0	0	0	0	0	0	0	1	0	0	0	0	0	0	0	0	6	3	1	0	0	0	0
237	true	Empty	Smp-30 protein OS=Drosophila melanogaster OX=7227 GN=Smp-30 PE=3 SV=1	D9HRV1 (+1)	Smp-30	33 kDa	true	0	0	0	0	0	0	0	0	0	0	0	0	0	0	0	0	0	0	1	0	0	0	0	0	0	0	0	0	1	0	0	0	0	0	0	0	0	0	1	0	0	0
232	true	Empty	Dynamin associated protein 160, isoform D OS=Drosophila melanogaster OX=7227 GN=Dap160 PE=1 SV=1	M9ND00 (+7)	Dap160	132 kDa		0	0	0	0	0	0	0	0	0	0	2	0	0	0	0	0	0	0	0	0	1	0	0	0	0	0	0	0	0	0	4	2	0	0	0	0	0	0	0	0	0	0
233	true	Empty	NADH-cytochrome b5 reductase OS=Drosophila melanogaster OX=7227 GN=Dmel\CG5946 PE=1 SV=1	Q4LDP7 (+1)	Dmel	36 kDa	true	0	0	0	0	0	0	0	0	0	0	0	0	0	0	0	0	0	0	3	0	0	0	0	0	0	0	0	0	0	0	0	0	0	0	0	0	0	0	3	0	0	0
234	true	Empty	GH13039p OS=Drosophila melanogaster OX=7227 GN=gammaSnap1 PE=1 SV=1	Q9U6R9	gammaSnap1	34 kDa	true	0	0	0	0	0	0	0	0	0	0	0	0	0	0	0	0	0	0	0	0	0	0	0	0	0	0	0	0	1	0	0	0	0	0	0	0	0	0	5	0	0	0
251	true	Empty	GH01709p OS=Drosophila melanogaster OX=7227 GN=Hsdl2 PE=1 SV=1	Q9VB10	Hsdl2	44 kDa		0	0	0	0	0	0	0	0	0	0	0	0	0	0	0	3	0	0	0	0	0	0	0	0	0	2	0	0	0	0	0	0	0	0	2	3	0	0	0	0	0	0
236	true	Empty	Insulin receptor substrate 53 kDa, isoform E OS=Drosophila melanogaster OX=7227 GN=IRSp53 PE=4 SV=1	X2JCT5	IRSp53	71 kDa		0	0	0	0	0	0	0	0	0	0	0	0	0	3	0	0	0	0	0	0	0	0	0	0	0	0	0	0	0	0	0	1	0	3	0	0	0	0	0	0	0	5
229	true	Empty	Alpha/beta hydrolase 1, isoform A OS=Drosophila melanogaster OX=7227 GN=Hydr1 PE=2 SV=1	A1Z7Q7 (+1)	Hydr1	59 kDa	true	0	0	0	0	0	0	0	0	0	0	0	0	0	0	0	2	0	0	0	0	0	0	0	0	0	0	0	0	0	0	0	0	0	0	0	0	1	0	0	0	0	0
235	true	Empty	RH49330p OS=Drosophila melanogaster OX=7227 GN=Sccpdh2 PE=1 SV=1	Q9VG81	Sccpdh2	47 kDa	true	0	0	0	0	0	0	0	0	0	0	0	0	0	0	0	3	0	0	0	0	0	0	0	0	0	0	0	0	0	0	0	0	0	0	0	1	6	0	0	0	0	0
246	true	Empty	Lon protease homolog, mitochondrial OS=Drosophila melanogaster OX=7227 GN=Lon PE=2 SV=1	Q960X9	Lon	93 kDa	true	0	0	0	1	0	0	0	0	0	0	1	0	0	0	0	0	0	0	0	0	0	0	0	0	0	0	0	0	0	0	0	0	0	0	0	0	0	0	1	0	0	0
243	true	Empty	GH23271p OS=Drosophila melanogaster OX=7227 GN=tmod PE=1 SV=2	Q9VA56	tmod	46 kDa	true	0	0	0	0	0	0	0	0	0	0	0	0	0	0	3	2	0	0	0	0	0	0	0	0	0	0	0	0	0	0	0	0	0	0	1	1	5	0	0	0	0	0
250	true	Empty	Alpha-soluble NSF attachment protein OS=Drosophila melanogaster OX=7227 GN=alphaSnap PE=1 SV=1	Q23983	alphaSnap	33 kDa	true	0	0	0	0	0	0	0	0	1	0	0	0	0	0	0	0	0	0	4	0	0	0	0	0	0	0	0	0	1	0	0	0	0	0	0	0	0	0	5	0	0	0
245	true	Empty	Uncharacterized protein, isoform A OS=Drosophila melanogaster OX=7227 GN=Dmel\CG10226 PE=4 SV=1	Q9VRW2	Dmel	147 kDa	true	0	0	0	0	0	0	0	0	0	0	2	0	0	0	0	0	0	0	0	0	0	0	0	0	0	0	0	0	0	0	3	4	0	0	0	0	0	0	0	0	0	0
240	true	Empty	Sodium chloride cotransporter 69, isoform C OS=Drosophila melanogaster OX=7227 GN=Ncc69 PE=1 SV=1	M9PCA7	Ncc69	132 kDa	true	0	0	0	0	0	0	0	0	0	0	0	1	0	0	0	0	0	0	0	0	0	0	0	0	0	0	0	0	0	0	2	2	0	0	0	0	0	0	0	0	0	0
242	true	Empty	alanine transaminase OS=Drosophila melanogaster OX=7227 GN=CG1640 PE=2 SV=1	Q8T9D5	CG1640	63 kDa		0	0	0	0	0	0	0	0	0	0	0	0	0	0	1	0	0	0	0	0	0	0	0	0	0	2	0	0	0	0	0	0	0	0	6	0	0	0	0	0	0	0
239	true	Empty	Acyl-CoA synthetase long-chain, isoform J OS=Drosophila melanogaster OX=7227 GN=Acsl PE=1 SV=1	A0A0B4KFE4 (+4)	Acsl	82 kDa	true	0	0	0	0	0	0	0	0	0	0	0	0	0	0	0	0	0	0	0	0	0	0	0	0	0	0	0	0	0	0	0	0	1	0	0	0	0	0	0	0	5	6
244	true	Empty	Rab GDP dissociation inhibitor OS=Drosophila melanogaster OX=7227 GN=Gdi PE=1 SV=1	Q9VLB7	Gdi	50 kDa	true	0	0	0	0	0	0	0	0	0	0	0	0	0	0	0	0	0	0	0	0	0	0	0	0	0	2	0	0	0	0	0	0	0	0	0	5	0	0	0	0	0	0
238	true	Empty	Aldehyde dehydrogenase OS=Drosophila melanogaster OX=7227 GN=Aldh-III PE=1 SV=1	A0A0B4KEL0 (+5)	Aldh-III	56 kDa	true	0	0	0	0	0	0	0	0	0	0	0	0	0	0	4	0	0	0	0	0	0	0	0	0	2	0	0	0	0	0	0	0	0	0	6	0	0	0	0	0	0	0
241	true	Empty	Electron transfer flavoprotein-ubiquinone oxidoreductase OS=Drosophila melanogaster OX=7227 GN=Etf-QO PE=1 SV=1	Q7JWF1	Etf-QO	66 kDa		0	0	0	0	0	0	0	0	0	0	0	0	0	2	0	0	0	0	0	0	0	0	0	0	0	0	0	0	0	0	0	0	0	5	0	0	0	0	0	0	0	0
255	true	Empty	Histone H2B OS=Drosophila melanogaster OX=7227 GN=His2B PE=1 SV=2	P02283	His2B	14 kDa		0	1	0	0	0	0	1	0	1	1	0	0	0	0	0	0	0	0	0	2	0	0	0	0	0	0	0	0	0	0	0	0	0	0	0	0	0	0	0	0	0	0
253	true	Empty	GH26270p OS=Drosophila melanogaster OX=7227 GN=Idh3b PE=1 SV=1	Q9VD58	Idh3b	40 kDa	true	0	0	0	0	0	0	0	0	0	0	0	0	0	0	0	0	0	1	0	0	0	0	0	1	1	0	1	3	0	0	0	0	0	0	0	0	1	3	0	0	0	2
256.1	true	Empty	Tropomyosin 1, isoform Q OS=Drosophila melanogaster OX=7227 GN=Tm1 PE=1 SV=1	A0A0B4K661 (+1)	Tm1	29 kDa	true	0	0	0	0	0	1	0	0	0	0	0	0	0	0	0	0	0	0	3	0	0	0	0	0	0	0	0	0	0	0	0	0	0	0	0	0	0	0	5	0	0	0
248	true	Empty	Fas-associated factor OS=Drosophila melanogaster OX=7227 GN=Faf2 PE=2 SV=1	O77047	Faf2	53 kDa		0	0	0	0	0	0	0	0	0	0	0	0	0	0	4	0	0	0	0	0	0	0	0	0	0	0	0	0	0	0	0	0	0	0	11	1	0	0	0	0	0	0
252	true	Empty	Succinate-semialdehyde dehydrogenase OS=Drosophila melanogaster OX=7227 GN=Ssadh PE=1 SV=1	Q9VBP6	Ssadh	55 kDa		0	0	0	0	1	0	0	0	0	0	0	0	0	0	9	0	0	0	0	0	0	0	0	0	2	0	0	0	0	0	0	0	0	0	0	0	0	0	0	0	0	0
247.1	true	Empty	Probable cytochrome P450 9f2 OS=Drosophila melanogaster OX=7227 GN=Cyp9f2 PE=2 SV=1	Q9VG82	Cyp9f2	60 kDa	true	0	0	0	0	0	0	0	0	0	0	0	0	0	0	3	0	0	0	0	0	0	0	0	0	0	0	0	0	0	0	0	0	0	0	5	0	0	0	0	0	0	0
249	true	Empty	Polyadenylate-binding protein OS=Drosophila melanogaster OX=7227 GN=pAbp PE=1 SV=3	P21187	pAbp	70 kDa		0	0	0	0	0	0	0	0	0	0	0	0	0	3	0	0	0	0	0	0	0	0	0	2	0	0	0	0	0	0	0	0	0	6	0	0	0	0	0	0	0	0
254	true	Empty	Opsin Rh6 OS=Drosophila melanogaster OX=7227 GN=Rh6 PE=2 SV=1	O01668	Rh6	42 kDa		0	0	0	0	0	0	0	0	0	0	0	0	0	0	0	0	0	0	3	0	0	0	0	0	0	0	0	0	0	0	0	0	0	0	0	0	0	0	3	0	0	0
266	true	Empty	Protein 4.1 homolog OS=Drosophila melanogaster OX=7227 GN=cora PE=1 SV=1	Q9V8R9	cora	184 kDa	true	0	0	0	0	0	0	0	0	0	0	0	1	1	0	0	0	0	0	0	0	0	0	0	0	0	0	0	0	0	0	5	1	1	1	0	0	0	0	0	0	0	1
269	true	Empty	Beta hydroxy acid dehydrogenase 1, isoform A OS=Drosophila melanogaster OX=7227 GN=Had1 PE=1 SV=2	Q9VXI1	Had1	35 kDa		0	0	0	0	0	0	0	0	1	0	0	0	0	0	0	0	0	0	3	0	0	0	0	0	0	0	0	0	3	0	0	0	0	0	0	0	0	0	5	0	0	0
268	true	Empty	Delta-1-pyrroline-5-carboxylate synthase OS=Drosophila melanogaster OX=7227 GN=P5CS PE=1 SV=1	Q9VNW6	P5CS	84 kDa	true	0	0	0	3	0	0	0	0	0	0	0	0	0	0	0	0	0	0	0	0	1	0	1	0	0	0	0	0	0	0	1	0	0	0	0	0	0	0	0	0	0	4
271.1	true	Empty	Succinate--CoA ligase [ADP/GDP-forming] subunit alpha, mitochondrial OS=Drosophila melanogaster OX=7227 GN=Scsalpha1 PE=2 SV=3	Q94522	Scsalpha1	34 kDa	true	0	0	0	0	0	0	0	0	1	0	0	0	0	0	0	0	0	0	4	0	0	0	0	0	0	0	0	0	1	0	0	0	0	0	0	0	0	0	2	0	0	0
258	true	Empty	RH47216p OS=Drosophila melanogaster OX=7227 GN=CG10220 PE=2 SV=1	A1Z9W2	CG10220	36 kDa		0	0	0	0	0	0	0	0	0	0	0	0	0	0	0	0	0	0	2	0	0	0	0	0	0	0	0	0	0	0	0	0	0	0	0	0	0	0	4	0	0	0
265	true	Empty	IP03817p (Fragment) OS=Drosophila melanogaster OX=7227 GN=hoe2 PE=2 SV=1	Q4V4B8 (+1)	hoe2	99 kDa	true	0	0	0	0	0	0	0	0	0	0	1	0	0	0	0	0	0	0	0	0	0	0	0	0	0	0	0	0	0	0	3	3	0	0	0	0	0	0	0	0	0	0
259	true	Empty	G protein beta-subunit 13F, isoform C OS=Drosophila melanogaster OX=7227 GN=Gbeta13F PE=1 SV=1	A4V4I0 (+1)	Gbeta13F	37 kDa		0	0	0	0	0	0	0	0	0	0	0	0	0	0	0	0	0	0	1	0	0	0	0	0	0	0	0	0	1	0	0	0	0	0	0	0	0	0	5	0	0	0
267	true	Empty	Sideroflexin-1-3 OS=Drosophila melanogaster OX=7227 GN=Sfxn1-3 PE=2 SV=1	Q9VN13	Sfxn1-3	36 kDa	true	0	0	0	0	0	0	0	0	0	0	0	0	0	0	0	0	0	0	3	0	0	0	0	0	0	0	0	0	1	0	0	0	0	0	0	0	0	0	3	0	0	0
261	true	Empty	Anion exchange protein OS=Drosophila melanogaster OX=7227 GN=Ndae1 PE=1 SV=1	M9PB59	Ndae1	126 kDa	true	0	0	0	0	0	0	0	0	0	0	3	1	0	0	0	0	0	0	0	0	0	0	0	0	0	0	0	0	0	0	1	5	0	0	0	0	0	0	0	0	0	0
264	true	Empty	Dolichyl-diphosphooligosaccharide--protein glycosyltransferase 48 kDa subunit OS=Drosophila melanogaster OX=7227 GN=Ost48 PE=2 SV=2	Q24319	Ost48	50 kDa		0	0	0	0	0	0	0	0	0	0	0	0	0	0	0	0	0	0	0	0	0	0	0	0	0	4	0	0	0	0	0	0	0	0	6	4	0	0	0	0	0	0
270	true	Empty	LD12946p OS=Drosophila melanogaster OX=7227 GN=MSBP PE=1 SV=1	Q9VXM4	MSBP	28 kDa		0	0	0	0	0	0	0	0	0	0	0	0	0	0	0	0	0	0	3	0	0	0	0	0	0	0	0	0	1	0	0	0	0	0	0	0	0	0	3	0	0	0
262	true	Empty	Peroxisomal membrane protein 70 kDa, isoform C OS=Drosophila melanogaster OX=7227 GN=Abcd3 PE=1 SV=1	M9PF96 (+1)	Abcd3	73 kDa	true	0	0	0	0	0	0	0	0	0	0	0	0	0	2	0	0	0	0	0	0	0	0	0	0	0	0	0	0	0	0	0	0	0	4	0	0	0	0	0	0	0	0
257	true	Empty	protein kinase C OS=Drosophila melanogaster OX=7227 GN=Pkn PE=1 SV=1	A0A0B4LEY5 (+2)	Pkn	130 kDa	true	0	0	0	0	0	0	0	0	0	0	1	0	0	0	0	0	0	0	0	0	0	0	0	0	0	0	0	0	0	0	6	0	0	0	0	0	0	0	0	0	0	0
273.1	true	Empty	MIP30509p1 OS=Drosophila melanogaster OX=7227 GN=pyd-RH PE=2 SV=1	G4LU41	pyd-RH	154 kDa	true	0	0	0	0	0	0	0	0	0	0	3	0	0	0	0	0	0	0	0	0	0	0	0	0	0	0	0	0	0	0	6	1	0	0	0	0	0	0	0	0	0	0
260	true	Empty	C-1-tetrahydrofolate synthase, cytoplasmic OS=Drosophila melanogaster OX=7227 GN=pug-RD PE=2 SV=1	E8NH74 (+1)	pug-RD	104 kDa	true	0	0	0	0	0	0	0	0	0	0	0	0	3	0	0	0	0	0	0	0	0	0	1	0	0	0	0	0	0	0	0	0	6	0	0	0	0	0	0	0	0	0
284	true	Empty	GH19182p OS=Drosophila melanogaster OX=7227 GN=Zasp66 PE=1 SV=1	Q95TZ7	Zasp66	44 kDa	true	0	0	0	0	0	0	0	0	0	0	0	0	0	0	0	0	0	0	0	0	0	0	0	0	0	0	0	0	0	0	0	0	0	0	0	0	0	0	4	2	0	0
280	true	Empty	peptidylprolyl isomerase OS=Drosophila melanogaster OX=7227 GN=zda PE=1 SV=1	Q7K3D4	zda	45 kDa		0	0	0	0	0	0	0	0	0	0	0	0	0	0	6	0	0	0	0	0	0	0	0	0	0	2	0	0	0	0	0	0	0	0	4	1	0	0	1	0	0	0
278	true	Empty	ATP-dependent RNA helicase WM6 OS=Drosophila melanogaster OX=7227 GN=Hel25E PE=1 SV=1	Q27268	Hel25E	49 kDa	true	0	0	0	0	0	0	0	0	0	0	0	0	0	0	1	0	0	0	0	0	0	0	0	0	0	2	0	0	0	0	0	0	0	0	5	2	0	0	0	0	0	0
275	true	Empty	V-type proton ATPase subunit H OS=Drosophila melanogaster OX=7227 GN=VhaSFD PE=3 SV=1	M9PDK5 (+1)	VhaSFD	54 kDa	true	0	0	0	0	0	0	0	0	0	0	0	0	0	0	0	1	0	0	0	0	0	0	0	0	0	3	0	0	0	0	0	0	0	0	0	6	0	0	0	0	0	0
279	true	Empty	Endoplasmic reticulum junction formation protein lunapark OS=Drosophila melanogaster OX=7227 GN=Lnpk PE=1 SV=1	Q7K2N0	Lnpk	44 kDa		0	0	0	0	0	0	0	0	0	0	0	0	0	0	0	4	0	0	0	0	0	0	0	0	0	0	0	0	0	0	0	0	0	0	0	2	3	2	0	0	0	0
283	true	Empty	Krueppel homolog 2 OS=Drosophila melanogaster OX=7227 GN=Kr-h2 PE=1 SV=1	Q9V447 (+1)	Kr-h2	31 kDa	true	0	0	0	0	0	0	0	0	0	0	0	0	0	0	0	0	0	0	0	4	0	0	0	0	0	0	0	0	0	1	0	0	0	0	0	0	0	0	0	2	0	0
277	true	Empty	Large ribosomal subunit protein eL8 OS=Drosophila melanogaster OX=7227 GN=RpL7A PE=1 SV=2	P46223 (+1)	RpL7A	31 kDa		0	0	0	0	0	0	0	0	0	0	0	0	0	0	0	0	0	0	6	0	0	0	0	0	0	0	0	0	0	0	0	0	0	0	0	0	0	0	3	0	0	0
276	true	Empty	Vinculin OS=Drosophila melanogaster OX=7227 GN=Vinc PE=1 SV=1	O46037 (+1)	Vinc	106 kDa	true	0	0	0	0	0	0	0	0	0	0	0	0	0	0	0	0	0	0	0	0	0	0	3	0	0	0	0	0	0	0	0	0	6	0	0	0	0	0	0	0	0	0
282	true	Empty	LD41494p OS=Drosophila melanogaster OX=7227 GN=ERp44 PE=1 SV=1	Q95TL8 (+1)	ERp44	47 kDa	true	0	0	0	0	0	0	0	0	0	0	0	0	0	0	0	0	1	0	0	0	0	0	0	0	0	0	0	0	0	0	0	0	0	0	0	0	3	8	0	0	0	0
281	true	Empty	SD07655p OS=Drosophila melanogaster OX=7227 GN=MRP PE=2 SV=1	Q8T9C5	MRP	173 kDa	true	0	0	0	0	0	0	0	0	0	0	3	0	0	0	0	0	0	0	0	0	0	0	0	0	0	0	0	0	0	0	8	0	0	0	0	0	0	0	0	0	0	0
288	true	Empty	Lipid storage droplets surface-binding protein 2 OS=Drosophila melanogaster OX=7227 GN=Lsd-2 PE=1 SV=1	Q9VXY7	Lsd-2	38 kDa		0	0	0	0	0	0	0	0	0	0	0	0	0	0	0	2	2	0	0	0	0	0	0	0	0	0	0	0	0	0	0	0	0	0	0	4	1	0	0	0	0	0
286	true	Empty	MIP14966p OS=Drosophila melanogaster OX=7227 GN=CG14762-RA PE=1 SV=1	D0Z756 (+2)	CG14762-RA	56 kDa		0	0	0	0	0	0	0	0	0	0	0	0	0	0	3	0	0	0	0	0	0	0	0	0	0	0	0	0	0	0	0	0	0	0	2	5	0	0	0	0	0	0
285	true	Empty	Bruchpilot, isoform D OS=Drosophila melanogaster OX=7227 GN=brp PE=1 SV=1	A1Z7V1 (+1)	brp	202 kDa	true	0	0	0	0	0	0	0	0	0	0	4	0	0	0	0	0	0	0	0	0	3	0	0	0	0	0	0	0	0	0	1	0	0	0	0	0	0	0	0	0	0	0
287	true	Empty	RH59310p OS=Drosophila melanogaster OX=7227 GN=spidey PE=1 SV=1	Q9W3N1	spidey	35 kDa	true	0	0	0	0	0	0	0	0	0	0	0	0	0	0	0	0	0	0	4	0	0	0	0	0	0	0	0	0	0	0	0	0	0	0	0	0	0	0	3	0	0	0
291	true	Empty	Neuropathy target esterase sws OS=Drosophila melanogaster OX=7227 GN=sws PE=1 SV=1	E1JJF4 (+1)	sws	161 kDa	true	0	0	0	0	0	0	0	0	0	0	1	0	0	0	0	0	0	0	0	0	0	0	0	0	0	0	0	0	0	0	7	0	0	0	0	0	0	0	0	0	0	0
66.2	true	Empty	Vesicle-fusing ATPase OS=Drosophila melanogaster OX=7227 GN=Nsf2 PE=3 SV=1	A0A0B4LH53 (+1)	Nsf2	83 kDa	true	0	0	0	0	0	0	0	0	0	0	0	0	0	0	0	0	0	0	0	0	0	0	0	0	0	0	0	0	0	0	0	0	0	0	0	0	0	0	0	0	3	8
306	true	Empty	SD12036p (Fragment) OS=Drosophila melanogaster OX=7227 GN=fabp PE=2 SV=1	Q8IGA2 (+2)	fabp	16 kDa		0	0	0	0	0	0	0	0	0	0	0	0	0	0	0	0	0	0	0	0	0	0	0	0	0	0	0	0	2	0	0	0	0	0	0	0	0	0	0	0	0	0
302	true	Empty	Adenylyl cyclase-associated protein OS=Drosophila melanogaster OX=7227 GN=capt PE=1 SV=2	Q9VPX6	capt	84 kDa		0	0	0	0	0	0	0	0	0	0	0	1	0	0	0	1	2	0	0	0	0	0	0	0	0	0	0	0	0	0	0	0	0	0	0	0	4	0	0	0	0	0
305	true	Empty	Moesin/ezrin/radixin homolog 1 OS=Drosophila melanogaster OX=7227 GN=yrt PE=2 SV=1	A0T1Z4 (+2)	yrt	101 kDa	true	0	0	0	0	0	0	0	0	0	0	0	0	3	0	0	0	0	0	0	0	0	0	0	0	0	0	0	0	0	0	0	0	2	0	0	0	0	0	0	0	0	0
299	true	Empty	LD30995p OS=Drosophila melanogaster OX=7227 GN=Dmel\CG10098 PE=1 SV=1	Q9VI64	Dmel	37 kDa		0	0	0	0	0	0	0	0	0	0	0	0	0	0	0	1	1	0	0	0	0	0	0	0	0	0	2	0	0	0	0	0	0	0	0	0	4	1	0	0	0	0
301	true	Empty	FI05204p OS=Drosophila melanogaster OX=7227 GN=L2HGDH PE=1 SV=1	Q9VJ28	L2HGDH	50 kDa		0	0	0	0	0	0	0	0	0	0	0	0	0	0	0	4	0	0	0	0	0	0	0	0	0	0	2	0	0	0	0	0	0	0	0	0	5	0	0	0	0	0
293	true	Empty	39 kDa FK506-binding nuclear protein OS=Drosophila melanogaster OX=7227 GN=Fkbp39 PE=1 SV=2	P54397	Fkbp39	39 kDa	true	0	0	0	0	0	0	0	0	0	0	0	0	0	0	0	0	1	0	0	0	0	0	0	0	0	0	1	0	0	0	0	0	0	0	0	0	4	1	0	0	0	0
290	true	Empty	Uncharacterized protein, isoform O OS=Drosophila melanogaster OX=7227 GN=10737 PE=1 SV=1	B7YZL1 (+7)	10737	102 kDa		0	0	0	0	0	0	0	0	0	0	0	0	5	0	0	0	0	0	0	0	0	0	0	0	0	0	0	0	0	0	0	0	3	2	0	0	0	0	0	0	0	1
295	true	Empty	Electron transfer flavoprotein subunit beta OS=Drosophila melanogaster OX=7227 GN=Etfb PE=1 SV=1	Q0KHZ6 (+1)	Etfb	27 kDa		0	0	0	0	0	0	0	0	0	1	0	0	0	0	0	0	0	0	0	2	0	0	0	0	0	0	0	0	0	2	0	0	0	0	0	0	0	0	0	6	0	0
297	true	Empty	GH07925p OS=Drosophila melanogaster OX=7227 GN=CG3902 PE=2 SV=1	Q95U46 (+1)	CG3902	45 kDa	true	0	0	0	0	0	0	0	0	0	0	0	0	0	0	0	0	0	2	0	0	0	0	0	0	0	0	0	5	0	0	0	0	0	0	0	0	0	5	0	0	0	0
296	true	Empty	Inwardly rectifying K+ channel protein OS=Drosophila melanogaster OX=7227 GN=Irk2 PE=2 SV=1	Q8WQ81 (+1)	Irk2	45 kDa		0	0	0	0	0	0	0	0	0	0	0	0	0	0	4	0	0	0	0	0	0	0	0	0	0	0	0	0	0	0	0	0	0	0	4	2	0	0	0	0	0	0
289.1	true	Empty	Adipocyte plasma membrane-associated protein Hemomucin OS=Drosophila melanogaster OX=7227 GN=Hmu PE=1 SV=1	Q9VB46	Hmu	63 kDa	true	0	0	0	0	0	0	0	0	0	0	0	0	1	0	0	0	0	0	0	0	0	0	0	0	0	0	0	0	0	0	0	0	4	0	0	0	0	0	0	0	0	0
300	true	Empty	Microsomal triacylglycerol transfer protein OS=Drosophila melanogaster OX=7227 GN=Mtp PE=1 SV=2	Q9VIH3	Mtp	99 kDa	true	0	0	0	0	0	0	0	0	0	0	0	0	0	0	0	0	0	0	0	0	0	0	3	0	0	0	0	0	0	0	0	0	5	0	0	0	0	0	0	0	0	0
294	true	Empty	cAMP-dependent protein kinase type II regulatory subunit OS=Drosophila melanogaster OX=7227 GN=Pka-R2 PE=1 SV=2	P81900	Pka-R2	43 kDa	true	0	0	0	0	0	0	0	0	0	0	0	0	0	0	0	0	0	0	0	0	0	0	0	0	0	5	0	0	0	0	0	0	0	0	0	3	0	0	0	0	0	0
304	true	Empty	Staphylococcal nuclease domain-containing protein 1 OS=Drosophila melanogaster OX=7227 GN=Tudor-SN PE=1 SV=1	Q9W0S7	Tudor-SN	103 kDa	true	0	0	0	0	0	0	0	0	0	0	0	0	8	0	0	0	0	0	0	0	0	0	1	0	0	0	0	0	0	0	0	0	0	0	0	0	0	0	0	0	0	0
298	true	Empty	LD40489p OS=Drosophila melanogaster OX=7227 GN=SF2 PE=1 SV=1	Q9V3W7	SF2	28 kDa	true	0	0	0	0	0	0	0	0	0	0	0	0	0	0	0	0	0	0	4	0	0	0	0	0	0	0	0	0	0	0	0	0	0	0	0	0	0	0	4	0	0	0
292	true	Empty	Neurotactin, isoform C OS=Drosophila melanogaster OX=7227 GN=Nrt PE=4 SV=1	M9MS15 (+1)	Nrt	93 kDa	true	0	0	0	0	0	0	0	0	0	0	0	3	0	0	0	0	0	0	0	0	0	0	0	0	0	0	0	0	0	0	0	3	0	0	0	0	0	0	0	0	0	0
303	true	Empty	LP05054p OS=Drosophila melanogaster OX=7227 GN=Dmel\CG3702 PE=1 SV=2	Q9VQX6	Dmel	74 kDa		0	0	0	0	0	0	0	0	0	0	0	0	0	0	0	0	0	0	0	0	0	0	0	0	0	0	0	0	0	0	0	0	0	0	0	0	0	0	0	0	0	8
318	true	Empty	CG1633 (Fragment) OS=Drosophila melanogaster OX=7227 GN=CG1633 PE=4 SV=1	F6J6B9 (+2)	CG1633	20 kDa	true	0	0	0	0	0	1	0	0	1	0	0	0	0	0	0	0	0	1	0	0	0	0	0	0	0	0	0	0	0	0	0	0	1	0	0	0	1	1	1	0	0	0
316	true	Empty	DSec61alpha OS=Drosophila melanogaster OX=7227 GN=Sec61alpha PE=1 SV=1	Q8STG9	Sec61alpha	52 kDa		0	0	0	0	0	0	0	0	0	0	0	0	0	1	0	0	0	2	0	0	0	0	0	0	0	0	0	0	0	0	1	1	0	0	0	0	0	0	1	0	0	0
314	true	Empty	Failed axon connections protein OS=Drosophila melanogaster OX=7227 GN=fax PE=2 SV=1	Q24036 (+1)	fax	47 kDa		0	0	0	0	0	0	0	0	0	0	0	0	0	1	1	0	0	1	0	0	0	0	0	0	0	0	0	0	0	0	0	0	0	2	2	0	0	0	0	0	1	0
317	true	Empty	Cytochrome c1, isoform A OS=Drosophila melanogaster OX=7227 GN=Cyt-c1 PE=1 SV=1	Q9VRL0	Cyt-c1	34 kDa		0	0	0	0	0	0	0	0	0	0	2	0	0	0	0	0	0	0	0	0	0	0	0	0	0	0	0	0	0	0	0	0	0	0	0	0	0	0	0	0	0	1
331.1	true	Empty	Phosphodiesterase OS=Drosophila melanogaster OX=7227 GN=dnc PE=1 SV=1	E2QD73 (+1)	dnc	115 kDa	true	0	0	0	0	0	0	0	0	0	0	1	1	0	0	0	0	0	0	0	0	0	0	0	0	0	0	0	0	0	0	2	4	0	0	0	0	0	0	0	0	0	0
308	true	Empty	adenylate cyclase OS=Drosophila melanogaster OX=7227 GN=Ac3 PE=2 SV=1	O96306 (+1)	Ac3	130 kDa	true	0	0	0	0	0	0	0	0	0	0	2	2	0	0	0	0	0	0	0	0	0	0	0	0	0	0	0	0	0	0	2	4	0	0	0	0	0	0	0	0	0	0
309	true	Empty	Phosphoribosylformylglycinamidine synthase OS=Drosophila melanogaster OX=7227 GN=Pfas PE=1 SV=2	P35421	Pfas	148 kDa		0	0	0	0	0	0	0	0	0	0	0	0	0	0	0	0	0	0	0	0	0	0	0	0	0	0	0	0	0	0	0	7	0	0	0	0	0	0	0	0	0	0
307	true	Empty	Long-chain-fatty-acid--CoA ligase OS=Drosophila melanogaster OX=7227 GN=ACSL1 PE=1 SV=1	E2QCY2 (+1)	ACSL1	73 kDa		0	0	0	0	0	0	0	0	0	0	0	0	0	0	0	0	0	0	0	0	0	0	0	0	0	0	0	0	0	0	1	0	0	2	0	0	0	0	0	0	0	5
289.2	true	Empty	Hemomucin (Fragment) OS=Drosophila melanogaster OX=7227 GN=Hmu PE=3 SV=1	Q58SM9 (+1)	Hmu	56 kDa	true	0	0	0	0	0	0	0	0	0	0	0	0	1	0	0	0	0	0	0	0	0	0	0	0	0	0	0	0	0	0	0	0	4	0	0	0	0	0	0	0	0	0
311	true	Empty	Phosphoglucomutase OS=Drosophila melanogaster OX=7227 GN=Pgm1 PE=1 SV=1	Q9VUY9	Pgm1	61 kDa		0	0	0	0	0	0	0	0	0	0	0	0	0	3	0	0	0	0	0	0	0	0	0	2	0	0	0	0	0	0	0	0	0	7	0	0	0	0	0	0	0	0
124.1	true	Empty	FI02182p (Fragment) OS=Drosophila melanogaster OX=7227 GN=Yp3-RA PE=2 SV=1	D3DMQ1	Yp3-RA	48 kDa	true	0	0	0	0	0	0	0	0	0	0	0	0	0	0	0	0	3	0	0	0	0	0	0	0	0	0	2	0	0	0	0	0	0	0	0	0	6	0	0	0	0	0
312	true	Empty	Transient receptor potential cation channel protein painless OS=Drosophila melanogaster OX=7227 GN=pain PE=1 SV=1	Q9W0Y6	pain	104 kDa	true	0	0	0	0	0	0	0	0	0	0	0	0	5	0	0	0	0	0	0	0	0	0	0	0	0	0	0	0	0	0	0	0	4	0	0	0	0	0	0	0	0	0
313	true	Empty	Protein gone early OS=Drosophila melanogaster OX=7227 GN=goe PE=2 SV=1	Q9XZ14	goe	100 kDa		0	0	0	0	0	0	0	0	0	0	0	0	2	0	0	0	0	0	0	0	0	0	0	0	0	0	0	0	0	0	0	0	3	0	0	0	0	0	0	0	0	0
310	true	Empty	LD23647p OS=Drosophila melanogaster OX=7227 GN=Dmel\CG5787 PE=1 SV=2	Q9VK59	Dmel	100 kDa		0	0	0	0	0	0	0	0	0	0	0	0	3	0	0	0	0	0	0	0	0	0	0	0	0	0	0	0	0	0	0	0	5	0	0	0	0	0	0	0	0	0
315	true	Empty	aldehyde dehydrogenase (NAD(+)) OS=Drosophila melanogaster OX=7227 GN=Aldh7A1 PE=1 SV=1	Q8SXQ1	Aldh7A1	58 kDa	true	0	0	0	0	0	0	0	0	0	0	0	0	0	0	2	0	0	0	0	0	0	0	0	0	0	0	0	0	0	0	0	0	0	0	0	0	0	0	0	0	0	0
326	true	Empty	Succinate--CoA ligase [GDP-forming] subunit beta, mitochondrial OS=Drosophila melanogaster OX=7227 GN=ScsbetaG PE=1 SV=1	Q9V470	ScsbetaG	45 kDa	true	0	0	0	0	0	0	1	0	0	0	0	0	0	0	0	0	3	1	0	0	0	0	0	0	0	0	2	0	0	0	0	0	0	0	0	0	7	0	0	0	0	0
328	true	Empty	GH11618p OS=Drosophila melanogaster OX=7227 GN=dCCS3 PE=2 SV=1	Q8T0S3	dCCS3	48 kDa		0	0	0	0	0	0	0	0	0	0	0	0	0	0	0	0	0	0	2	0	0	0	0	0	0	0	0	0	0	0	0	0	0	0	0	0	0	0	1	0	0	0
319.1	true	Empty	FI05817p (Fragment) OS=Drosophila melanogaster OX=7227 PE=2 SV=1	C7LA95 (+2)		102 kDa	true	0	0	0	0	0	0	0	0	0	0	0	0	1	0	0	0	0	0	0	0	0	0	0	0	0	0	0	0	0	0	0	0	5	0	0	0	0	0	0	0	0	0
329	true	Empty	IP10670p OS=Drosophila melanogaster OX=7227 GN=Dmel\CG13833 PE=2 SV=1	Q9VCS2	Dmel	35 kDa		0	0	0	0	0	0	0	0	0	0	0	0	0	0	0	0	0	0	0	0	0	0	0	0	0	0	0	0	0	0	0	0	0	0	0	0	0	0	1	0	0	0
325	true	Empty	Protein disulfide-isomerase (Fragment) OS=Drosophila melanogaster OX=7227 GN=ERp60 PE=1 SV=1	Q3YMU0 (+1)	ERp60	55 kDa	true	0	0	0	0	0	0	0	0	0	0	0	0	0	0	1	0	0	0	0	0	0	0	0	0	1	0	0	0	0	0	0	0	0	0	4	0	0	0	0	0	0	0
341	true	Empty	FI17817p1 OS=Drosophila melanogaster OX=7227 GN=Tango5 PE=1 SV=1	Q9W2S1	Tango5	58 kDa	true	0	0	0	0	0	0	0	0	0	0	0	0	0	0	5	0	0	0	0	0	0	0	0	0	0	0	0	0	0	0	0	0	0	0	5	0	1	0	0	0	0	0
321.1	true	Empty	Menage a trois, isoform A OS=Drosophila melanogaster OX=7227 GN=metro PE=1 SV=1	A1Z8G0 (+1)	metro	67 kDa	true	0	0	0	0	0	0	0	0	0	0	0	0	0	1	0	0	0	0	0	0	0	0	0	0	0	0	0	0	0	0	0	0	0	4	0	0	0	0	0	0	0	0
323	true	Empty	Ether a go-go, isoform D OS=Drosophila melanogaster OX=7227 GN=eag PE=4 SV=1	M9MSA6 (+1)	eag	136 kDa		0	0	0	0	0	0	0	0	0	0	5	0	0	0	0	0	0	0	0	0	0	0	0	0	0	0	0	0	0	0	6	0	0	0	0	0	0	0	0	0	0	0
330	true	Empty	Eukaryotic initiation factor 4A-III OS=Drosophila melanogaster OX=7227 GN=CG7483 PE=1 SV=1	Q9VHS8	CG7483	46 kDa	true	0	0	0	0	0	0	0	0	0	0	0	0	0	0	0	2	0	0	0	0	0	0	0	0	0	0	0	0	0	0	0	0	0	0	0	2	2	0	0	0	0	0
274.1	true	Empty	Serine/threonine-protein phosphatase OS=Drosophila melanogaster OX=7227 GN=CanA-14F PE=3 SV=1	M9NEL1 (+1)	CanA-14F	64 kDa	true	0	0	0	0	0	0	0	0	0	0	0	0	0	1	0	0	0	0	0	0	0	0	0	0	0	0	0	0	0	0	0	0	0	8	0	0	0	0	0	1	0	0
324	true	Empty	UDP-glucose:glycoprotein glucosyltransferase OS=Drosophila melanogaster OX=7227 GN=Uggt PE=1 SV=2	Q09332	Uggt	174 kDa		0	0	0	0	0	0	0	0	0	0	2	0	0	0	0	0	0	0	0	0	0	0	0	0	0	0	0	0	0	0	6	0	0	0	0	0	0	0	0	0	0	0
322	true	Empty	protein-synthesizing GTPase OS=Drosophila melanogaster OX=7227 GN=eIF2gamma PE=1 SV=1	A0A0B4KGP8 (+1)	eIF2gamma	51 kDa	true	0	0	0	0	0	0	0	0	0	0	0	0	0	0	0	0	0	0	0	0	0	0	0	0	0	0	0	0	0	0	0	0	0	0	0	9	0	0	0	0	0	0
327	true	Empty	adenosine deaminase OS=Drosophila melanogaster OX=7227 GN=Adgf-D PE=1 SV=3	Q9VFS1	Adgf-D	58 kDa		0	0	0	0	0	0	0	0	0	0	0	0	0	0	3	0	0	0	0	0	0	0	0	0	0	0	0	0	0	0	0	0	0	0	4	0	0	0	0	0	0	0
344	true	Empty	Large ribosomal subunit protein eL22 OS=Drosophila melanogaster OX=7227 GN=RpL22 PE=1 SV=2	P50887	RpL22	31 kDa	true	0	0	0	0	0	0	0	0	0	0	0	0	0	0	0	0	0	0	2	0	0	0	0	0	0	0	0	0	0	0	0	0	0	0	1	1	1	1	0	0	0	1
343	true	Empty	GH09241p OS=Drosophila melanogaster OX=7227 GN=CT19169 PE=1 SV=1	Q961R9	CT19169	61 kDa		0	0	0	0	0	0	0	0	0	0	0	0	0	0	2	0	0	0	0	0	0	0	0	0	2	0	0	0	0	0	2	0	0	0	3	0	0	0	0	0	0	0
342	true	Empty	Synapse-associated protein 47kD, isoform M OS=Drosophila melanogaster OX=7227 GN=Sap47 PE=1 SV=1	A0A4D6K595	Sap47	57 kDa	true	0	0	0	0	0	0	0	0	0	0	0	0	0	0	0	2	0	0	0	0	0	0	0	0	0	0	0	0	0	0	0	0	0	0	0	2	1	0	0	0	0	0
338	true	Empty	AT16867p (Fragment) OS=Drosophila melanogaster OX=7227 GN=Got1 PE=2 SV=1	Q8IHB4	Got1	50 kDa		0	0	0	0	0	0	0	0	0	0	0	0	0	0	0	4	1	0	0	0	0	0	0	0	0	0	3	0	0	0	0	0	0	0	0	3	3	0	0	0	0	0
335	true	Empty	AT07502p OS=Drosophila melanogaster OX=7227 GN=ABCB7-RB PE=2 SV=1	E6PBW9 (+2)	ABCB7-RB	77 kDa		0	0	0	0	0	0	0	0	0	0	0	0	0	2	1	0	0	0	0	0	0	0	0	0	0	0	0	0	0	0	0	0	0	6	0	0	0	0	0	0	0	0
345	true	Empty	Phosphatidylinositol 4-phosphate 5-kinase 59B, isoform G OS=Drosophila melanogaster OX=7227 GN=PIP5K59B PE=1 SV=1	A0A6M3Q9L5	PIP5K59B	99 kDa	true	0	0	0	0	0	0	0	0	0	0	0	0	1	0	0	0	0	0	0	0	0	0	0	0	0	0	0	0	0	0	0	0	2	0	0	0	0	0	0	0	0	0
334	true	Empty	oxoglutarate dehydrogenase (succinyl-transferring) OS=Drosophila melanogaster OX=7227 GN=Ogdh PE=3 SV=1	A0A9F2H0Z0 (+2)	Ogdh	113 kDa		0	0	0	0	0	0	0	0	0	0	0	0	0	0	0	0	0	0	0	0	0	1	1	0	0	0	0	0	0	0	1	0	4	0	0	0	0	0	0	0	0	0
336	true	Empty	26S proteasome regulatory subunit 8 OS=Drosophila melanogaster OX=7227 GN=Rpt6 PE=1 SV=2	O18413	Rpt6	46 kDa	true	0	0	0	0	0	0	1	0	0	0	0	0	0	0	0	0	2	0	0	0	0	0	0	0	0	0	2	0	0	0	0	0	0	0	0	0	3	0	0	0	0	0
332	true	Empty	Eukaryotic translation elongation factor 1 gamma, isoform C OS=Drosophila melanogaster OX=7227 GN=eEF1gamma PE=4 SV=1	A0A0B4JD11 (+1)	eEF1gamma	49 kDa		0	0	0	0	0	0	0	0	0	0	0	0	0	0	0	2	4	0	0	0	0	0	0	0	0	0	2	0	0	0	0	0	0	0	0	0	4	0	0	0	0	0
337	true	Empty	Nucleosome assembly protein NAP-1 OS=Drosophila melanogaster OX=7227 GN=Nap1 PE=1 SV=1	Q24150 (+1)	Nap1	43 kDa	true	0	0	0	0	0	0	0	0	0	0	0	0	0	0	1	0	0	0	0	0	0	0	0	0	0	0	0	0	0	0	0	0	0	0	2	0	0	0	0	0	0	0
333	true	Empty	Jaguar, isoform L OS=Drosophila melanogaster OX=7227 GN=jar PE=1 SV=1	A0A0B4KGX1 (+2)	jar	145 kDa	true	0	0	0	0	0	0	0	0	0	0	2	0	0	0	0	0	0	0	0	0	0	0	0	0	0	0	0	0	0	0	1	3	0	0	0	0	0	0	0	0	0	0
340	true	Empty	Cytoplasmic FMR1-interacting protein OS=Drosophila melanogaster OX=7227 GN=Sra-1 PE=1 SV=1	Q9VF87 (+1)	Sra-1	149 kDa	true	0	0	0	0	0	0	0	0	0	0	0	0	0	0	0	0	0	0	0	0	0	0	0	0	0	0	0	0	0	0	0	5	0	0	0	0	0	0	0	0	0	0
339	true	Empty	Calcium-dependent secretion activator OS=Drosophila melanogaster OX=7227 GN=Cadps PE=1 SV=3	Q9NHE5	Cadps	163 kDa	true	0	0	0	0	0	0	0	0	0	0	3	0	0	0	0	0	0	0	0	0	0	0	0	0	0	0	0	0	0	0	6	0	0	0	0	0	0	0	0	0	0	0
274.2	true	Empty	Serine/threonine-protein phosphatase OS=Drosophila melanogaster OX=7227 GN=Pp2B-14D PE=3 SV=1	M9NE01 (+1)	Pp2B-14D	63 kDa	true	0	0	0	0	0	0	0	0	0	0	0	0	0	0	0	0	0	0	0	0	0	0	0	0	0	0	0	0	0	0	0	0	0	6	0	0	0	0	0	0	0	0
370	true	Empty	Uncharacterized protein OS=Drosophila melanogaster OX=7227 GN=Dmel\CG15740 PE=4 SV=2	Q9VYT7	Dmel	107 kDa	true	1	1	1	0	0	1	1	0	0	1	0	0	1	0	0	1	1	1	0	1	0	0	0	0	0	0	0	0	0	0	0	0	0	0	0	0	0	0	0	0	0	0
353	true	Empty	Phosphoglycerate mutase (Fragment) OS=Drosophila melanogaster OX=7227 GN=Pglym78 PE=3 SV=1	A5XD83 (+2)	Pglym78	29 kDa		0	0	0	0	0	0	0	0	0	0	0	0	0	0	0	0	0	0	0	1	0	0	0	1	1	0	1	1	2	2	0	0	0	0	0	0	0	0	0	3	0	0
371.1	true	Empty	non-specific serine/threonine protein kinase OS=Drosophila melanogaster OX=7227 GN=par-1 PE=1 SV=1	E1JGN0 (+1)	par-1	125 kDa	true	0	0	0	0	0	0	0	0	0	0	0	0	0	0	0	0	0	0	0	0	0	0	0	0	0	0	0	0	0	0	0	0	1	0	0	0	0	0	0	0	0	1
368	true	Empty	Shaker, isoform S OS=Drosophila melanogaster OX=7227 GN=Sh PE=4 SV=2	M9PHG6	Sh	69 kDa	true	0	0	0	0	0	0	0	0	0	0	0	0	0	0	0	0	0	0	0	0	0	0	0	0	0	0	0	0	0	0	1	0	0	2	0	0	0	0	0	0	1	2
369	true	Empty	PAICS bifunctional enzyme, isoform B OS=Drosophila melanogaster OX=7227 GN=Paics PE=1 SV=1	F0JAN1 (+1)	Paics	47 kDa		0	0	0	0	0	0	0	0	0	0	0	0	0	0	0	2	1	0	0	0	0	0	0	0	0	0	3	0	0	0	0	0	0	0	0	0	2	0	0	0	0	0
361	true	Empty	RE09178p OS=Drosophila melanogaster OX=7227 GN=bumpel PE=2 SV=1	Q8SXL4 (+1)	bumpel	64 kDa		0	0	0	0	0	0	0	0	0	0	0	0	0	0	1	2	0	0	0	0	0	0	0	0	0	0	0	0	0	0	0	0	0	0	0	0	4	0	0	0	0	0
355	true	Empty	Glutamine synthetase OS=Drosophila melanogaster OX=7227 GN=Gs1 PE=1 SV=1	E1JHQ1 (+1)	Gs1	44 kDa		0	0	0	0	0	0	0	0	0	0	0	0	0	0	0	0	2	0	0	0	0	0	0	0	0	0	0	1	0	0	0	0	0	0	0	0	2	4	0	0	0	0
354	true	Empty	RE21773p (Fragment) OS=Drosophila melanogaster OX=7227 GN=Cp1-RC PE=2 SV=1	C6SV44 (+1)	Cp1-RC	42 kDa	true	0	0	0	0	0	0	0	0	0	0	0	0	0	0	0	2	0	0	0	0	0	0	0	0	0	0	0	0	0	0	0	0	0	0	0	0	1	0	4	0	0	0
367	true	Empty	Putative fatty acyl-CoA reductase CG5065 OS=Drosophila melanogaster OX=7227 GN=CG5065 PE=3 SV=1	A1ZAI5 (+1)	CG5065	70 kDa	true	0	0	0	0	0	0	0	0	0	0	0	0	0	1	0	0	0	0	0	0	0	0	0	0	0	0	0	0	0	0	0	0	0	1	0	0	0	0	0	0	0	0
362	true	Empty	PAT complex subunit CCDC47 OS=Drosophila melanogaster OX=7227 GN=CG17593 PE=2 SV=1	Q8SZL8 (+1)	CG17593	54 kDa		0	0	0	0	0	0	0	0	0	0	0	0	0	0	0	0	0	0	0	0	0	0	0	0	0	0	0	0	0	0	0	0	0	1	0	2	2	0	0	0	0	0
360	true	Empty	Lethal (2) k09913, isoform D OS=Drosophila melanogaster OX=7227 GN=l(2)k09913 PE=1 SV=1	Q8MLS7	l	37 kDa	true	0	0	0	0	0	0	0	0	0	0	0	0	0	0	0	0	0	0	2	0	0	0	0	0	0	0	0	0	0	0	0	0	0	0	0	0	0	0	3	1	0	0
347.1	true	Empty	Reticulon-like protein OS=Drosophila melanogaster OX=7227 GN=Rtnl1 PE=1 SV=1	E1JHT6	Rtnl1	65 kDa	true	0	0	0	0	0	0	0	0	0	0	1	0	1	0	0	0	0	0	0	0	0	0	0	0	0	0	0	0	0	0	0	0	2	0	0	0	0	0	0	0	0	0
350	true	Empty	Vacuolar H[+]-ATPase 26kD subunit, isoform C OS=Drosophila melanogaster OX=7227 GN=Vha26 PE=3 SV=1	A0A0B4LGS4 (+1)	Vha26	26 kDa		0	0	0	0	0	0	0	0	0	0	0	0	0	0	0	0	0	0	0	1	0	0	0	0	0	0	0	0	0	0	0	0	0	0	0	0	0	0	0	6	0	0
351	true	Empty	Leukotriene A(4) hydrolase OS=Drosophila melanogaster OX=7227 GN=Dmel\CG10602 PE=1 SV=1	A4V0U4 (+1)	Dmel	68 kDa	true	0	0	0	0	0	0	0	0	0	0	0	0	0	1	0	0	0	0	0	0	0	0	0	1	0	0	0	0	0	0	0	0	0	3	0	0	0	0	0	0	0	0
352	true	Empty	Shaggy, isoform J OS=Drosophila melanogaster OX=7227 GN=sgg PE=1 SV=1	A4V3W1 (+2)	sgg	59 kDa	true	0	0	0	0	0	0	0	0	0	0	0	0	0	3	0	0	0	0	0	0	0	0	0	0	0	0	0	0	0	0	0	0	0	7	0	0	0	0	0	0	0	0
363	true	Empty	GH28335p OS=Drosophila melanogaster OX=7227 GN=Syp PE=1 SV=1	Q95TW4	Syp	60 kDa	true	0	0	0	0	0	0	0	0	0	0	0	0	0	3	0	0	0	0	0	0	0	0	0	1	0	0	0	0	0	0	0	0	0	5	0	0	0	0	0	0	0	0
376	true	Empty	RE73495p OS=Drosophila melanogaster OX=7227 PE=2 SV=1	B3DNM5 (+1)		49 kDa		0	0	0	0	0	0	0	0	0	0	0	0	0	0	0	3	0	0	0	0	0	0	0	0	0	0	0	0	0	0	0	0	0	0	0	0	4	0	0	0	0	0
320.1	true	Empty	MIP15933p (Fragment) OS=Drosophila melanogaster OX=7227 GN=Eb1-RA PE=2 SV=1	D3DMK3 (+1)	Eb1-RA	36 kDa	true	0	0	0	0	0	0	0	0	0	0	0	0	0	0	0	0	0	0	3	0	0	0	0	0	0	0	0	0	0	0	0	0	0	0	0	0	0	0	2	0	0	0
407	true	Empty	Protoporphyrinogen oxidase OS=Drosophila melanogaster OX=7227 GN=Ppox PE=1 SV=1	Q9VC52	Ppox	53 kDa		0	0	0	0	0	0	0	0	0	0	0	0	0	0	0	0	0	0	0	0	0	0	0	0	0	0	0	0	0	0	0	0	0	0	3	0	0	0	0	0	0	0
359	true	Empty	FI17352p1 OS=Drosophila melanogaster OX=7227 GN=vari PE=1 SV=2	Q7KT16 (+1)	vari	72 kDa	true	0	0	0	0	0	0	0	0	0	0	0	0	0	0	0	0	0	0	0	0	0	0	0	0	2	0	0	0	0	0	0	0	0	0	4	0	0	0	0	0	0	0
364	true	Empty	FI18813p1 OS=Drosophila melanogaster OX=7227 GN=Syt4 PE=2 SV=1	Q9U6P7	Syt4	52 kDa	true	0	0	0	0	0	0	0	0	0	0	0	0	0	0	2	0	0	0	0	0	0	0	0	0	0	0	0	0	0	0	0	0	0	0	4	0	0	0	0	0	0	0
349	true	Empty	ATP-dependent 6-phosphofructokinase OS=Drosophila melanogaster OX=7227 GN=Pfk PE=1 SV=1	A0A0B4K7L1	Pfk	105 kDa	true	0	0	0	0	0	0	0	0	0	0	0	0	0	0	0	0	0	0	0	0	0	0	0	0	0	0	0	0	0	0	0	0	0	0	0	0	0	0	0	0	3	6
356	true	Empty	TB01296p1 (Fragment) OS=Drosophila melanogaster OX=7227 GN=pst-RE PE=2 SV=1	G7H836 (+2)	pst-RE	76 kDa	true	0	0	0	0	0	0	0	0	0	0	0	0	0	2	0	0	0	0	0	0	0	0	0	0	0	0	0	0	0	0	0	0	0	2	0	0	0	0	0	0	0	0
358	true	Empty	Fatty acyl-CoA reductase OS=Drosophila melanogaster OX=7227 GN=Dmel\CG1441 PE=1 SV=1	Q7K3T3	Dmel	59 kDa	true	0	0	0	0	0	0	0	0	0	0	0	0	0	0	4	0	0	0	0	0	0	0	0	0	0	0	0	0	0	0	0	0	0	0	3	0	0	0	0	0	0	0
366	true	Empty	Acylglycerol kinase, mitochondrial OS=Drosophila melanogaster OX=7227 GN=Mulk PE=1 SV=2	Q9VL10	Mulk	46 kDa		0	0	0	0	0	0	0	0	0	0	0	0	0	0	0	1	0	0	0	0	0	0	0	0	0	0	0	0	0	0	0	0	0	0	0	8	0	0	0	0	0	0
348.1	true	Empty	Uncharacterized protein Cyp6a23 (Fragment) OS=Drosophila melanogaster OX=7227 GN=Cyp6a23 PE=3 SV=1	B5T1Z3	Cyp6a23	47 kDa	true	0	0	0	0	0	0	0	0	0	0	0	0	0	0	4	0	0	0	0	0	0	0	0	0	0	0	0	0	0	0	0	0	0	0	3	0	0	0	0	0	0	0
357	true	Empty	Oxysterol-binding protein OS=Drosophila melanogaster OX=7227 GN=Osbp PE=2 SV=2	O18397 (+1)	Osbp	89 kDa	true	0	0	0	0	0	0	0	0	0	0	0	0	3	0	0	0	0	0	0	0	0	0	0	0	0	0	0	0	0	0	0	0	5	0	0	0	0	0	0	0	0	0
384	true	Empty	Uncharacterized protein, isoform P OS=Drosophila melanogaster OX=7227 GN=Dmel\CG42672 PE=1 SV=5	Q9W2I0	Dmel	182 kDa	true	0	0	0	0	0	0	0	0	0	0	4	0	0	0	0	0	0	0	0	0	0	0	0	0	0	0	0	0	0	0	4	0	0	0	0	0	0	0	0	0	0	0
365	true	Empty	Cytochrome P450 9b2 OS=Drosophila melanogaster OX=7227 GN=Cyp9b2 PE=2 SV=1	Q9V4I1	Cyp9b2	59 kDa		0	0	0	0	0	0	0	0	0	0	0	0	0	0	1	0	0	0	0	0	0	0	0	0	0	0	0	0	0	0	0	0	0	0	5	0	0	0	0	0	0	0
389	true	Empty	Retinin OS=Drosophila melanogaster OX=7227 GN=retinin PE=1 SV=2	Q9VV36	retinin	20 kDa		0	0	0	0	0	0	0	0	0	0	0	0	0	0	0	0	0	0	0	0	0	0	0	0	1	1	1	0	1	1	0	0	0	0	0	0	0	0	0	0	0	2
380	true	Empty	Enoyl-CoA hydratase, short chain 1, isoform A OS=Drosophila melanogaster OX=7227 GN=Echs1 PE=1 SV=1	Q7JR58	Echs1	32 kDa		0	0	0	0	0	0	0	0	1	0	0	0	0	0	0	0	0	0	0	1	0	0	0	0	0	0	0	0	0	1	0	0	0	0	0	0	0	0	0	5	0	0
373	true	Empty	40S ribosomal protein S8 OS=Drosophila melanogaster OX=7227 GN=RpS8 PE=3 SV=1	A0A0B4K6N1 (+1)	RpS8	24 kDa		0	0	0	0	0	0	0	0	0	0	0	0	0	0	0	0	0	0	0	0	0	0	0	0	0	0	0	0	1	1	0	0	0	0	0	0	0	0	2	4	0	0
390	true	Empty	Coatomer subunit beta OS=Drosophila melanogaster OX=7227 GN=betaCOP PE=2 SV=2	P45437	betaCOP	107 kDa	true	0	0	0	0	0	0	0	0	0	0	0	0	0	0	0	0	0	0	0	0	0	0	1	0	0	0	0	0	0	0	0	0	2	0	0	0	0	0	0	0	0	0
385	true	Empty	LD24105p OS=Drosophila melanogaster OX=7227 GN=Acat1 PE=1 SV=1	Q9W3N9	Acat1	43 kDa	true	0	0	0	0	0	0	0	0	0	0	0	0	0	0	0	0	0	1	0	0	0	0	0	0	0	0	0	2	0	0	0	0	0	0	0	0	0	5	0	0	0	0
388	true	Empty	Synaptotagmin 7, isoform A OS=Drosophila melanogaster OX=7227 GN=Syt7 PE=1 SV=4	Q9V4C4	Syt7	47 kDa		0	0	0	0	0	0	0	0	0	0	0	0	0	0	2	0	0	0	0	0	0	0	0	0	0	0	0	0	0	0	0	0	0	0	0	1	0	0	0	0	0	0
379	true	Empty	Acetyl-coenzyme A synthetase OS=Drosophila melanogaster OX=7227 GN=AcCoAS PE=1 SV=2	Q59E09 (+1)	AcCoAS	76 kDa	true	0	0	0	0	0	0	0	0	0	0	0	0	0	0	0	0	0	0	0	0	0	0	1	0	0	0	0	0	0	0	0	0	0	0	0	0	0	0	0	0	1	2
377	true	Empty	Transporter OS=Drosophila melanogaster OX=7227 GN=ine PE=3 SV=1	E1JHT2 (+1)	ine	104 kDa		0	0	0	0	0	0	0	0	0	0	0	0	2	0	0	0	0	0	0	0	0	0	0	0	0	0	0	0	0	0	1	0	6	0	0	0	0	0	0	0	0	0
375	true	Empty	Uncharacterized protein, isoform C OS=Drosophila melanogaster OX=7227 GN=Dmel\CG11857 PE=1 SV=1	A0A140SRF8	Dmel	30 kDa		0	0	0	0	0	0	0	0	0	0	0	0	0	0	0	0	0	0	2	0	0	0	0	0	0	0	0	0	0	0	0	0	0	0	0	0	0	0	1	0	0	0
387	true	Empty	Dodeca-satellite-binding protein 1, isoform A OS=Drosophila melanogaster OX=7227 GN=Dp1 PE=1 SV=1	Q7KN75	Dp1	144 kDa	true	0	0	0	0	0	0	0	0	0	0	0	0	0	0	0	0	0	0	0	0	1	0	0	0	0	0	0	0	0	0	1	0	0	0	0	0	0	0	0	0	0	0
392.1	true	Empty	26S proteasome regulatory complex subunit p48A OS=Drosophila melanogaster OX=7227 GN=Rpt3 PE=1 SV=1	Q9V405	Rpt3	47 kDa	true	0	0	0	0	0	0	0	0	0	0	0	0	0	0	0	0	0	0	0	0	0	0	0	0	0	1	0	0	0	0	0	0	0	0	0	5	0	0	0	0	0	0
383	true	Empty	26S proteasome non-ATPase regulatory subunit 2 OS=Drosophila melanogaster OX=7227 GN=Rpn1 PE=1 SV=2	Q9VW54	Rpn1	102 kDa		0	0	0	0	0	0	0	0	0	0	0	0	3	0	0	0	0	0	0	0	0	0	2	0	0	0	0	0	0	0	0	0	3	0	0	0	0	0	0	0	0	0
382	true	Empty	RE38146p OS=Drosophila melanogaster OX=7227 GN=Dmel\CG8323 PE=2 SV=1	Q7JZE8	Dmel	33 kDa	true	0	0	0	0	0	0	0	0	0	0	0	0	0	0	0	0	0	0	0	4	0	0	0	0	0	0	0	0	0	1	0	0	0	0	0	0	0	0	0	5	0	0
386	true	Empty	LD18904p OS=Drosophila melanogaster OX=7227 GN=schlank PE=1 SV=2	Q9W423	schlank	46 kDa		0	0	0	0	0	0	0	0	0	0	0	0	0	0	0	0	1	0	0	0	0	0	0	0	0	0	0	0	0	0	0	0	0	0	0	0	0	5	0	0	0	0
405	true	Empty	FI19882p1 OS=Drosophila melanogaster OX=7227 GN=Ptp61F-RA PE=2 SV=1	I0B1P6 (+1)	Ptp61F-RA	62 kDa		0	0	0	0	0	0	0	0	0	0	0	0	0	0	0	0	0	0	0	0	0	0	0	0	0	0	0	0	0	0	0	0	0	0	0	0	2	0	0	0	0	2
378	true	Empty	Sac1 phosphatase, isoform B OS=Drosophila melanogaster OX=7227 GN=Sac1 PE=4 SV=1	M9MRM4 (+1)	Sac1	68 kDa	true	0	0	0	0	0	0	0	0	0	0	0	0	0	3	0	0	0	0	0	0	0	0	0	0	0	0	0	0	0	0	0	0	0	6	0	0	0	0	0	0	0	0
374	true	Empty	Cyp6w1, isoform B OS=Drosophila melanogaster OX=7227 GN=Cyp6w1 PE=3 SV=1	A0A0B4LEU2 (+1)	Cyp6w1	59 kDa	true	0	0	0	0	0	0	0	0	0	0	0	0	0	0	2	0	0	0	0	0	0	0	0	0	0	0	0	0	0	0	0	0	0	0	4	0	0	0	0	0	0	0
381	true	Empty	GH08937p (Fragment) OS=Drosophila melanogaster OX=7227 GN=ND-24 PE=2 SV=1	Q7JYN2 (+1)	ND-24	30 kDa		0	0	0	0	0	0	0	0	0	0	0	0	0	0	0	0	0	0	0	3	0	0	0	0	0	0	0	0	0	0	0	0	0	0	0	0	0	0	0	4	0	0
413	true	Empty	Eukaryotic translation initiation factor 3 subunit E OS=Drosophila melanogaster OX=7227 GN=eIF3e PE=1 SV=1	O77410	eIF3e	51 kDa	true	0	0	0	0	0	1	0	0	0	0	0	0	0	0	0	0	0	1	0	1	0	0	0	0	0	0	0	0	0	0	0	0	0	0	0	0	1	0	0	0	0	0
412	true	Empty	Large ribosomal subunit protein eL20 OS=Drosophila melanogaster OX=7227 GN=RpL18A PE=1 SV=1	P41093	RpL18A	21 kDa		0	0	0	0	0	0	0	0	0	0	0	0	0	0	0	0	0	0	0	0	0	0	0	0	0	0	0	0	0	0	1	1	0	0	0	0	1	0	1	0	0	0
411	true	Empty	Armadillo segment polarity protein OS=Drosophila melanogaster OX=7227 GN=arm PE=4 SV=1	M9PGG4 (+1)	arm	91 kDa	true	0	0	0	0	0	0	0	0	0	0	0	0	1	0	0	0	0	0	0	0	0	0	0	0	0	0	0	0	0	0	0	0	0	0	0	0	0	0	0	0	0	1
406	true	Empty	Elongation of very long chain fatty acids protein 6 OS=Drosophila melanogaster OX=7227 GN=Baldspot PE=1 SV=2	Q9VV87	Baldspot	37 kDa		0	0	0	0	0	0	0	0	0	0	0	0	0	0	0	0	0	0	2	0	0	0	0	0	0	0	0	0	0	0	0	0	0	0	0	0	0	0	2	1	0	0
346.1	true	Empty	LD44914p OS=Drosophila melanogaster OX=7227 GN=Dmel\CG1635 PE=1 SV=1	Q95TK5	Dmel	51 kDa	true	0	0	0	0	0	0	0	0	0	0	0	0	0	0	0	0	1	0	0	0	0	0	0	0	0	0	2	0	0	0	0	0	0	0	0	0	4	0	0	0	0	0
408	true	Empty	DE-cadherin OS=Drosophila melanogaster OX=7227 GN=shg PE=1 SV=2	Q24298	shg	170 kDa	true	0	0	0	0	0	0	0	0	0	0	0	1	0	0	0	0	0	0	0	0	0	0	0	0	0	0	0	0	0	0	0	2	0	0	0	0	0	0	0	0	0	0
410	true	Empty	Uncharacterized protein, isoform C OS=Drosophila melanogaster OX=7227 GN=CG40289 PE=4 SV=1	A0A0B4KEC2 (+2)	CG40289	44 kDa	true	0	0	0	0	0	0	0	0	0	0	0	0	0	0	0	0	0	0	0	0	0	0	0	0	0	0	0	0	0	0	0	0	0	0	0	0	0	2	0	0	0	0
418	true	Empty	Uncoordinated 115a, isoform J OS=Drosophila melanogaster OX=7227 GN=Unc-115a PE=4 SV=1	E1JIH1	Unc-115a	90 kDa	true	0	0	0	0	0	0	0	0	0	0	0	0	4	0	0	0	0	0	0	0	0	0	0	0	0	0	0	0	0	0	1	0	3	0	0	0	0	0	0	0	0	0
398	true	Empty	Mitochondrial chaperone BCS1 (Fragment) OS=Drosophila melanogaster OX=7227 GN=CG4908 PE=2 SV=1	Q1EHJ2 (+1)	CG4908	49 kDa		0	0	0	0	0	0	0	0	0	0	0	0	0	0	0	4	0	0	0	0	0	0	0	0	0	0	0	0	0	0	0	0	0	0	0	0	1	0	0	0	0	0
391.1	true	Empty	Stress-activated protein kinase JNK OS=Drosophila melanogaster OX=7227 GN=bsk PE=1 SV=1	E1JHD6 (+1)	bsk	43 kDa	true	0	0	0	0	0	0	0	0	0	0	0	0	0	0	0	1	2	0	0	0	0	0	0	0	0	0	0	0	0	0	0	0	0	0	0	0	3	0	0	0	0	0
399	true	Empty	Histone H1 OS=Drosophila melanogaster OX=7227 GN=His1:CG33861 PE=3 SV=1	Q4AB54 (+1)	His1	26 kDa		0	0	0	0	0	0	0	0	0	0	0	0	0	0	0	0	0	0	1	0	0	0	0	0	0	0	0	0	0	0	0	0	0	0	0	0	0	0	3	0	0	0
400	true	Empty	Enigma OS=Drosophila melanogaster OX=7227 GN=Egm PE=1 SV=1	Q5U117	Egm	71 kDa	true	0	0	0	0	0	0	0	0	0	0	0	0	0	3	0	0	0	0	0	0	0	0	0	0	0	0	0	0	0	0	0	0	0	5	0	0	0	0	0	0	0	0
395	true	Empty	Uncharacterized protein, isoform D OS=Drosophila melanogaster OX=7227 GN=Dmel\CG3107 PE=4 SV=1	A0A0B4LES3 (+1)	Dmel	119 kDa	true	0	0	0	0	0	0	0	0	0	0	0	0	1	0	0	0	0	0	0	0	0	0	2	0	0	0	0	0	0	0	0	0	4	0	0	0	0	0	0	0	0	0
396	true	Empty	CYP6G1 OS=Drosophila melanogaster OX=7227 GN=Cyp6g1 PE=2 SV=1	B6IDY5 (+1)	Cyp6g1	60 kDa	true	0	0	0	0	0	0	0	0	0	0	0	0	0	0	4	0	0	0	0	0	0	0	0	0	0	0	0	0	0	0	0	0	0	0	0	0	0	0	0	0	0	0
397	true	Empty	CG8768 protein OS=Drosophila melanogaster OX=7227 GN=CG8768 PE=4 SV=1	E1UIK3 (+6)	CG8768	33 kDa	true	0	0	0	0	0	0	0	0	0	0	0	0	0	0	0	0	0	0	0	0	0	0	0	0	0	0	0	0	0	0	0	0	0	0	0	0	0	0	5	0	0	0
409	true	Empty	Adapter molecule Crk OS=Drosophila melanogaster OX=7227 GN=Crk PE=1 SV=1	Q9XYM0	Crk	31 kDa	true	0	0	0	0	0	0	0	0	0	0	0	0	0	0	0	0	0	0	1	0	0	0	0	0	0	0	0	0	0	0	0	0	0	0	0	0	0	0	2	0	0	0
404	true	Empty	NADH dehydrogenase [ubiquinone] iron-sulfur protein 3, mitochondrial OS=Drosophila melanogaster OX=7227 GN=ND-30 PE=1 SV=1	Q9VZU4	ND-30	30 kDa		0	0	0	0	0	0	0	0	0	0	0	0	0	0	0	0	0	0	0	2	0	0	0	0	0	0	0	0	0	1	0	0	0	0	0	0	0	0	0	3	0	0
401	true	Empty	MIP27352p OS=Drosophila melanogaster OX=7227 GN=Dmel\CG10237 PE=1 SV=1	Q8INW5 (+2)	Dmel	36 kDa		0	0	0	0	0	0	0	0	0	0	0	0	0	0	0	0	0	0	0	0	0	0	0	0	0	0	0	0	0	0	0	0	0	0	0	0	0	0	6	0	0	0
403	true	Empty	Hsc70Cb, isoform A OS=Drosophila melanogaster OX=7227 GN=Hsp110 PE=1 SV=1	Q9VUC1	Hsp110	89 kDa		0	0	0	0	0	0	0	0	0	0	0	0	1	0	0	0	0	0	0	0	0	0	1	0	0	0	0	0	0	0	0	0	5	0	0	0	0	0	0	0	0	0
163.2	true	Empty	RE06583p OS=Drosophila melanogaster OX=7227 GN=Dmel\CG31810 PE=2 SV=1	Q8SX47	Dmel	36 kDa	true	0	0	0	0	0	0	0	0	0	0	0	0	0	0	0	0	0	0	2	0	0	0	0	0	0	0	0	0	0	0	0	0	0	0	0	0	0	0	0	0	0	0
394	true	Empty	Glycogen [starch] synthase OS=Drosophila melanogaster OX=7227 GN=GlyS PE=1 SV=1	A0A0B4KHJ5 (+2)	GlyS	79 kDa	true	0	0	0	0	0	0	0	0	0	0	0	0	0	0	0	0	0	0	0	0	0	0	0	0	0	0	0	0	0	0	0	0	0	0	0	0	0	0	0	0	1	4
402	true	Empty	FI04781p OS=Drosophila melanogaster OX=7227 GN=Nop56 PE=1 SV=1	Q95WY3	Nop56	55 kDa	true	0	0	0	0	0	0	0	0	0	0	0	0	0	0	5	0	0	0	0	0	0	0	0	0	0	0	0	0	0	0	0	0	0	0	2	0	0	0	0	0	0	0
415	true	Empty	E3 UFM1-protein ligase 1 homolog OS=Drosophila melanogaster OX=7227 GN=Ufl1 PE=3 SV=1	A0A0B4K6K7 (+1)	Ufl1	87 kDa		0	0	0	0	0	0	0	0	0	0	0	0	0	0	0	0	0	0	0	0	0	0	0	0	0	0	0	0	0	0	0	0	0	0	0	0	0	0	0	0	0	7
436	true	Empty	Mutator 2 OS=Drosophila melanogaster OX=7227 GN=mu2 PE=1 SV=1	O96685	mu2	139 kDa	true	1	0	1	0	0	1	0	1	0	0	0	1	0	0	0	1	0	0	0	0	0	0	0	0	0	0	0	0	0	0	0	0	0	0	0	0	0	0	0	0	0	0
437	true	Empty	FI01445p OS=Drosophila melanogaster OX=7227 GN=thetaTry PE=2 SV=1	A8E6I8 (+1)	thetaTry	28 kDa		0	0	0	0	0	0	0	0	0	0	0	1	0	0	0	0	0	0	0	0	1	1	0	0	0	0	0	1	1	0	0	0	0	0	0	0	1	0	0	1	0	0
433	true	Empty	GH15472p OS=Drosophila melanogaster OX=7227 GN=Slc25A46a PE=2 SV=1	Q9VXK8	Slc25A46a	47 kDa		0	0	0	0	0	0	0	0	0	0	0	0	0	0	0	0	0	0	0	0	0	0	0	0	0	0	0	0	0	0	0	0	0	0	0	1	1	0	0	0	0	0
431	true	Empty	Ferrochelatase, mitochondrial OS=Drosophila melanogaster OX=7227 GN=FeCh PE=2 SV=1	Q9V9S8	FeCh	44 kDa		0	0	0	0	0	0	0	0	0	0	0	0	0	0	0	0	0	1	0	0	0	0	0	0	0	0	0	1	0	0	0	0	0	0	0	0	1	1	0	0	0	0
430	true	Empty	ATP synthase subunit b, mitochondrial OS=Drosophila melanogaster OX=7227 GN=ATPsynB PE=2 SV=2	Q94516	ATPsynB	27 kDa		0	0	0	0	0	0	0	0	0	0	0	0	0	0	0	0	0	0	1	0	0	0	0	0	0	0	0	0	0	0	0	0	0	0	0	0	0	0	2	0	0	0
435	true	Empty	Jet fuel, isoform A OS=Drosophila melanogaster OX=7227 GN=jef PE=1 SV=1	A1Z9U2 (+1)	jef	83 kDa	true	0	0	0	0	0	0	0	0	0	0	0	0	0	0	0	0	0	0	0	0	0	0	0	0	0	0	0	0	0	0	0	0	0	0	0	1	0	1	0	0	0	0
372.1	true	Empty	Thioredoxin reductase-1, isoform D OS=Drosophila melanogaster OX=7227 GN=Trxr1 PE=3 SV=1	A0A6H2EFX8	Trxr1	57 kDa	true	0	0	0	0	0	0	0	0	0	0	0	0	0	0	1	0	0	0	0	0	0	0	0	0	0	0	0	0	0	0	0	0	0	0	1	0	0	0	0	0	0	0
417	true	Empty	LD11952p (Fragment) OS=Drosophila melanogaster OX=7227 GN=CG7675-RB PE=2 SV=1	D0IQ98 (+1)	CG7675-RB	41 kDa	true	0	0	0	0	0	0	0	0	0	0	0	0	0	0	0	0	0	0	5	0	0	0	0	0	0	0	0	0	0	0	0	0	0	0	0	0	0	0	5	0	0	0
428	true	Empty	phenylalanine 4-monooxygenase OS=Drosophila melanogaster OX=7227 GN=Henna PE=2 SV=1	B0LQU2 (+2)	Henna	53 kDa	true	0	0	0	0	0	0	0	0	0	0	0	0	0	0	0	0	0	0	0	0	0	0	0	0	0	1	0	0	0	0	0	0	0	0	1	3	0	0	0	0	0	0
425	true	Empty	Pro-phenol oxidase A1 OS=Drosophila melanogaster OX=7227 PE=2 SV=1	Q27598 (+1)		79 kDa		0	0	0	0	0	0	0	0	0	0	0	0	0	0	0	0	0	0	0	0	0	0	0	2	0	0	0	0	0	0	0	0	0	1	0	0	0	0	0	0	0	0
426	true	Empty	Transitional endoplasmic reticulum ATPase TER94 OS=Drosophila melanogaster OX=7227 GN=TER94 PE=1 SV=1	Q7KN62	TER94	89 kDa	true	0	0	0	0	0	0	0	0	0	0	0	0	1	0	0	0	0	0	0	0	0	0	0	0	0	0	0	0	0	0	0	0	3	0	0	0	0	0	0	0	0	0
421	true	Empty	Elongation factor Tu, mitochondrial OS=Drosophila melanogaster OX=7227 GN=mEFTu2 PE=1 SV=1	Q7K3V6	mEFTu2	50 kDa	true	0	0	0	0	0	0	0	0	0	0	0	0	0	0	0	0	1	0	0	0	0	0	0	0	0	0	0	0	0	0	0	0	0	0	0	0	3	0	0	0	0	0
424	true	Empty	IP17216p (Fragment) OS=Drosophila melanogaster OX=7227 GN=RpL23a PE=1 SV=1	A1A6X4 (+3)	RpL23a	29 kDa	true	0	0	0	0	0	0	0	0	0	0	0	0	0	0	0	0	0	0	0	0	0	0	0	0	0	0	0	0	0	0	0	0	0	0	0	0	0	0	3	0	0	0
420	true	Empty	FI05451p OS=Drosophila melanogaster OX=7227 GN=SCaMC PE=1 SV=1	Q0E8F2	SCaMC	65 kDa		0	0	0	0	0	0	0	0	0	0	0	0	0	0	1	0	0	0	0	0	0	0	0	0	0	0	0	0	0	0	0	0	0	0	0	4	0	0	0	0	0	0
423	true	Empty	Nicalin OS=Drosophila melanogaster OX=7227 GN=Q9VKZ7_DROME PE=1 SV=2	Q9VKZ7	Q9VKZ7_DROME	63 kDa		0	0	0	0	0	0	0	0	0	0	0	0	0	1	0	0	0	0	0	0	0	0	0	0	0	0	0	0	0	0	0	0	0	4	0	0	0	0	0	0	0	1
432	true	Empty	Solute carrier family 35 member E1 homolog OS=Drosophila melanogaster OX=7227 GN=CG14621 PE=2 SV=1	Q9VR50 (+1)	CG14621	42 kDa	true	0	0	0	0	0	0	0	0	0	0	0	0	0	0	0	0	0	0	2	0	0	0	0	0	0	0	0	0	0	0	0	0	0	0	0	0	0	0	2	0	0	0
434	true	Empty	GPI mannosyltransferase 3 OS=Drosophila melanogaster OX=7227 GN=PIG-B PE=2 SV=2	Q9VZM5	PIG-B	65 kDa	true	0	0	0	0	0	0	0	0	0	0	0	0	0	0	1	0	0	0	0	0	0	0	0	0	0	0	0	0	0	0	0	0	0	0	0	0	0	0	0	0	0	0
422	true	Empty	isoleucine--tRNA ligase OS=Drosophila melanogaster OX=7227 GN=IleRS PE=1 SV=1	Q8MSW0	IleRS	141 kDa		0	0	0	1	0	0	0	0	0	0	0	0	0	0	0	0	0	0	0	0	0	0	0	0	0	0	0	0	0	0	0	2	0	0	0	0	0	0	0	0	0	0
416	true	Empty	Innexin OS=Drosophila melanogaster OX=7227 GN=Inx3 PE=3 SV=1	A0A0B4LHT3 (+1)	Inx3	45 kDa	true	0	0	0	0	0	0	0	0	0	0	0	0	0	0	0	0	0	0	0	0	0	0	0	0	0	0	0	0	0	0	0	0	0	0	0	0	0	0	4	0	0	0
427	true	Empty	RE08887p OS=Drosophila melanogaster OX=7227 PE=2 SV=1	D5AEL4 (+2)		51 kDa		0	0	0	0	0	0	0	0	0	0	0	0	0	0	0	0	0	0	0	0	0	0	0	0	0	0	0	0	0	0	0	0	0	0	0	2	0	0	0	0	0	0
429	true	Empty	FI16515p1 OS=Drosophila melanogaster OX=7227 GN=Syn2 PE=2 SV=1	A1ZAH3 (+5)	Syn2	58 kDa	true	0	0	0	0	0	0	0	0	0	0	0	0	0	0	1	0	0	0	0	0	0	0	0	0	0	0	0	0	0	0	0	0	0	0	0	0	0	0	0	0	0	0
419	true	Empty	Coatomer subunit alpha OS=Drosophila melanogaster OX=7227 GN=alphaCOP PE=2 SV=1	O77285 (+1)	alphaCOP	139 kDa	true	0	0	0	0	0	0	0	0	0	0	0	0	0	0	0	0	0	0	0	0	0	0	0	0	0	0	0	0	0	0	0	3	0	0	0	0	0	0	0	0	0	0
452	true	Empty	Elongation of very long chain fatty acids protein OS=Drosophila melanogaster OX=7227 GN=CG6921-RA PE=2 SV=1	C6SV14 (+1)	CG6921-RA	37 kDa		0	0	0	0	0	0	0	0	0	0	0	0	0	0	0	0	0	0	0	0	0	0	0	0	0	0	0	0	0	0	0	0	0	0	0	0	0	0	0	1	0	0
447	true	Empty	GH20802p OS=Drosophila melanogaster OX=7227 GN=Dmel\CG2233 PE=1 SV=1	Q9W3L4	Dmel	47 kDa	true	0	0	0	0	0	0	0	0	0	0	0	0	0	0	0	1	0	0	0	0	0	0	0	0	0	0	0	0	0	0	0	0	0	0	1	2	1	0	0	0	0	0
451	true	Empty	Sidestep VIII, isoform B OS=Drosophila melanogaster OX=7227 GN=side-VIII PE=4 SV=2	A8DYJ6 (+2)	side-VIII	129 kDa		0	0	0	0	0	0	0	0	0	0	2	1	0	0	0	0	0	0	0	0	0	0	0	0	0	0	0	0	0	0	2	2	0	0	0	0	0	0	0	0	0	0
445	true	Empty	GH22160p OS=Drosophila melanogaster OX=7227 GN=Dmel\CG5805 PE=2 SV=1	Q9VC40	Dmel	38 kDa		0	0	0	0	0	0	0	0	0	0	0	0	0	0	0	0	0	0	2	0	0	0	0	0	0	0	0	0	0	0	0	0	0	0	0	0	0	0	3	0	0	0
453	true	Empty	KEKKON4 OS=Drosophila melanogaster OX=7227 GN=kek4 PE=2 SV=2	Q9VK22	kek4	74 kDa	true	0	0	0	0	0	0	0	0	0	0	0	0	0	0	1	0	0	0	0	0	0	0	0	0	0	0	0	0	0	0	0	0	0	0	1	0	0	0	0	0	0	0
444	true	Empty	GH15861p OS=Drosophila melanogaster OX=7227 GN=HisT PE=1 SV=1	Q7K1D7	HisT	52 kDa	true	0	0	0	0	0	0	0	0	0	0	0	0	0	0	0	0	2	2	0	0	0	0	0	0	0	0	0	0	0	0	0	0	0	0	0	0	0	2	0	0	0	0
454	true	Empty	NGFI-A-binding protein homolog OS=Drosophila melanogaster OX=7227 GN=nab PE=1 SV=3	Q59E55	nab	66 kDa		0	0	0	0	0	0	0	0	0	0	0	0	0	0	0	0	0	0	0	0	0	0	0	0	0	0	0	0	0	0	0	0	1	0	0	0	0	0	0	0	0	0
449	true	Empty	GH17672p OS=Drosophila melanogaster OX=7227 GN=CT30783 PE=1 SV=1	Q7JVN6	CT30783	53 kDa		0	0	0	0	0	0	0	0	0	0	0	0	0	0	0	0	0	0	0	0	0	0	0	0	0	0	0	0	0	0	0	0	0	0	0	0	0	2	1	0	0	0
450	true	Empty	Very-long-chain (3R)-3-hydroxyacyl-CoA dehydratase OS=Drosophila melanogaster OX=7227 GN=Hacd2 PE=2 SV=1	Q8SYI0 (+1)	Hacd2	44 kDa	true	0	0	0	0	0	0	0	0	0	0	0	0	0	0	0	0	0	0	2	0	0	0	0	0	0	0	0	0	0	0	0	0	0	0	0	0	0	0	2	0	0	0
446	true	Empty	GH04863p OS=Drosophila melanogaster OX=7227 GN=Dmel\CG14997 PE=1 SV=1	Q9VZF6	Dmel	51 kDa	true	0	0	0	0	0	0	0	0	0	0	0	0	0	0	0	2	0	0	0	0	0	0	0	0	0	0	0	0	0	0	0	0	0	0	0	1	2	0	0	0	0	0
443	true	Empty	Carboxy terminus of Hsp70-interacting protein OS=Drosophila melanogaster OX=7227 GN=STUB1 PE=2 SV=1	Q9XYW6	STUB1	34 kDa		0	0	0	0	0	0	0	0	0	0	0	0	0	0	0	0	0	0	1	0	0	0	0	0	0	0	0	0	0	0	0	0	0	0	0	0	0	0	2	0	0	0
438	true	Empty	YME1 like ATPase, isoform D OS=Drosophila melanogaster OX=7227 GN=YME1L PE=1 SV=1	A0A0B4KFY4 (+1)	YME1L	81 kDa	true	0	0	0	0	0	0	0	0	0	0	0	0	0	1	0	0	0	0	0	0	0	0	0	0	0	0	0	0	0	0	0	0	0	3	0	0	0	0	0	0	0	0
414.1	true	Empty	Probable cytochrome P450 6a21 OS=Drosophila melanogaster OX=7227 GN=Cyp6a21 PE=2 SV=1	Q9V774	Cyp6a21	58 kDa	true	0	0	0	0	0	0	0	0	0	0	0	0	0	0	3	0	0	0	0	0	0	0	0	0	0	0	0	0	0	0	0	0	0	0	2	0	0	0	0	0	0	0
441	true	Empty	Bicoid mRNA stability factor OS=Drosophila melanogaster OX=7227 GN=bsf PE=2 SV=1	Q95NR4	bsf	157 kDa		0	0	0	0	0	0	0	0	0	0	0	0	0	0	0	0	0	0	0	0	0	0	0	0	0	0	0	0	0	0	0	3	0	0	0	0	0	0	0	0	0	0
215.1	true	Empty	FI07640p OS=Drosophila melanogaster OX=7227 GN=Rab26 PE=2 SV=1	B5RJ70 (+1)	Rab26	43 kDa	true	0	0	0	0	0	0	0	0	0	0	0	0	0	0	0	1	0	0	0	0	0	0	0	0	0	0	0	0	0	0	0	0	0	0	0	2	2	0	0	0	0	0
442	true	Empty	Transporter OS=Drosophila melanogaster OX=7227 GN=GlyT PE=3 SV=2	Q9W1J0	GlyT	122 kDa		0	0	0	0	0	0	0	0	0	0	0	3	0	0	0	0	0	0	0	0	0	0	0	0	0	0	0	0	0	0	0	1	0	0	0	0	0	0	0	0	0	0
448	true	Empty	Unc-13-4A, isoform B OS=Drosophila melanogaster OX=7227 GN=unc-13-4A PE=4 SV=4	Q9VS41	unc-13-4A	154 kDa	true	0	0	0	0	0	0	0	0	0	0	1	0	0	0	0	0	0	0	0	0	0	0	0	0	0	0	0	0	0	0	2	0	0	0	0	0	0	0	0	0	0	0
439	true	Empty	Protein sly1 homolog OS=Drosophila melanogaster OX=7227 GN=Slh PE=2 SV=4	Q24179	Slh	72 kDa	true	0	0	0	0	0	0	0	0	0	0	0	0	0	2	0	0	0	0	0	0	0	0	0	0	0	0	0	0	0	0	0	0	0	5	0	0	0	0	0	0	0	0
467	true	Empty	Fatty acyl-CoA reductase wat OS=Drosophila melanogaster OX=7227 GN=wat PE=1 SV=1	Q8MS59	wat	60 kDa	true	0	0	0	0	0	0	0	0	0	0	0	0	0	0	1	0	0	0	0	0	0	0	0	0	0	0	0	0	0	0	0	0	0	0	1	0	0	0	0	0	0	0
440	true	Empty	3',5'-cyclic-AMP phosphodiesterase OS=Drosophila melanogaster OX=7227 GN=Pde8 PE=1 SV=1	Q8MLR1	Pde8	91 kDa		0	0	0	0	0	0	0	0	0	0	0	0	2	0	0	0	0	0	0	0	0	0	0	0	0	0	0	0	0	0	0	0	2	0	0	0	0	0	0	0	0	0
511	true	Empty	Mitochondrial ribosomal protein S5, isoform A OS=Drosophila melanogaster OX=7227 GN=mRpS5 PE=1 SV=1	Q8SYP9	mRpS5	46 kDa	true	0	0	0	0	0	0	0	0	0	0	0	0	0	0	0	0	0	0	0	0	0	0	0	0	0	0	0	0	0	0	0	0	0	0	0	0	0	4	0	0	0	0
455.1	true	Empty	Pyrimidodiazepine synthase OS=Drosophila melanogaster OX=7227 GN=se PE=1 SV=1	Q9VSL3	se	28 kDa	true	0	0	0	0	0	0	0	0	0	1	0	0	0	0	0	0	0	0	0	1	0	0	0	0	0	0	0	0	1	1	0	0	0	0	0	0	0	0	0	2	0	0
486	true	Empty	Supervillin, isoform AE OS=Drosophila melanogaster OX=7227 GN=Svil PE=1 SV=1	X2JAM4	Svil	497 kDa	true	0	0	0	0	0	0	0	0	0	0	0	0	0	0	0	0	0	0	0	0	0	0	0	0	0	0	0	0	0	0	2	1	0	0	0	0	0	0	0	0	0	0
471.1	true	Empty	CAP, isoform AA OS=Drosophila melanogaster OX=7227 GN=CAP PE=4 SV=1	A0A6M3Q951 (+3)	CAP	94 kDa	true	0	0	0	0	0	0	0	0	0	0	0	0	0	0	0	0	0	0	2	0	0	0	0	0	0	0	0	0	0	0	0	0	0	1	0	0	0	0	2	0	0	0
459	true	Empty	Heterogeneous nuclear ribonucleoprotein (Fragment) OS=Drosophila melanogaster OX=7227 GN=hrp48 PE=4 SV=1	L0CRN5	hrp48	45 kDa		0	0	0	0	0	0	0	0	0	0	0	0	0	0	0	2	0	0	0	0	0	0	0	0	0	0	0	0	0	0	0	0	0	0	0	3	3	1	0	0	0	0
470	true	Empty	Lysophospholipid acyltransferase 7 OS=Drosophila melanogaster OX=7227 GN=frj PE=1 SV=1	Q9VMD5	frj	56 kDa	true	0	0	0	0	0	0	0	0	0	0	0	0	0	0	0	2	0	0	0	0	0	0	0	0	0	0	0	0	0	0	0	0	0	0	0	0	2	0	0	0	0	0
468	true	Empty	FI18192p1 OS=Drosophila melanogaster OX=7227 GN=ClC-a-RF PE=2 SV=1	H1UUP0	ClC-a-RF	120 kDa		0	0	0	0	0	0	0	0	0	0	1	0	0	0	0	0	0	0	0	0	0	0	0	0	0	0	0	0	0	0	2	1	0	0	0	0	0	0	0	0	0	0
464	true	Empty	ATP-dependent RNA helicase me31b OS=Drosophila melanogaster OX=7227 GN=me31B PE=1 SV=3	P23128	me31B	52 kDa	true	0	0	0	0	0	0	0	0	0	0	0	0	0	0	0	0	0	0	0	0	0	0	0	0	0	1	0	0	0	0	0	0	0	0	0	2	0	0	0	0	0	0
465	true	Empty	Lipid droplet-associated hydrolase OS=Drosophila melanogaster OX=7227 GN=sturkopf PE=1 SV=1	Q9W0H3	sturkopf	36 kDa	true	0	0	0	0	0	0	0	0	0	0	0	0	0	0	0	0	0	0	2	0	0	0	0	0	0	0	0	0	0	0	0	0	0	0	0	0	0	0	3	0	0	0
461	true	Empty	Putative cytoplasmic aminopeptidase OS=Drosophila melanogaster OX=7227 GN=grsm PE=2 SV=1	Q9NHV8	grsm	60 kDa		0	0	0	0	0	0	0	0	0	0	0	0	0	0	2	0	0	0	0	0	0	0	0	0	1	0	0	0	0	0	0	0	0	0	5	0	0	0	0	0	0	0
466	true	Empty	Atlastin, isoform C OS=Drosophila melanogaster OX=7227 GN=atl PE=3 SV=1	A0A0B4LHV8 (+1)	atl	61 kDa		0	0	0	0	0	0	0	0	0	0	0	0	0	0	1	0	0	0	0	0	0	0	0	0	0	0	0	0	0	0	0	0	0	0	2	0	0	0	0	0	0	0
457	true	Empty	Uncharacterized protein OS=Drosophila melanogaster OX=7227 GN=Rdh1 PE=1 SV=1	A1Z729 (+2)	Rdh1	37 kDa		0	0	0	0	0	0	0	0	0	0	0	0	0	0	0	0	0	0	0	0	0	0	0	0	0	0	0	0	0	0	0	0	0	0	0	0	0	0	4	0	0	0
463	true	Empty	MIP15217p OS=Drosophila melanogaster OX=7227 GN=mfas PE=1 SV=1	D3DMM4 (+11)	mfas	88 kDa		0	0	0	0	0	0	0	0	0	0	0	0	3	0	0	0	0	0	0	0	0	0	0	0	0	0	0	0	0	0	0	0	2	0	0	0	0	0	0	0	0	0
469	true	Empty	FI20113p1 (Fragment) OS=Drosophila melanogaster OX=7227 GN=CG33523-RD PE=2 SV=1	I0DHK9 (+2)	CG33523-RD	58 kDa	true	0	0	0	0	0	0	0	0	0	0	0	0	0	0	1	0	0	0	0	0	0	0	0	0	0	0	0	0	0	0	0	0	0	0	2	0	0	0	0	0	0	0
462	true	Empty	Cysteine desulfurase, mitochondrial OS=Drosophila melanogaster OX=7227 GN=Nfs1 PE=1 SV=1	Q9VKD3	Nfs1	51 kDa	true	0	0	0	0	0	0	0	0	0	0	0	0	0	0	0	3	0	0	0	0	0	0	0	0	0	0	0	0	0	0	0	0	0	0	0	0	4	0	0	0	0	0
456.1	true	Empty	Klaroid protein OS=Drosophila melanogaster OX=7227 GN=koi PE=2 SV=1	A0A0B4KEE4	koi	110 kDa	true	0	0	0	0	0	0	0	0	0	0	0	0	0	0	0	0	0	0	0	0	0	0	0	0	0	0	0	0	0	0	0	0	1	0	0	1	0	0	0	0	0	0
393.1	true	Empty	Lethal (2) 01289, isoform F OS=Drosophila melanogaster OX=7227 GN=hlk PE=1 SV=1	E1JGY6 (+1)	hlk	205 kDa	true	0	0	0	0	0	0	0	0	0	0	4	0	0	0	0	0	0	0	0	0	0	0	0	0	0	0	0	0	0	0	3	0	0	0	0	0	0	0	0	0	0	0
550	true	Empty	DNA topoisomerase 2 OS=Drosophila melanogaster OX=7227 GN=Top2 PE=1 SV=1	P15348	Top2	164 kDa	true	0	0	0	0	0	0	0	0	0	0	1	0	0	0	0	0	0	0	0	0	0	0	0	0	0	0	0	0	0	0	1	0	0	0	0	0	0	0	0	0	0	0
458	true	Empty	MIP22288p OS=Drosophila melanogaster OX=7227 GN=CG7115-RB PE=2 SV=1	D8FT19 (+2)	CG7115-RB	52 kDa		0	0	0	0	0	0	0	0	0	0	0	0	0	0	1	0	0	0	0	0	0	0	0	0	0	0	0	0	0	0	0	0	0	0	4	0	0	0	0	0	0	0
477	true	Empty	LD10016p OS=Drosophila melanogaster OX=7227 GN=Dmel\CG2004 PE=1 SV=1	Q9W3C3	Dmel	48 kDa		0	0	0	0	0	0	0	0	0	0	0	0	0	0	0	0	0	0	0	0	0	0	0	0	0	0	0	0	0	0	0	0	0	0	0	0	3	0	0	0	0	0
460	true	Empty	GH13992p OS=Drosophila melanogaster OX=7227 GN=shrb PE=1 SV=1	Q8T0Q4	shrb	25 kDa		0	0	0	0	0	0	0	0	0	0	0	0	0	0	0	0	0	0	7	0	0	0	0	0	0	0	0	0	0	0	0	0	0	0	0	0	0	0	0	0	0	0
500	true	Empty	NADH-ubiquinone oxidoreductase chain 1 OS=Drosophila melanogaster OX=7227 GN=ND1 PE=3 SV=1	A0A343ASV4 (+6)	ND1	36 kDa		0	0	0	0	0	0	0	0	0	0	0	0	1	0	1	0	0	0	0	0	0	0	0	0	0	0	0	0	0	0	0	1	1	0	1	1	0	0	0	0	0	0
495	true	Empty	Coatomer subunit beta' OS=Drosophila melanogaster OX=7227 GN=beta'COP PE=2 SV=2	O62621	beta	103 kDa		0	0	0	0	0	0	0	0	0	0	0	0	0	0	0	0	0	0	0	0	0	0	0	0	0	0	0	0	0	0	0	0	1	0	0	0	0	0	0	0	0	0
501	true	Empty	Lamin Dm0 (Fragment) OS=Drosophila melanogaster OX=7227 GN=Lam PE=4 SV=1	A0A650BPI2 (+2)	Lam	71 kDa		0	0	0	0	0	0	0	0	0	0	1	1	0	0	1	0	0	1	0	0	0	0	0	0	0	0	0	0	0	0	0	0	0	1	0	0	0	0	0	0	0	0
480	true	Empty	RH09039p OS=Drosophila melanogaster OX=7227 GN=Dmel\CG14591 PE=2 SV=1	Q7JRB2	Dmel	38 kDa		0	0	0	0	0	0	0	0	0	0	0	0	0	0	0	0	0	0	0	0	0	0	0	0	0	0	0	0	0	0	0	0	0	0	0	0	0	0	2	1	0	0
498	true	Empty	Proton channel OtopLc OS=Drosophila melanogaster OX=7227 GN=OtopLc PE=3 SV=2	B7Z0W9	OtopLc	170 kDa		0	0	0	0	0	0	0	0	0	0	0	0	0	0	1	0	0	0	0	0	0	0	0	0	0	0	0	0	0	0	0	0	0	0	1	0	1	0	0	1	0	0
497	true	Empty	Galectin (Fragment) OS=Drosophila melanogaster OX=7227 GN=galectin-RA PE=2 SV=1	C0PV96 (+4)	galectin-RA	51 kDa		0	0	0	0	0	0	0	0	0	0	0	0	0	0	0	0	0	0	0	0	0	0	0	0	0	0	0	0	0	0	0	0	0	0	0	1	1	1	0	0	0	0
488	true	Empty	Uncharacterized protein, isoform D OS=Drosophila melanogaster OX=7227 GN=anon-WO0242455.53 PE=3 SV=2	A1Z7S4 (+1)	anon-WO0242455	36 kDa		0	0	0	0	0	0	0	0	0	0	0	0	0	0	0	0	0	0	0	0	0	0	0	0	0	0	0	0	0	0	0	0	0	0	0	0	0	0	1	0	0	0
499	true	Empty	Uncharacterized protein, isoform B OS=Drosophila melanogaster OX=7227 GN=Dmel\CG15894 PE=1 SV=1	A8JUZ7 (+3)	Dmel	170 kDa		0	0	0	0	0	0	0	0	0	0	0	1	0	0	0	0	0	0	0	0	0	0	0	0	0	0	0	0	0	0	0	1	0	0	0	0	0	0	0	0	0	0
496	true	Empty	Dolichyl-phosphate beta-glucosyltransferase OS=Drosophila melanogaster OX=7227 GN=wol PE=1 SV=1	Q9VLQ1	wol	37 kDa		0	0	0	0	0	0	0	0	0	0	0	0	0	0	0	0	0	0	1	0	0	0	0	0	0	0	0	0	0	0	0	0	0	0	0	0	0	0	1	0	0	0
478	true	Empty	MIP06449p OS=Drosophila melanogaster OX=7227 GN=Stim-RA PE=2 SV=1	C7LAI2 (+2)	Stim-RA	64 kDa	true	0	0	0	0	0	0	0	0	0	0	0	0	0	0	0	0	0	0	0	0	0	0	0	0	0	0	0	0	0	0	0	0	0	3	0	1	0	0	0	0	0	0
475	true	Empty	LP04475p OS=Drosophila melanogaster OX=7227 GN=dMEMO PE=1 SV=1	Q9VG04	dMEMO	33 kDa	true	0	0	0	0	0	0	0	0	0	0	0	0	0	0	0	0	0	0	2	0	0	0	0	0	0	0	0	0	0	0	0	0	0	0	0	0	0	0	3	0	0	0
493	true	Empty	Serine/threonine-protein phosphatase with EF-hands OS=Drosophila melanogaster OX=7227 GN=rdgC PE=3 SV=1	A0A4D6K426	rdgC	77 kDa	true	0	0	0	0	0	0	0	0	0	0	0	0	0	0	0	0	0	0	0	0	0	0	0	0	0	0	0	0	0	0	0	0	0	0	0	0	0	0	0	0	0	1
494	true	Empty	FI02079p (Fragment) OS=Drosophila melanogaster OX=7227 GN=CG6067-RA PE=2 SV=1	D3DMH6	CG6067-RA	41 kDa	true	0	0	0	0	0	0	0	0	0	0	0	0	0	0	0	0	0	0	1	0	0	0	0	0	0	0	0	0	0	0	0	0	0	0	0	0	0	0	1	0	0	0
483	true	Empty	RE54691p OS=Drosophila melanogaster OX=7227 GN=Dmel\CG3803 PE=2 SV=1	Q9W1F5	Dmel	44 kDa		0	0	0	0	0	0	0	0	0	0	0	0	0	0	0	0	0	0	2	0	0	0	0	0	0	0	0	0	0	0	0	0	0	0	0	0	0	0	3	0	0	0
484	true	Empty	Vesicle transport protein USE1 OS=Drosophila melanogaster OX=7227 GN=Use1 PE=2 SV=3	Q9VSU7	Use1	28 kDa		0	0	0	0	0	0	0	0	0	0	0	0	0	0	0	0	0	0	2	0	0	0	0	0	0	0	0	0	0	0	0	0	0	0	0	0	0	0	2	0	0	0
485	true	Empty	LP01207p OS=Drosophila melanogaster OX=7227 GN=Tpc1 PE=1 SV=1	Q7K0L7	Tpc1	37 kDa		0	0	0	0	0	0	0	0	0	0	0	0	0	0	0	0	0	0	0	0	0	0	0	0	0	0	0	0	0	0	0	0	0	0	0	0	0	0	2	0	0	0
492	true	Empty	ER membrane protein complex subunit 2 OS=Drosophila melanogaster OX=7227 GN=EMC2A PE=2 SV=1	Q8SXY3 (+1)	EMC2A	33 kDa	true	0	0	0	0	0	0	0	0	0	0	0	0	0	0	0	0	0	0	1	0	0	0	0	0	0	0	0	0	0	0	0	0	0	0	0	0	0	0	0	0	0	0
473	true	Empty	26-29kD-proteinase OS=Drosophila melanogaster OX=7227 GN=26-29-p PE=1 SV=1	Q9V3U6	26-29-p	62 kDa	true	0	0	0	0	0	0	0	0	0	0	0	0	0	0	0	0	0	0	0	2	0	0	0	0	0	0	0	0	0	1	0	0	0	0	0	0	0	0	0	3	0	0
474	true	Empty	DnaJ-like-2, isoform A OS=Drosophila melanogaster OX=7227 GN=Droj2 PE=1 SV=1	Q9VFV9	Droj2	45 kDa		0	0	0	0	0	0	0	0	0	0	0	0	0	0	0	1	0	0	0	0	0	0	0	0	0	1	0	0	0	0	0	0	0	0	0	5	0	0	0	0	0	0
489	true	Empty	MIP14469p OS=Drosophila melanogaster OX=7227 GN=VAChT-RA PE=2 SV=1	D2NUG3 (+1)	VAChT-RA	64 kDa	true	0	0	0	0	0	0	0	0	0	0	0	0	0	1	0	0	0	0	0	0	0	0	0	0	0	0	0	0	0	0	0	0	0	1	0	0	0	0	0	0	0	0
476	true	Empty	Probable cytochrome P450 311a1 OS=Drosophila melanogaster OX=7227 GN=Cyp311a1 PE=2 SV=1	Q9VYQ7	Cyp311a1	55 kDa	true	0	0	0	0	0	0	0	0	0	0	0	0	0	0	0	1	0	0	0	0	0	0	0	0	0	0	0	0	0	0	0	0	0	0	0	3	0	0	0	0	0	0
487	true	Empty	Peroxisomal multifunctional enzyme type 2 OS=Drosophila melanogaster OX=7227 GN=Mfe2 PE=1 SV=1	Q9VXJ0 (+1)	Mfe2	64 kDa		0	0	0	0	0	0	0	0	0	0	0	0	0	1	0	0	0	0	0	0	0	0	0	0	0	0	0	0	0	0	0	0	0	1	0	0	0	0	0	0	0	0
490	true	Empty	GM02445p OS=Drosophila melanogaster OX=7227 GN=Dmel\CG11679 PE=2 SV=1	Q9VXQ8	Dmel	48 kDa	true	0	0	0	0	0	0	0	0	0	0	0	0	0	0	0	0	0	1	0	0	0	0	0	0	0	0	0	0	0	0	0	0	0	0	0	0	0	2	0	0	0	0
472	true	Empty	Ergic53, isoform A OS=Drosophila melanogaster OX=7227 GN=ergic53 PE=1 SV=1	Q9V3A8	ergic53	58 kDa		0	0	0	0	0	0	0	0	0	0	0	0	0	0	4	0	0	0	0	0	0	0	0	0	0	0	0	0	0	0	0	0	0	0	4	0	0	0	0	0	0	0
482	true	Empty	1-acyl-sn-glycerol-3-phosphate acyltransferase OS=Drosophila melanogaster OX=7227 GN=Agpat1 PE=2 SV=1	Q9VYJ4	Agpat1	38 kDa		0	0	0	0	0	0	0	0	0	0	0	0	0	0	0	0	0	0	0	0	0	0	0	0	0	0	0	0	0	0	0	0	0	0	0	0	0	0	2	0	0	0
481	true	Empty	Longitudinals lacking protein, isoforms F/I/K/T OS=Drosophila melanogaster OX=7227 GN=lola PE=1 SV=1	Q867Z4	lola	106 kDa	true	0	0	0	0	0	0	0	0	0	0	2	0	0	0	0	0	0	0	0	0	0	0	0	0	0	0	0	0	0	0	0	0	0	0	0	0	0	0	0	0	0	1
491	true	Empty	Supernumerary limbs, isoform B OS=Drosophila melanogaster OX=7227 GN=slmb PE=4 SV=1	A0A0B4KHK1 (+2)	slmb	69 kDa		0	0	0	0	0	0	0	0	0	0	0	0	0	0	0	0	0	0	0	0	0	0	0	0	0	0	0	0	0	0	0	0	0	0	1	0	0	0	0	0	0	0
479	true	Empty	Uncharacterized protein, isoform B OS=Drosophila melanogaster OX=7227 GN=anon-66Db PE=4 SV=1	M9PEJ9 (+3)	anon-66Db	50 kDa		0	0	0	0	0	0	0	0	0	0	0	0	0	0	0	0	0	0	0	0	0	0	0	0	0	0	0	0	0	0	0	0	0	0	0	0	0	3	0	0	0	0
529	true	Empty	Glycerol-3-phosphate acyltransferase 4, isoform E OS=Drosophila melanogaster OX=7227 GN=Gpat4 PE=1 SV=1	A0A0B4LHH1	Gpat4	44 kDa		0	0	0	0	0	0	0	0	0	0	0	0	0	0	0	1	0	0	0	0	0	0	0	0	0	0	0	0	0	0	0	0	0	0	1	1	1	0	0	0	0	0
527	true	Empty	FI07241p OS=Drosophila melanogaster OX=7227 GN=l(2)not-RA PE=2 SV=1	C4IXX8 (+3)	l	58 kDa	true	0	0	0	0	0	0	0	0	0	0	0	0	0	0	0	1	0	0	0	0	0	0	0	0	0	0	0	0	0	0	0	0	0	0	1	1	1	0	0	0	0	0
522	true	Empty	Glycerol-3-phosphate dehydrogenase [NAD(+)] OS=Drosophila melanogaster OX=7227 GN=Gpdh1 PE=1 SV=1	B5RIM9 (+3)	Gpdh1	39 kDa	true	0	0	0	0	0	0	0	0	0	0	0	0	0	0	0	0	0	0	0	0	0	0	0	0	0	0	0	0	0	0	0	0	0	0	0	0	0	0	2	0	0	0
518	true	Empty	Bb in a boxcar, isoform A OS=Drosophila melanogaster OX=7227 GN=bbc PE=1 SV=1	A1Z9D9	bbc	46 kDa	true	0	0	0	0	0	0	0	0	0	0	0	0	0	0	0	0	0	0	2	0	0	0	0	0	0	0	0	0	0	0	0	0	0	0	0	0	0	0	1	0	0	0
516	true	Empty	Glutamate dehydrogenase, mitochondrial OS=Drosophila melanogaster OX=7227 GN=Gdh PE=1 SV=2	P54385	Gdh	63 kDa	true	0	0	0	0	0	0	0	0	0	0	0	0	0	0	0	0	0	0	0	0	0	0	0	0	2	0	0	0	0	0	0	0	0	0	0	0	0	0	0	0	1	0
523	true	Empty	Protein borderless OS=Drosophila melanogaster OX=7227 GN=bdl PE=1 SV=1	Q9U4G1	bdl	81 kDa		0	0	0	1	0	0	0	0	0	0	0	0	0	0	0	0	0	0	0	0	0	0	0	0	0	0	0	0	0	0	0	0	0	0	0	0	0	0	0	0	0	2
530	true	Empty	Uncharacterized protein, isoform A OS=Drosophila melanogaster OX=7227 GN=Dmel\CG3164 PE=1 SV=1	Q8IPV3 (+2)	Dmel	78 kDa	true	0	0	0	0	0	0	0	0	0	0	0	0	0	1	0	0	0	0	0	0	1	0	0	0	0	0	0	0	0	0	0	0	0	1	0	0	0	0	0	0	0	0
515	true	Empty	Protein eyes shut OS=Drosophila melanogaster OX=7227 GN=eys PE=1 SV=1	A0A1F4 (+1)	eys	234 kDa	true	0	0	0	0	0	0	0	0	0	0	0	0	0	0	0	0	0	0	0	0	0	0	0	0	0	0	0	0	0	0	0	0	0	0	0	0	0	0	2	0	0	0
521	true	Empty	Kynurenine formamidase OS=Drosophila melanogaster OX=7227 GN=KFase PE=1 SV=1	Q9VMC9 (+1)	KFase	35 kDa		0	0	0	0	0	0	0	0	0	0	0	0	0	0	0	0	0	0	1	0	0	0	0	0	0	0	0	0	0	0	0	0	0	0	0	0	0	0	1	0	0	0
525	true	Empty	FI24221p1 (Fragment) OS=Drosophila melanogaster OX=7227 GN=CG1628-RB PE=2 SV=1	X4Z298	CG1628-RB	56 kDa		0	0	0	0	0	0	0	0	0	0	0	0	0	0	0	0	0	0	0	1	0	0	0	0	0	0	0	0	0	0	0	0	0	0	0	0	0	0	0	1	0	0
517	true	Empty	LD01482p OS=Drosophila melanogaster OX=7227 GN=Dmel\CG10068 PE=2 SV=1	Q9VI65	Dmel	37 kDa		0	0	0	0	0	0	0	0	0	0	0	0	0	0	0	0	0	0	1	0	0	0	0	0	0	0	0	0	0	0	0	0	0	0	0	0	0	0	1	0	0	0
526	true	Empty	Jabba, isoform I OS=Drosophila melanogaster OX=7227 GN=Jabba PE=1 SV=1	A0A0B4KG78 (+2)	Jabba	46 kDa	true	0	0	0	0	0	0	0	0	0	0	0	0	0	0	0	0	0	0	0	0	0	0	0	0	0	0	0	0	0	0	0	0	0	0	0	0	2	0	0	0	0	1
528	true	Empty	Dihydrolipoyl dehydrogenase OS=Drosophila melanogaster OX=7227 GN=E3 PE=1 SV=1	Q9VVL7	E3	53 kDa	true	0	0	0	0	0	0	0	0	0	0	0	0	0	0	2	0	0	0	0	0	0	0	0	0	0	0	0	0	0	0	0	0	0	0	0	0	0	0	0	0	0	0
524	true	Empty	LD41958p OS=Drosophila melanogaster OX=7227 GN=Wdfy2 PE=1 SV=1	Q9VKW1	Wdfy2	46 kDa	true	0	0	0	0	0	0	0	0	0	0	0	0	0	0	0	0	0	0	0	0	0	0	0	0	0	0	0	0	0	0	0	0	0	0	0	0	1	1	0	0	0	0
502.1	true	Empty	FI18258p1 OS=Drosophila melanogaster OX=7227 GN=Dmel\CG8500 PE=2 SV=1	Q9VH66	Dmel	26 kDa	true	0	0	0	0	0	0	0	0	0	0	0	0	0	0	0	0	0	0	0	2	0	0	0	0	0	0	0	0	0	0	0	0	0	0	0	0	0	0	0	2	0	0
505	true	Empty	Glutactin, isoform D OS=Drosophila melanogaster OX=7227 GN=Glt PE=4 SV=1	M9NCS8 (+1)	Glt	119 kDa	true	0	0	0	0	0	0	0	0	0	0	1	0	0	0	0	0	0	0	0	0	3	0	0	0	0	0	0	0	0	0	0	0	0	0	0	0	0	0	0	0	0	0
509	true	Empty	Patj, isoform B OS=Drosophila melanogaster OX=7227 GN=Patj PE=1 SV=1	A4V1B2 (+1)	Patj	93 kDa	true	0	0	0	0	0	0	0	0	0	0	0	0	3	0	0	0	0	0	0	0	0	0	0	0	0	0	0	0	0	0	0	0	1	0	0	0	0	0	0	0	0	0
503	true	Empty	Mannosyl-oligosaccharide glucosidase OS=Drosophila melanogaster OX=7227 GN=CG1597 PE=2 SV=1	A9UNC0 (+2)	CG1597	101 kDa		0	0	0	0	0	0	0	0	0	0	0	0	1	0	0	0	0	0	0	0	0	0	0	0	0	0	0	0	0	0	0	0	3	0	0	0	0	0	0	0	0	0
514	true	Empty	RE58623p OS=Drosophila melanogaster OX=7227 GN=Spt-I PE=1 SV=1	Q6NR46	Spt-I	53 kDa	true	0	0	0	0	0	0	0	0	0	0	0	0	0	0	1	0	0	0	0	0	0	0	0	0	0	0	0	0	0	0	0	0	0	0	3	0	0	0	0	0	0	0
513	true	Empty	Endophilin B, isoform A OS=Drosophila melanogaster OX=7227 GN=EndoB PE=1 SV=1	Q8SYD9	EndoB	44 kDa		0	0	0	0	0	0	0	0	0	0	0	0	0	0	0	0	0	0	0	0	0	0	0	0	0	0	0	0	0	0	0	0	0	0	0	1	3	0	0	0	0	0
519	true	Empty	SD08549p OS=Drosophila melanogaster OX=7227 GN=Dmel\CG7943 PE=2 SV=1	Q7K483	Dmel	37 kDa		0	0	0	0	0	0	0	0	0	0	0	0	0	0	0	0	0	0	0	0	0	0	0	0	0	0	0	0	0	0	0	0	0	0	0	0	0	0	0	0	0	0
512	true	Empty	Carboxylic ester hydrolase OS=Drosophila melanogaster OX=7227 GN=alpha-Est7 PE=1 SV=1	Q9VIB5	alpha-Est7	65 kDa	true	0	0	0	0	0	0	0	0	0	0	0	0	0	1	0	0	0	0	0	0	0	0	0	0	0	0	0	0	0	0	0	0	0	3	0	0	0	0	0	0	0	0
506	true	Empty	Liquid facets, isoform J OS=Drosophila melanogaster OX=7227 GN=lqf PE=1 SV=1	M9PEF2 (+4)	lqf	85 kDa		0	0	0	0	0	0	0	0	0	0	0	0	1	0	0	0	0	0	0	0	0	0	0	0	0	0	0	0	0	0	0	0	4	0	0	0	0	0	0	0	0	0
504	true	Empty	RH58282p OS=Drosophila melanogaster OX=7227 GN=Hdc-RA PE=2 SV=1	B6IDW5 (+2)	Hdc-RA	94 kDa		0	0	0	0	0	0	0	0	0	0	0	0	1	0	0	0	0	0	0	0	0	0	0	0	0	0	0	0	0	0	0	0	2	0	0	0	0	0	0	0	0	0
520	true	Empty	LD42035p OS=Drosophila melanogaster OX=7227 GN=Dmel\CG5126 PE=1 SV=1	Q9VPY7	Dmel	53 kDa	true	0	0	0	0	0	0	0	0	0	0	0	0	0	0	0	0	0	0	0	0	0	0	0	0	0	0	0	0	0	0	0	0	0	0	0	2	0	0	0	0	0	0
508	true	Empty	Thioredoxin domain-containing protein 5 homolog OS=Drosophila melanogaster OX=7227 GN=prtp PE=1 SV=2	Q9VYV3	prtp	47 kDa		0	0	0	0	0	0	0	0	0	0	0	0	0	0	0	0	0	0	0	0	0	0	0	0	0	0	0	0	0	0	0	0	0	0	0	2	0	0	0	0	0	0
510	true	Empty	Dishevelled associated activator of morphogenesis, isoform A OS=Drosophila melanogaster OX=7227 GN=DAAM PE=4 SV=1	Q7YZA4 (+2)	DAAM	126 kDa	true	0	0	0	0	0	0	0	0	0	0	0	0	0	0	0	0	0	0	0	0	0	0	0	0	0	0	0	0	0	0	0	2	0	0	0	0	0	0	0	0	0	0
507	true	Empty	Choline O-acetyltransferase OS=Drosophila melanogaster OX=7227 GN=ChAT PE=1 SV=3	P07668	ChAT	81 kDa	true	0	0	0	0	0	0	0	0	0	0	0	0	0	0	0	0	0	0	0	0	0	0	0	0	0	0	0	0	0	0	0	0	0	0	0	0	0	0	0	0	0	6
554	true	Empty	Large ribosomal subunit protein eL19 OS=Drosophila melanogaster OX=7227 GN=RpL19 PE=1 SV=2	P36241	RpL19	24 kDa		0	0	0	0	0	0	0	0	0	0	0	0	1	0	0	0	0	0	0	0	0	0	0	0	0	0	0	0	0	0	0	0	1	0	0	0	0	0	1	1	0	0
541	true	Empty	Mitoferrin OS=Drosophila melanogaster OX=7227 GN=mfrn PE=2 SV=1	Q9VAY3	mfrn	42 kDa		0	0	0	0	0	0	0	0	0	0	0	0	0	0	0	0	1	2	0	0	0	0	0	0	0	0	0	0	0	0	0	0	0	0	0	0	1	2	0	0	0	0
551	true	Empty	Tyrosine-protein phosphatase 69D OS=Drosophila melanogaster OX=7227 GN=Ptp69D PE=1 SV=2	P16620	Ptp69D	167 kDa	true	0	0	0	0	0	0	0	0	0	0	0	0	2	0	0	0	0	0	0	0	0	0	0	0	0	0	0	0	0	0	0	0	0	0	0	0	0	0	0	0	0	0
549	true	Empty	CDP-diacylglycerol--inositol 3-phosphatidyltransferase OS=Drosophila melanogaster OX=7227 GN=Pis PE=1 SV=1	Q8SX37	Pis	26 kDa		0	0	0	0	0	0	0	0	0	0	0	0	0	0	0	0	0	0	0	0	0	0	0	0	0	0	0	0	0	0	0	1	0	0	0	0	1	0	0	1	0	0
552	true	Empty	Dihydrolipoamide acetyltransferase component of pyruvate dehydrogenase complex OS=Drosophila melanogaster OX=7227 GN=Dbct PE=1 SV=1	Q9VXY3	Dbct	50 kDa		0	0	0	0	0	0	0	0	0	0	0	0	0	0	0	0	0	0	0	0	0	0	0	0	1	0	0	0	0	0	0	0	0	0	1	0	0	0	0	0	0	0
553	true	Empty	CHK kinase-like domain-containing protein OS=Drosophila melanogaster OX=7227 GN=pkm PE=1 SV=1	Q7KV34	pkm	73 kDa		0	0	0	0	0	0	0	0	0	0	0	0	0	0	0	0	0	0	0	0	0	0	0	0	0	0	0	0	0	0	0	0	0	0	1	0	0	1	0	0	0	0
546	true	Empty	Uncharacterized protein, isoform D OS=Drosophila melanogaster OX=7227 GN=Dmel\CG6282 PE=4 SV=1	M9PET5	Dmel	53 kDa		0	0	0	0	0	0	0	0	0	0	0	0	0	0	1	0	0	0	0	0	0	0	0	0	0	0	0	0	0	0	0	0	0	0	2	0	0	0	0	0	0	0
534	true	Empty	Anoctamin OS=Drosophila melanogaster OX=7227 GN=Dmel\CG15270 PE=1 SV=1	Q7KT76 (+1)	Dmel	138 kDa	true	0	0	0	0	0	0	0	0	0	0	0	0	0	0	0	0	0	0	0	0	0	0	0	0	0	0	0	0	0	0	4	0	1	0	0	0	0	0	0	0	0	0
548	true	Empty	Phosphoacetylglucosamine mutase OS=Drosophila melanogaster OX=7227 GN=nst PE=1 SV=1	Q9VTZ4	nst	61 kDa		0	0	0	0	0	0	0	0	0	0	0	0	0	2	0	0	0	0	0	0	0	0	0	0	0	0	0	0	0	0	0	0	0	1	0	0	0	0	0	0	0	0
535	true	Empty	Annexin B10 OS=Drosophila melanogaster OX=7227 GN=AnxB10 PE=2 SV=3	P22465	AnxB10	36 kDa		0	0	0	0	0	0	0	0	0	0	0	0	0	0	0	0	0	0	0	0	0	0	0	0	0	0	0	0	1	0	0	0	0	0	0	0	0	0	3	0	0	0
542	true	Empty	Alpha-tubulin N-acetyltransferase 1 OS=Drosophila melanogaster OX=7227 GN=Atat PE=2 SV=2	Q9VSY4	Atat	51 kDa		0	0	0	0	0	0	0	0	0	0	0	0	0	1	0	0	0	0	0	0	0	0	0	0	0	0	0	0	0	0	0	0	0	1	0	0	0	0	0	0	0	0
547	true	Empty	RH72336p OS=Drosophila melanogaster OX=7227 GN=Vps2 PE=1 SV=1	Q9VBI3	Vps2	27 kDa		0	0	0	0	0	0	0	0	0	0	0	0	0	0	0	0	0	0	1	0	0	0	0	0	0	0	0	0	0	0	0	0	0	0	0	0	0	0	0	0	0	0
215.2	true	Empty	Ras-related protein Rab-14 OS=Drosophila melanogaster OX=7227 GN=Rab14 PE=1 SV=1	Q86BK8	Rab14	27 kDa	true	0	0	0	0	0	0	0	0	0	0	0	0	0	0	0	0	0	0	0	2	0	0	0	0	0	0	0	0	0	0	0	0	0	0	0	0	0	0	0	1	0	0
544	true	Empty	GH07340p OS=Drosophila melanogaster OX=7227 GN=Dmel\CG7556 PE=1 SV=1	Q9VWL4	Dmel	60 kDa		0	0	0	0	0	0	0	0	0	0	0	0	0	1	0	0	0	0	0	0	0	0	0	0	0	0	0	0	0	0	0	0	0	1	0	0	0	0	0	0	0	0
540	true	Empty	IST1 homolog OS=Drosophila melanogaster OX=7227 GN=Ist1 PE=1 SV=1	M9PEC1 (+4)	Ist1	44 kDa		0	0	0	0	0	0	0	0	0	0	0	0	0	0	2	0	0	0	0	0	0	0	0	0	0	0	0	0	0	0	0	0	0	0	1	0	0	0	0	0	0	0
532	true	Empty	Serine/threonine-protein phosphatase 2A 55 kDa regulatory subunit B OS=Drosophila melanogaster OX=7227 GN=tws PE=1 SV=1	A0A0B4LGZ3 (+2)	tws	57 kDa	true	0	0	0	0	0	0	0	0	0	0	0	0	0	0	1	0	0	0	0	0	0	0	0	0	0	0	0	0	0	0	0	0	0	0	4	0	0	0	0	0	0	0
537	true	Empty	Mustard, isoform W OS=Drosophila melanogaster OX=7227 GN=mtd PE=1 SV=1	A0A0B4K6S8 (+1)	mtd	128 kDa	true	0	0	0	0	0	0	0	0	0	0	1	0	0	0	0	0	0	0	0	0	0	0	0	0	0	0	0	0	0	0	1	0	0	0	0	0	0	0	0	0	0	0
545	true	Empty	Phosphatidylinositol 4-kinase type 2 OS=Drosophila melanogaster OX=7227 GN=Pi4KIIalpha PE=2 SV=1	Q8STF7 (+1)	Pi4KIIalpha	79 kDa		0	0	0	0	0	0	0	0	0	0	0	0	0	0	0	0	0	0	0	0	0	0	0	0	0	0	0	0	0	0	0	0	2	0	0	0	0	0	0	0	0	0
543	true	Empty	Probable cytochrome P450 6a13 OS=Drosophila melanogaster OX=7227 GN=Cyp6a13 PE=2 SV=1	Q9V4U9	Cyp6a13	58 kDa		0	0	0	0	0	0	0	0	0	0	0	0	0	0	1	0	0	0	0	0	0	0	0	0	0	0	0	0	0	0	0	0	0	0	2	0	0	0	0	0	0	0
536	true	Empty	Probable methylmalonate-semialdehyde dehydrogenase [acylating], mitochondrial OS=Drosophila melanogaster OX=7227 GN=CG17896 PE=2 SV=1	Q7KW39	CG17896	56 kDa	true	0	0	0	0	0	0	0	0	0	0	0	0	0	0	3	0	0	0	0	0	0	0	0	0	0	0	0	0	0	0	0	0	0	0	0	0	0	0	0	0	0	0
538	true	Empty	Uncharacterized protein, isoform A OS=Drosophila melanogaster OX=7227 GN=CG17276 PE=1 SV=2	Q9VDH1	CG17276	30 kDa	true	0	0	0	0	0	0	0	0	0	0	0	0	0	0	0	0	0	0	0	0	0	0	0	0	0	0	0	0	0	0	0	0	0	0	0	0	0	0	0	2	0	0
539	true	Empty	Integrin linked kinase, isoform A OS=Drosophila melanogaster OX=7227 GN=Ilk PE=1 SV=1	Q9V400	Ilk	51 kDa	true	0	0	0	0	0	0	0	0	0	0	0	0	0	0	0	0	0	0	0	0	0	0	0	0	0	0	0	0	0	0	0	0	0	0	0	2	0	0	0	0	0	0
456.2	true	Empty	Klaroid, isoform D OS=Drosophila melanogaster OX=7227 GN=koi PE=1 SV=1	A1Z6Q0	koi	52 kDa	true	0	0	0	0	0	0	0	0	0	0	0	0	0	0	0	0	0	0	0	0	0	0	0	0	0	0	0	0	0	0	0	0	0	0	0	2	0	0	0	0	0	0
533	true	Empty	Inner nuclear membrane protein Man1 OS=Drosophila melanogaster OX=7227 GN=MAN1 PE=1 SV=1	Q7JRE4	MAN1	74 kDa	true	0	0	0	0	0	0	0	0	0	0	0	0	0	0	0	0	0	0	0	0	0	0	0	0	0	0	0	0	0	0	0	0	0	0	0	0	0	0	0	0	0	5
606	true	Empty	LD28817p OS=Drosophila melanogaster OX=7227 GN=Dmel\CG6962 PE=1 SV=1	Q9VGH0	Dmel	87 kDa		0	0	0	0	0	0	0	0	0	0	0	0	0	0	0	0	0	0	0	0	0	0	0	0	0	0	0	0	0	0	0	0	0	0	0	0	0	0	0	0	0	1
594	true	Empty	Odorant-binding protein 44a, isoform A OS=Drosophila melanogaster OX=7227 GN=Obp44a PE=1 SV=1	Q7K084	Obp44a	16 kDa		0	0	0	0	0	0	0	0	1	0	0	0	0	0	0	0	0	0	0	0	0	0	0	1	0	0	0	0	1	0	0	0	0	0	0	0	0	0	0	0	0	0
586	true	Empty	alpha-glucosidase OS=Drosophila melanogaster OX=7227 GN=CD98hc PE=1 SV=1	A0A0B4KFA6 (+3)	CD98hc	63 kDa		0	0	0	0	0	0	0	0	0	0	0	0	0	1	0	0	0	0	0	0	0	0	0	0	0	0	0	0	0	0	0	0	0	0	0	0	0	0	0	0	0	1
581	true	Empty	Uncharacterized protein, isoform F OS=Drosophila melanogaster OX=7227 GN=BcDNA:SD10385 PE=4 SV=1	M9PEZ6	BcDNA	108 kDa	true	0	0	0	0	0	0	0	0	0	0	1	0	0	0	0	0	0	0	0	0	0	0	0	0	0	0	0	0	0	0	2	0	0	0	0	0	0	0	0	0	0	0
587	true	Empty	Cytochrome b OS=Drosophila melanogaster OX=7227 GN=CYTB PE=3 SV=1	A0A0A0RVF0 (+7)	CYTB	43 kDa		0	0	0	0	0	0	0	0	0	0	0	0	0	0	1	0	0	0	0	0	0	0	0	0	0	0	0	0	0	0	0	0	0	0	1	0	0	0	0	1	0	0
589	true	Empty	1-Acylglycerol-3-phosphate O-acyltransferase 3, isoform E OS=Drosophila melanogaster OX=7227 GN=Agpat3 PE=1 SV=1	D5AEK7	Agpat3	46 kDa		0	0	0	0	0	0	0	0	0	0	0	0	0	0	0	0	0	0	0	0	0	0	0	0	0	0	0	0	1	0	0	0	0	0	0	0	0	0	1	0	0	0
582	true	Empty	C-terminal binding protein, isoform B OS=Drosophila melanogaster OX=7227 GN=CtBP PE=1 SV=1	A4V2S3 (+1)	CtBP	42 kDa	true	0	0	0	0	0	0	0	0	0	0	0	0	0	0	0	0	0	0	0	0	0	0	0	0	0	0	0	0	0	0	0	0	0	0	1	0	1	1	0	0	0	0
593	true	Empty	GH17693p (Fragment) OS=Drosophila melanogaster OX=7227 GN=CG7888-RB PE=2 SV=1	D3DME7 (+2)	CG7888-RB	52 kDa		0	0	0	0	0	0	0	0	0	0	0	0	0	0	0	0	0	0	0	0	0	0	0	0	0	0	0	0	0	0	0	0	0	1	0	0	0	0	1	0	0	0
565	true	Empty	BcDNA.GH08860 OS=Drosophila melanogaster OX=7227 GN=Tps1 PE=1 SV=1	Q9Y119	Tps1	91 kDa		0	0	0	3	0	0	0	0	0	0	0	0	0	0	0	0	0	0	0	0	0	0	1	0	0	0	0	0	0	0	0	0	0	0	0	0	0	0	0	0	0	0
590	true	Empty	Clathrin light chain OS=Drosophila melanogaster OX=7227 GN=Clc PE=1 SV=1	E1JI22 (+1)	Clc	24 kDa	true	0	0	0	0	0	0	0	0	0	0	0	0	0	0	0	0	0	0	1	0	0	0	0	0	0	0	0	0	0	0	0	0	0	0	0	0	0	0	0	0	0	0
577	true	Empty	RE63353p OS=Drosophila melanogaster OX=7227 GN=CG10724-RB PE=2 SV=1	C8VV50 (+1)	CG10724-RB	66 kDa		0	0	0	0	0	0	0	0	0	0	0	0	0	0	0	0	0	0	0	0	0	0	0	1	0	0	0	0	0	0	0	0	0	1	0	0	0	0	0	0	0	0
591	true	Empty	AT04445p (Fragment) OS=Drosophila melanogaster OX=7227 GN=MESK2 PE=2 SV=1	Q8IHG2 (+3)	MESK2	49 kDa	true	0	0	0	0	0	0	0	0	0	0	0	0	0	0	0	0	0	0	0	0	0	0	0	0	0	0	0	0	0	0	0	0	0	0	1	0	0	1	0	0	0	0
558	true	Empty	Squid, isoform E OS=Drosophila melanogaster OX=7227 GN=sqd PE=4 SV=1	A0A0B4K6U6 (+1)	sqd	33 kDa		0	0	0	0	0	0	0	0	0	0	0	0	0	0	0	0	0	0	0	0	0	0	0	0	0	0	0	1	0	0	0	0	0	0	0	0	0	4	0	0	0	0
563	true	Empty	Nipsnap, isoform F OS=Drosophila melanogaster OX=7227 GN=Nipsnap PE=3 SV=2	M9PJP0 (+1)	Nipsnap	32 kDa		0	0	0	0	0	0	0	0	0	0	0	0	0	0	0	0	0	0	0	1	0	0	0	0	0	0	0	0	0	0	0	0	0	0	0	0	0	0	0	3	0	0
588	true	Empty	Phosphatidylserine synthase OS=Drosophila melanogaster OX=7227 GN=Pss PE=1 SV=1	Q9VPD3	Pss	57 kDa	true	0	0	0	0	0	0	0	0	0	0	0	0	0	0	0	0	0	0	0	0	0	0	0	0	0	0	0	0	0	0	0	0	0	0	0	1	0	0	0	0	0	0
580	true	Empty	Tricornered, isoform B OS=Drosophila melanogaster OX=7227 GN=trc PE=3 SV=1	M9PG43 (+1)	trc	53 kDa	true	0	0	0	0	0	0	0	0	0	0	0	0	0	0	2	0	0	0	0	0	0	0	0	0	0	0	0	0	0	0	0	0	0	0	1	0	0	0	0	0	0	0
568	true	Empty	Inositol-3-phosphate synthase OS=Drosophila melanogaster OX=7227 GN=Inos PE=1 SV=1	O97477	Inos	62 kDa		0	0	0	0	0	0	0	0	0	0	0	0	0	1	0	0	0	0	0	0	0	0	0	0	0	0	0	0	0	0	0	0	0	3	0	0	0	0	0	0	0	0
573	true	Empty	glycerol kinase OS=Drosophila melanogaster OX=7227 GN=Gk2 PE=2 SV=1	Q961K9 (+1)	Gk2	65 kDa		0	0	0	0	0	0	0	0	0	0	0	0	0	1	0	0	0	0	0	0	0	0	0	0	0	0	0	0	0	0	0	0	0	1	0	0	0	0	0	0	0	0
531.1	true	Empty	Embryonic lethal abnormal vision, isoform D OS=Drosophila melanogaster OX=7227 GN=elav PE=3 SV=1	M9NFP7 (+1)	elav	51 kDa	true	0	0	0	0	0	0	0	0	0	0	0	0	0	0	1	0	0	0	0	0	0	0	0	0	0	0	0	0	0	0	0	0	0	0	2	0	0	0	0	0	0	0
585	true	Empty	Prostaglandin E synthase 2 OS=Drosophila melanogaster OX=7227 GN=Su(P) PE=3 SV=1	O77287	Su	47 kDa	true	0	0	0	0	0	0	0	0	0	0	0	0	0	0	0	0	0	0	0	0	0	0	0	0	0	0	0	0	0	0	0	0	0	0	0	0	0	1	0	0	0	0
579	true	Empty	Relative of woc, isoform C OS=Drosophila melanogaster OX=7227 GN=row PE=1 SV=1	A0A0B4KER0 (+1)	row	146 kDa	true	0	0	0	0	0	0	0	0	0	0	0	0	0	0	0	0	0	0	0	0	0	0	0	0	0	0	0	0	0	0	1	1	0	0	0	0	0	0	0	0	0	0
569	true	Empty	Uncharacterized protein, isoform B OS=Drosophila melanogaster OX=7227 GN=Dmel\CG10660 PE=4 SV=1	M9PI40	Dmel	53 kDa	true	0	0	0	0	0	0	0	0	0	0	0	0	0	0	2	0	0	0	0	0	0	0	0	0	0	0	0	0	0	0	0	0	0	0	2	0	0	0	0	0	0	0
572	true	Empty	MIP20337p OS=Drosophila melanogaster OX=7227 GN=CG18507-RB PE=2 SV=1	D6W4W6 (+4)	CG18507-RB	54 kDa		0	0	0	0	0	0	0	0	0	0	0	0	0	2	0	0	0	0	0	0	0	0	0	0	0	0	0	0	0	0	0	0	0	2	0	0	0	0	0	0	0	0
564	true	Empty	Thioredoxin-like protein TXL OS=Drosophila melanogaster OX=7227 GN=Txl PE=2 SV=1	Q7KMR7 (+1)	Txl	32 kDa		0	0	0	0	0	0	0	0	0	0	0	0	0	0	0	0	0	0	0	0	0	0	0	0	0	0	0	0	0	0	0	0	0	0	0	0	0	0	2	0	0	0
576	true	Empty	LP01819p (Fragment) OS=Drosophila melanogaster OX=7227 GN=Cyp6a8-RA PE=2 SV=1	C8VV64 (+2)	Cyp6a8-RA	59 kDa	true	0	0	0	0	0	0	0	0	0	0	0	0	0	0	1	0	0	0	0	0	0	0	0	0	0	0	0	0	0	0	0	0	0	0	1	0	0	0	0	0	0	0
583	true	Empty	Phospholipid-transporting ATPase OS=Drosophila melanogaster OX=7227 GN=Dmel\CG31729 PE=1 SV=2	Q9VK04 (+3)	Dmel	123 kDa	true	0	0	0	0	0	0	0	0	0	0	0	0	0	0	0	0	0	0	0	0	0	0	0	0	0	0	0	0	0	0	1	0	0	0	0	0	0	0	0	0	0	0
562	true	Empty	Hsc70-interacting protein 1 OS=Drosophila melanogaster OX=7227 GN=HIP PE=1 SV=2	C4NYP8 (+2)	HIP	41 kDa		0	0	0	0	0	0	0	0	0	0	0	0	0	0	1	0	0	0	0	0	0	0	0	0	0	0	0	0	0	0	0	0	0	0	3	0	0	0	0	0	0	0
571	true	Empty	dolichyl-diphosphooligosaccharide--protein glycotransferase OS=Drosophila melanogaster OX=7227 GN=Stt3B PE=1 SV=1	Q9XZ53	Stt3B	88 kDa	true	0	0	0	0	0	0	0	0	0	0	0	0	0	0	0	0	0	0	0	0	0	0	0	0	0	0	0	0	0	0	0	0	0	0	0	0	0	0	0	0	0	3
393.2	true	Empty	Lethal (2) 01289, isoform G OS=Drosophila melanogaster OX=7227 GN=hlk PE=1 SV=1	E1JGY7	hlk	137 kDa	true	0	0	0	0	0	0	0	0	0	0	2	0	0	0	0	0	0	0	0	0	0	0	0	0	0	0	0	0	0	0	1	0	0	0	0	0	0	0	0	0	0	0
575	true	Empty	Cathepsin B1, isoform A OS=Drosophila melanogaster OX=7227 GN=CtsB PE=1 SV=1	Q9VY87	CtsB	37 kDa		0	0	0	0	0	0	0	0	0	0	0	0	0	0	0	0	0	0	0	1	0	0	0	0	0	0	0	0	0	0	0	0	0	0	0	0	0	0	0	2	0	0
578	true	Empty	GH10112p OS=Drosophila melanogaster OX=7227 GN=nec PE=1 SV=1	Q7JWX3 (+1)	nec	54 kDa	true	0	0	0	0	0	0	0	0	0	0	0	0	0	0	0	0	0	0	0	0	0	0	0	0	0	0	0	0	0	0	0	0	0	0	1	0	0	0	0	0	0	0
584	true	Empty	IA-2 protein tyrosine phosphatase, isoform E OS=Drosophila melanogaster OX=7227 GN=IA-2 PE=1 SV=1	M9PAZ4 (+3)	IA-2	147 kDa		0	0	0	0	0	0	0	0	0	0	0	0	1	0	0	0	0	0	0	0	0	0	0	0	0	0	0	0	0	0	0	0	0	0	0	0	0	0	0	0	0	1
566	true	Empty	LD15002p OS=Drosophila melanogaster OX=7227 GN=Pur-alpha PE=1 SV=1	Q95RR6 (+1)	Pur-alpha	31 kDa		0	0	0	0	0	0	0	0	0	0	0	0	0	0	0	0	0	0	0	0	0	0	0	0	0	0	0	0	0	0	0	0	0	0	0	0	0	0	2	0	0	0
561	true	Empty	LD28127p OS=Drosophila melanogaster OX=7227 GN=Cg17746 PE=1 SV=1	Q9VZS1	Cg17746	41 kDa		0	0	0	0	0	0	0	0	0	0	0	0	0	0	0	0	1	0	0	0	0	0	0	0	0	0	0	0	0	0	0	0	0	0	0	0	4	0	0	0	0	0
570	true	Empty	Autophagy-related protein 9 OS=Drosophila melanogaster OX=7227 GN=Atg9 PE=1 SV=1	Q7JQL5	Atg9	95 kDa	true	0	0	0	0	0	0	0	0	0	0	0	0	0	0	0	0	0	0	0	0	0	0	0	0	0	0	0	0	0	0	0	0	2	0	0	0	0	0	0	0	0	0
574	true	Empty	Protein krasavietz OS=Drosophila melanogaster OX=7227 GN=kra PE=1 SV=1	Q9VNE2	kra	49 kDa		0	0	0	0	0	0	0	0	0	0	0	0	0	0	0	1	0	0	0	0	0	0	0	0	0	0	0	0	0	0	0	0	0	0	0	1	0	0	0	0	0	0
592	true	Empty	Asator, isoform H OS=Drosophila melanogaster OX=7227 GN=Asator PE=1 SV=1	L0MPN7 (+2)	Asator	132 kDa		0	0	0	0	0	0	0	0	0	0	0	0	0	0	0	0	0	0	0	0	0	0	0	0	0	0	0	0	0	0	0	1	0	0	0	0	0	0	0	0	0	0
567	true	Empty	Snustorr, isoform D OS=Drosophila melanogaster OX=7227 GN=snu PE=1 SV=1	A0A0B4JD13 (+2)	snu	84 kDa	true	0	0	0	0	0	0	0	0	0	0	0	0	0	0	0	0	0	0	0	0	0	0	0	0	0	0	0	0	0	0	0	0	0	0	0	0	0	0	0	0	0	3
667	true	Empty	Uncharacterized protein, isoform G OS=Drosophila melanogaster OX=7227 GN=Dmel\CG12065 PE=1 SV=1	A0A6H2EDG9 (+2)	Dmel	79 kDa	true	0	0	0	0	0	0	0	0	0	0	0	0	0	0	0	0	0	0	0	0	0	0	0	0	0	0	0	0	0	0	0	0	0	0	0	0	0	0	0	0	0	2
559	true	Empty	Eukaryotic translation release factor 3, isoform C OS=Drosophila melanogaster OX=7227 GN=eRF3 PE=1 SV=1	M9PD08 (+2)	eRF3	55 kDa		0	0	0	0	0	0	0	0	0	0	0	0	0	0	0	0	0	0	0	0	0	0	0	0	0	0	0	0	0	0	0	0	0	0	0	0	0	0	0	0	0	2
560	true	Empty	ER membrane protein complex subunit 3 OS=Drosophila melanogaster OX=7227 GN=EMC3 PE=1 SV=1	Q9VKR0	EMC3	28 kDa		0	0	0	0	0	0	0	0	0	0	0	0	0	0	0	0	0	0	0	0	0	0	0	0	0	0	0	0	0	0	0	0	0	0	0	0	0	0	0	4	0	0
637	true	Empty	Trehalose 6-phosphate phosphatase OS=Drosophila melanogaster OX=7227 GN=21430192 PE=1 SV=1	Q9VM18	21430192	31 kDa		0	0	0	0	0	0	0	0	0	0	0	0	0	0	0	0	0	0	1	0	0	0	0	0	0	0	0	0	0	0	0	0	0	0	0	0	0	0	1	0	0	0
616	true	Empty	RNA helicase OS=Drosophila melanogaster OX=7227 GN=Rm62 PE=1 SV=1	C7LAE4 (+2)	Rm62	63 kDa	true	0	0	0	0	0	0	0	0	0	0	0	0	0	0	1	0	0	0	0	0	0	0	0	0	0	0	0	0	0	0	0	0	0	2	0	0	1	0	0	0	0	0
622	true	Empty	Carnosine dipeptidase 2, isoform A OS=Drosophila melanogaster OX=7227 GN=Cndp2 PE=1 SV=1	Q8MT58	Cndp2	53 kDa		0	0	0	0	0	0	0	0	0	0	0	0	0	0	1	0	0	0	0	0	0	0	0	0	0	0	0	0	0	0	0	0	0	0	2	0	0	0	0	0	0	0
617	true	Empty	Glutamic acid decarboxylase 1, isoform D OS=Drosophila melanogaster OX=7227 GN=Gad1 PE=3 SV=1	M9PH99 (+1)	Gad1	58 kDa	true	0	0	0	0	2	0	0	0	0	0	0	0	0	0	1	0	0	0	0	0	0	0	0	0	1	0	0	0	0	0	0	0	0	0	0	0	0	0	0	0	0	0
620	true	Empty	Glutathione S transferase S1, isoform C OS=Drosophila melanogaster OX=7227 GN=GstS1 PE=1 SV=1	A4UZL5 (+1)	GstS1	28 kDa		0	0	0	0	0	0	0	0	0	0	0	0	0	0	0	0	0	0	1	0	0	0	0	0	0	0	0	0	0	0	0	0	0	0	0	0	0	0	2	0	0	0
625	true	Empty	RE45514p OS=Drosophila melanogaster OX=7227 GN=CG14883 PE=2 SV=1	Q6NP94 (+1)	CG14883	38 kDa	true	0	0	0	0	0	0	0	0	0	0	0	0	0	0	0	0	0	0	2	0	0	0	0	0	0	0	0	0	0	0	0	0	0	0	0	0	0	0	2	0	0	0
634	true	Empty	IP13216p OS=Drosophila melanogaster OX=7227 GN=tank PE=2 SV=1	Q9VR33	tank	57 kDa		0	0	0	0	0	0	0	0	0	0	0	0	0	0	1	0	0	0	0	0	0	0	0	0	0	0	0	0	0	0	0	0	0	0	1	0	0	0	0	0	0	0
638	true	Empty	60S ribosomal protein L34 OS=Drosophila melanogaster OX=7227 GN=RpL34a PE=1 SV=2	Q9VBH8 (+1)	RpL34a	18 kDa	true	0	0	0	0	0	0	0	0	0	0	0	0	0	0	0	0	0	0	0	0	0	0	0	0	0	0	0	0	0	0	0	0	0	0	0	0	0	0	1	1	0	0
629	true	Empty	LP16188p (Fragment) OS=Drosophila melanogaster OX=7227 GN=Rpt4-RA PE=2 SV=1	C1C3F8 (+1)	Rpt4-RA	46 kDa		0	0	0	0	0	0	0	0	0	0	0	0	0	0	0	0	1	0	0	0	0	0	0	0	0	0	0	0	0	0	0	0	0	0	0	0	1	1	0	0	0	0
636	true	Empty	Post-GPI attachment to proteins factor 2-like OS=Drosophila melanogaster OX=7227 GN=CG7990 PE=2 SV=4	Q9VWK6	CG7990	36 kDa		0	0	0	0	0	0	0	0	0	0	0	0	0	0	0	0	0	0	0	0	0	0	0	0	0	0	0	0	0	0	0	0	0	0	0	0	0	0	1	1	0	0
626	true	Empty	Protein nervous wreck OS=Drosophila melanogaster OX=7227 GN=nwk PE=1 SV=1	X2JAU8	nwk	117 kDa	true	0	0	0	0	0	0	0	0	0	0	2	0	0	0	0	0	0	0	0	0	0	0	0	0	0	0	0	0	0	0	1	0	0	0	0	0	0	0	0	0	0	0
628	true	Empty	Obg-like ATPase 1 OS=Drosophila melanogaster OX=7227 GN=Dmel\CG1354 PE=1 SV=1	A0A4D6K4F6 (+2)	Dmel	48 kDa		0	0	0	0	0	0	0	0	0	0	0	0	0	0	0	0	1	0	0	0	0	0	0	0	0	0	0	0	0	0	0	0	0	0	0	0	1	0	0	0	0	0
615	true	Empty	MIP26555p1 OS=Drosophila melanogaster OX=7227 GN=Dmel\CG5958 PE=1 SV=1	Q9VM12	Dmel	34 kDa	true	0	0	0	0	0	0	0	0	0	0	0	0	0	0	0	0	0	0	1	0	0	0	0	0	0	0	0	0	0	0	0	0	0	0	0	0	0	0	2	0	0	0
609	true	Empty	FI20903p1 OS=Drosophila melanogaster OX=7227 GN=CG40498-RF PE=2 SV=3	A8Y4V5	CG40498-RF	30 kDa		0	0	0	0	0	0	0	0	0	0	0	0	0	0	0	0	0	0	1	0	0	0	0	0	0	0	0	0	0	0	0	0	0	0	0	0	0	0	2	0	0	0
639	true	Empty	Cytochrome c-2 OS=Drosophila melanogaster OX=7227 GN=Cyt-c-p PE=1 SV=2	P84029 (+1)	Cyt-c-p	12 kDa	true	0	0	0	0	0	0	0	0	0	0	0	0	0	0	1	0	0	0	0	0	0	0	0	0	0	0	0	0	0	0	0	0	0	0	0	0	0	0	0	0	0	0
707	true	Empty	Actin-related protein 2/3 complex subunit 2 OS=Drosophila melanogaster OX=7227 GN=Arpc2 PE=2 SV=2	Q9VIM5 (+1)	Arpc2	35 kDa	true	0	0	0	0	0	0	0	0	0	0	0	0	0	0	0	0	0	0	1	0	0	0	0	0	0	0	0	0	0	0	0	0	0	0	0	0	0	0	0	0	0	0
627	true	Empty	GH11867p OS=Drosophila melanogaster OX=7227 GN=Rpb7 PE=2 SV=1	Q95U32	Rpb7	46 kDa		0	0	0	0	0	0	0	0	0	0	0	0	0	0	0	0	0	0	0	0	0	0	0	0	0	0	0	0	0	0	0	0	0	0	0	0	0	2	0	0	0	0
624	true	Empty	Muscle LIM protein Mlp84B OS=Drosophila melanogaster OX=7227 GN=Mlp84B PE=1 SV=1	Q24400	Mlp84B	54 kDa		0	0	0	0	0	0	0	0	0	0	0	0	0	0	0	0	0	0	0	0	0	0	0	0	0	0	0	0	0	0	0	0	0	0	2	2	0	0	0	0	0	0
631	true	Empty	Heat shock protein cognate 5, isoform B OS=Drosophila melanogaster OX=7227 GN=Hsc70-5 PE=3 SV=1	A0A0B4LFD2 (+1)	Hsc70-5	74 kDa		0	0	0	0	0	0	0	0	0	0	0	0	0	0	0	0	0	0	0	0	0	0	0	0	0	0	0	0	0	0	0	0	0	0	0	0	0	0	0	0	1	1
633	true	Empty	RNA helicase OS=Drosophila melanogaster OX=7227 GN=Dbp80 PE=1 SV=1	L7EEU0	Dbp80	53 kDa	true	0	0	0	0	0	0	0	0	0	0	0	0	0	0	1	0	0	0	0	0	0	0	0	0	0	0	0	0	0	0	0	0	0	0	1	0	0	0	0	0	0	0
684	true	Empty	LP01149p OS=Drosophila melanogaster OX=7227 GN=Dmel\CG12237 PE=1 SV=1	Q9VWF0	Dmel	35 kDa		0	0	0	0	0	0	0	0	0	0	0	0	0	0	0	0	0	0	0	0	0	0	0	0	0	0	0	0	0	0	0	0	0	0	0	0	0	0	2	0	0	0
632	true	Empty	1-phosphatidylinositol 4,5-bisphosphate phosphodiesterase classes I and II OS=Drosophila melanogaster OX=7227 GN=Plc21C PE=2 SV=3	P25455	Plc21C	146 kDa	true	0	0	0	0	0	0	0	0	0	0	1	0	0	0	0	0	0	0	0	0	0	0	0	0	0	0	0	0	0	0	1	0	0	0	0	0	0	0	0	0	0	0
635	true	Empty	GPI mannosyltransferase 4 OS=Drosophila melanogaster OX=7227 GN=PIG-Z PE=2 SV=1	Q8MT80	PIG-Z	80 kDa	true	0	0	0	0	0	0	0	0	0	0	0	0	0	1	0	0	0	0	0	0	0	0	0	0	0	0	0	0	0	0	0	0	0	1	0	0	0	0	0	0	0	0
531.2	true	Empty	GH26440p OS=Drosophila melanogaster OX=7227 GN=Rbp9 PE=2 SV=1	Q24474	Rbp9	46 kDa	true	0	0	0	0	0	0	0	0	0	0	0	0	0	0	1	0	0	0	0	0	0	0	0	0	0	0	0	0	0	0	0	0	0	0	0	0	0	0	0	0	0	0
621	true	Empty	Chitinase 2, isoform B OS=Drosophila melanogaster OX=7227 GN=Cht2 PE=1 SV=1	D0IQG7 (+1)	Cht2	54 kDa	true	0	0	0	0	0	0	0	0	0	0	0	0	0	0	1	0	0	0	0	0	0	0	0	0	0	0	0	0	0	0	0	0	0	0	1	0	0	0	0	0	0	0
605	true	Empty	Pyrroline-5-carboxylate reductase OS=Drosophila melanogaster OX=7227 GN=P5cr-2 PE=1 SV=1	Q9VEJ3	P5cr-2	28 kDa		0	0	0	0	0	0	0	0	0	0	0	0	0	0	0	0	0	0	0	0	0	0	0	0	0	0	0	0	0	3	0	0	0	0	0	0	0	0	0	2	0	0
604	true	Empty	LEM domain-containing protein Bocksbeutel OS=Drosophila melanogaster OX=7227 GN=bocks PE=1 SV=1	Q709R6	bocks	44 kDa		0	0	0	0	0	0	0	0	0	0	0	0	0	0	2	0	0	0	0	0	0	0	0	0	0	0	0	0	0	0	0	0	0	0	2	0	0	0	0	0	0	0
613	true	Empty	40S ribosomal protein SA OS=Drosophila melanogaster OX=7227 GN=sta-RD PE=2 SV=1	C6SV50 (+1)	sta-RD	35 kDa	true	0	0	0	0	0	0	0	0	0	0	0	0	0	0	0	0	0	0	0	0	0	0	0	0	0	0	0	0	0	0	0	0	0	0	0	0	0	0	2	2	0	0
600	true	Empty	SD01508p OS=Drosophila melanogaster OX=7227 GN=Dmel\CG8034 PE=1 SV=1	Q7K0I7 (+1)	Dmel	64 kDa	true	0	0	0	0	0	0	0	0	0	0	0	0	0	1	0	0	0	0	0	0	0	0	0	0	0	0	0	0	0	0	0	0	0	3	0	0	0	0	0	0	0	0
619	true	Empty	Uncharacterized protein, isoform C OS=Drosophila melanogaster OX=7227 GN=Dmel\CG9706 PE=1 SV=1	A0A4D6K3L8 (+2)	Dmel	60 kDa		0	0	0	0	0	0	0	0	0	0	0	0	0	0	1	0	0	0	0	0	0	0	0	0	0	0	0	0	0	0	0	0	0	0	0	2	0	0	0	0	0	0
607	true	Empty	RH04336p OS=Drosophila melanogaster OX=7227 GN=CG9953 PE=2 SV=1	Q8SZM1 (+1)	CG9953	57 kDa		0	0	0	0	0	0	0	0	0	0	0	0	0	0	1	0	0	0	0	0	0	0	0	0	0	0	0	0	0	0	0	0	0	0	3	0	0	0	0	0	0	0
610	true	Empty	Large ribosomal subunit protein uL24m OS=Drosophila melanogaster OX=7227 GN=mRpL24 PE=2 SV=1	Q9VMY1	mRpL24	29 kDa		0	0	0	0	0	0	0	0	0	0	0	0	0	0	0	0	0	0	0	1	0	0	0	0	0	0	0	0	0	0	0	0	0	0	0	0	0	0	0	1	0	0
640.1	true	Empty	Calpain-A, isoform C OS=Drosophila melanogaster OX=7227 GN=CalpA PE=1 SV=1	A8DYJ3 (+1)	CalpA	94 kDa	true	0	0	0	0	0	0	0	0	0	0	0	0	0	0	0	0	0	0	0	0	0	0	0	0	0	0	0	0	0	0	0	0	1	0	0	0	0	0	0	0	0	0
630	true	Empty	High-affinity choline transporter 1 OS=Drosophila melanogaster OX=7227 GN=ChT PE=2 SV=2	Q9VE46	ChT	67 kDa		0	0	0	0	0	0	0	0	0	0	0	0	0	0	0	0	0	0	0	0	0	0	0	0	0	0	0	0	0	0	0	0	0	0	1	0	0	0	0	0	0	0
612	true	Empty	Brahma associated protein 55kD OS=Drosophila melanogaster OX=7227 GN=Bap55 PE=1 SV=1	Q7K012	Bap55	47 kDa		0	0	0	0	0	0	0	0	0	0	0	0	0	0	0	0	0	0	0	0	0	0	0	0	0	0	0	0	0	0	0	0	0	0	2	0	0	0	0	0	0	0
611	true	Empty	Acyl-coenzyme A oxidase OS=Drosophila melanogaster OX=7227 PE=2 SV=1	B5RIN5 (+1)		74 kDa		0	0	0	0	0	0	0	0	0	0	0	0	0	0	0	0	0	0	0	0	0	0	0	0	0	0	0	0	0	0	0	0	0	3	0	0	0	0	0	0	0	0
614	true	Empty	Endophilin-A OS=Drosophila melanogaster OX=7227 GN=EndoA PE=1 SV=1	B5RIU6 (+1)	EndoA	41 kDa		0	0	0	0	0	0	0	0	0	0	0	0	0	0	0	0	0	0	0	0	0	0	0	0	0	0	0	0	0	0	0	0	0	0	0	0	1	0	0	0	0	0
602	true	Empty	Endoribonuclease CG2145 OS=Drosophila melanogaster OX=7227 GN=CG2145 PE=2 SV=1	Q9VZ49 (+1)	CG2145	64 kDa		0	0	0	0	0	0	0	0	0	0	0	0	0	0	0	0	0	0	0	0	0	0	0	0	0	0	0	0	0	0	0	0	0	0	0	0	0	0	0	0	0	3
618	true	Empty	Ciz1 zinc finger protein, isoform A OS=Drosophila melanogaster OX=7227 GN=Ciz1 PE=1 SV=1	Q9VT61	Ciz1	103 kDa		0	0	0	0	0	0	0	0	0	0	1	0	0	0	0	0	0	0	0	0	0	0	0	0	0	0	0	0	0	0	0	0	0	0	0	0	0	0	0	0	0	0
598	true	Empty	NADPH--cytochrome P450 reductase OS=Drosophila melanogaster OX=7227 PE=2 SV=1	A0A6C0PTF0 (+4)		76 kDa	true	0	0	0	0	0	0	0	0	0	0	0	0	0	0	0	0	0	0	0	0	0	0	0	0	0	0	0	0	0	0	0	0	0	0	0	0	0	0	0	0	0	2
623	true	Empty	Mannosyltransferase OS=Drosophila melanogaster OX=7227 GN=Alg9 PE=2 SV=1	Q9VBV8	Alg9	72 kDa	true	0	0	0	0	0	0	0	0	0	0	0	0	0	0	0	0	0	0	0	0	0	0	0	0	0	0	0	0	0	0	0	0	0	1	0	0	0	0	0	0	0	0
599	true	Empty	Myosin 10A, isoform D OS=Drosophila melanogaster OX=7227 GN=Myo10A PE=3 SV=2	Q0KHU0 (+1)	Myo10A	349 kDa	true	0	0	0	0	0	0	0	0	0	0	0	0	0	0	0	0	0	0	0	0	0	0	0	0	0	0	0	0	0	0	3	0	0	0	0	0	0	0	0	0	0	0
608	true	Empty	WW domain-containing oxidoreductase OS=Drosophila melanogaster OX=7227 GN=Wwox PE=2 SV=1	Q9VLU5 (+1)	Wwox	47 kDa	true	0	0	0	0	0	0	0	0	0	0	0	0	0	0	0	0	0	0	0	0	0	0	0	0	0	0	0	0	0	0	0	0	0	0	0	0	3	0	0	0	0	0
603	true	Empty	GH23891p OS=Drosophila melanogaster OX=7227 GN=Nepl11 PE=2 SV=1	Q9VN01	Nepl11	67 kDa		0	0	0	0	0	0	0	0	0	0	0	0	0	0	0	0	0	0	0	0	0	0	0	0	0	0	0	0	0	0	0	0	0	3	0	0	0	0	0	0	0	0
595	true	Empty	SD19268p OS=Drosophila melanogaster OX=7227 GN=Dmel\CG8778 PE=1 SV=1	A1Z934	Dmel	32 kDa		0	0	0	0	0	0	0	0	0	0	0	0	0	0	0	0	0	0	0	0	0	0	0	0	0	0	0	0	0	0	0	0	0	0	0	0	0	0	0	4	0	0
596	true	Empty	AT04516p OS=Drosophila melanogaster OX=7227 GN=Drp1 PE=2 SV=1	Q8IHG0 (+1)	Drp1	83 kDa	true	0	0	0	0	0	0	0	0	0	0	0	0	0	0	0	0	0	0	0	0	0	0	0	0	0	0	0	0	0	0	0	0	0	0	0	0	0	0	0	0	0	4
597	true	Empty	AT19154p OS=Drosophila melanogaster OX=7227 GN=Scox PE=1 SV=1	Q9VMX4	Scox	28 kDa		0	0	0	0	0	0	0	0	0	0	0	0	0	0	0	0	0	0	0	0	0	0	0	0	0	0	0	0	0	0	0	0	0	0	0	0	0	0	0	2	0	0
601	true	Empty	Eukaryotic translation initiation factor 3 subunit A OS=Drosophila melanogaster OX=7227 GN=eIF3a PE=1 SV=1	Q9VN25	eIF3a	134 kDa		0	0	0	0	0	0	0	0	0	0	0	0	0	0	0	0	0	0	0	0	0	0	0	0	0	0	0	0	0	0	0	2	0	0	0	0	0	0	0	0	0	0
319.2	true	Empty	Iron regulatory protein-1A OS=Drosophila melanogaster OX=7227 GN=Irp-1A PE=2 SV=1	O76934 (+2)	Irp-1A	99 kDa	true	0	0	0	0	0	0	0	0	0	0	0	0	0	0	0	0	0	0	0	0	0	0	0	0	0	0	0	0	0	0	0	0	1	0	0	0	0	0	0	0	0	0
676	true	Empty	Holocarboxylase synthetase, isoform C OS=Drosophila melanogaster OX=7227 GN=Hcs PE=1 SV=1	A0A0B4LGM5 (+1)	Hcs	117 kDa	true	0	0	0	0	0	0	0	0	0	0	0	0	0	0	0	0	0	0	0	0	1	0	0	0	0	0	0	0	0	0	0	0	0	0	0	0	0	0	0	0	0	0
700	true	Empty	ribose-phosphate diphosphokinase OS=Drosophila melanogaster OX=7227 GN=Prps PE=1 SV=1	M9PEP5 (+6)	Prps	40 kDa		0	0	0	0	0	0	0	0	0	0	0	0	0	0	0	0	0	0	0	0	0	0	0	0	0	0	0	0	0	0	0	0	0	0	0	0	0	0	1	0	0	0
678	true	Empty	LD46156p (Fragment) OS=Drosophila melanogaster OX=7227 GN=CG10527 PE=2 SV=1	Q8MR08 (+1)	CG10527	33 kDa		0	0	0	0	0	0	0	0	0	0	0	0	0	0	0	0	0	0	1	0	0	0	0	0	0	0	0	0	0	0	0	0	0	0	0	0	0	0	2	0	0	0
699	true	Empty	RING-type E3 ubiquitin transferase OS=Drosophila melanogaster OX=7227 GN=sordd1 PE=1 SV=1	Q9VXP1	sordd1	30 kDa		0	0	0	0	0	0	0	0	0	0	0	0	0	0	0	0	0	0	1	0	0	0	0	0	0	0	0	0	0	0	0	0	0	0	0	0	0	0	1	0	0	0
669	true	Empty	RE04047p OS=Drosophila melanogaster OX=7227 GN=Q9VXA9 PE=2 SV=2	Q9VXA9	Q9VXA9	30 kDa	true	0	0	0	0	0	0	0	0	0	0	0	0	0	0	0	0	0	0	1	0	0	0	0	0	0	0	0	0	0	0	0	0	0	0	0	0	0	0	1	0	0	0
692	true	Empty	Proton-coupled amino acid transporter-like protein pathetic OS=Drosophila melanogaster OX=7227 GN=path PE=1 SV=1	Q9VT04	path	52 kDa		0	0	0	0	0	0	0	0	0	0	0	0	0	0	0	0	0	1	0	0	0	0	0	0	0	0	0	0	0	0	0	0	0	0	0	0	0	1	0	0	0	0
688	true	Empty	Bem46 OS=Drosophila melanogaster OX=7227 GN=Bem46 PE=2 SV=1	O76462	Bem46	38 kDa		0	0	0	0	0	0	0	0	0	0	0	0	0	0	0	0	0	0	0	0	0	0	0	0	0	0	0	0	0	0	0	0	0	0	0	0	0	0	2	0	0	0
682	true	Empty	Protein Pixie OS=Drosophila melanogaster OX=7227 GN=pix PE=1 SV=1	Q9VSS1	pix	69 kDa		0	0	0	0	0	0	0	0	0	0	0	0	0	1	0	0	0	0	0	0	0	0	0	0	0	0	0	0	0	0	0	0	0	1	0	0	0	0	0	0	0	0
690	true	Empty	RE37682p OS=Drosophila melanogaster OX=7227 GN=Dmel\CG7785 PE=1 SV=1	Q9VED7	Dmel	28 kDa		0	0	0	0	0	0	0	0	0	0	0	0	0	0	0	0	0	0	1	0	0	0	0	0	0	0	0	0	0	0	0	0	0	0	0	0	0	0	1	0	0	0
653	true	Empty	receptor protein-tyrosine kinase OS=Drosophila melanogaster OX=7227 GN=InR PE=4 SV=1	A0A7T4WRU1 (+9)	InR	240 kDa	true	0	0	0	0	0	0	0	0	0	0	0	0	0	0	0	0	0	0	0	0	0	0	0	0	0	0	0	0	0	0	1	0	3	0	0	0	0	0	0	0	0	0
702	true	Empty	Sideroflexin-2 OS=Drosophila melanogaster OX=7227 GN=Sfxn2 PE=2 SV=2	Q9VVW3	Sfxn2	36 kDa	true	0	0	0	0	0	0	0	0	0	0	0	0	0	0	0	0	0	0	0	0	0	0	0	0	0	0	0	0	0	0	0	0	0	1	0	0	0	0	0	0	0	0
662	true	Empty	Catalase OS=Drosophila melanogaster OX=7227 GN=Cat PE=1 SV=2	P17336	Cat	57 kDa		0	0	0	0	0	0	0	0	0	0	0	0	0	0	1	0	0	0	0	0	0	0	0	0	0	0	0	0	0	0	0	0	0	0	0	0	1	0	0	0	0	0
661	true	Empty	LD27581p OS=Drosophila melanogaster OX=7227 GN=Syx13 PE=1 SV=1	Q9VU45	Syx13	32 kDa		0	0	0	0	0	0	0	0	0	0	0	0	0	0	0	0	0	0	0	0	0	0	0	0	0	0	0	0	0	0	0	0	0	0	0	0	0	0	2	0	0	0
698	true	Empty	FI19410p1 (Fragment) OS=Drosophila melanogaster OX=7227 GN=CG3033-RA PE=2 SV=1	H5V8B2 (+1)	CG3033-RA	75 kDa		0	0	0	0	0	0	0	0	0	0	0	0	0	0	0	0	0	0	0	0	0	0	0	0	0	0	0	0	0	0	0	0	0	1	0	0	0	0	0	0	0	0
677	true	Empty	Ribosomal protein L11, isoform B OS=Drosophila melanogaster OX=7227 GN=RpL11 PE=1 SV=1	A0A0B4LGZ5 (+1)	RpL11	21 kDa		0	0	0	0	0	0	0	0	0	0	0	0	0	0	0	0	0	0	0	0	0	0	0	0	0	0	0	0	0	0	0	0	0	0	0	1	2	0	0	0	0	0
687	true	Empty	IP16419p OS=Drosophila melanogaster OX=7227 GN=Spn42Da PE=1 SV=1	Q7K8Y3 (+9)	Spn42Da	44 kDa		0	0	0	0	0	0	0	0	0	0	0	0	0	0	0	0	0	0	0	0	0	0	0	0	0	0	0	0	0	0	0	0	0	0	0	0	1	1	0	0	0	0
694	true	Empty	Tetratricopeptide repeat domain 7, isoform B OS=Drosophila melanogaster OX=7227 GN=Ttc7 PE=4 SV=1	A0A0B4K7H0 (+1)	Ttc7	95 kDa	true	0	0	0	0	0	0	0	0	0	0	0	0	1	0	0	0	0	0	0	0	0	0	0	0	0	0	0	0	0	0	0	0	1	0	0	0	0	0	0	0	0	0
674	true	Empty	BK channel OS=Drosophila melanogaster OX=7227 GN=slo PE=4 SV=1	A0A0B4KGV3 (+6)	slo	126 kDa		0	0	0	0	0	0	0	0	0	0	0	1	0	0	0	0	0	0	0	0	0	0	0	0	0	0	0	0	0	0	0	1	0	0	0	0	0	0	0	0	0	0
679	true	Empty	Serine palmitoyl transferase LCB2 subunit OS=Drosophila melanogaster OX=7227 GN=lace PE=2 SV=1	Q9U912 (+1)	lace	66 kDa	true	0	0	0	0	0	0	0	0	0	0	0	0	0	1	0	0	0	0	0	0	0	0	0	0	0	0	0	0	0	0	0	0	0	1	0	0	0	0	0	0	0	0
642	true	Empty	Amidophosphoribosyltransferase OS=Drosophila melanogaster OX=7227 GN=Prat2 PE=2 SV=1	Q967S0 (+1)	Prat2	59 kDa		0	0	0	0	0	0	0	0	0	0	0	0	0	0	2	0	0	0	0	0	0	0	0	0	0	0	0	0	0	0	0	0	0	0	3	0	0	0	0	0	0	0
657	true	Empty	LD35927p OS=Drosophila melanogaster OX=7227 GN=Dmel\CG2258 PE=1 SV=1	Q9W3K6	Dmel	89 kDa		0	0	0	0	0	0	0	0	0	0	0	0	1	0	0	0	0	0	0	0	0	0	0	0	0	0	0	0	0	0	0	0	2	0	0	0	0	0	0	0	0	0
695	true	Empty	GH23975p OS=Drosophila melanogaster OX=7227 GN=MFS9 PE=2 SV=1	Q7K2N3	MFS9	56 kDa		0	0	0	0	0	0	0	0	0	0	0	0	0	0	0	0	0	0	0	0	0	0	0	0	0	0	0	0	0	0	0	0	0	0	0	0	1	0	0	0	0	0
650	true	Empty	RE65032p (Fragment) OS=Drosophila melanogaster OX=7227 PE=2 SV=1	Q6AWP5 (+2)		96 kDa	true	0	0	0	0	0	0	0	0	0	0	0	0	0	0	0	0	0	0	0	0	0	0	0	0	0	0	0	0	0	0	0	0	0	0	0	0	0	0	0	0	1	2
645	true	Empty	Chitinase-like protein Idgf4 OS=Drosophila melanogaster OX=7227 GN=Idgf4 PE=2 SV=1	Q9W303 (+1)	Idgf4	49 kDa	true	0	0	0	0	0	0	0	0	0	0	0	0	0	0	0	0	0	0	0	0	0	0	0	0	0	3	0	0	0	0	0	0	0	0	0	1	0	0	0	0	0	0
665	true	Empty	F-actin-capping protein subunit alpha OS=Drosophila melanogaster OX=7227 GN=cpa PE=2 SV=1	Q9W2N0	cpa	33 kDa		0	0	0	0	0	0	0	0	0	0	0	0	0	0	0	0	0	0	0	0	0	0	0	0	0	0	0	0	0	0	0	0	0	0	0	0	0	0	1	0	0	0
666	true	Empty	Uncharacterized protein, isoform C OS=Drosophila melanogaster OX=7227 GN=CG2716 PE=3 SV=1	A4V3W8 (+1)	CG2716	45 kDa	true	0	0	0	0	0	0	0	0	0	0	0	0	0	0	0	0	0	1	0	0	0	0	0	0	0	0	0	0	0	0	0	0	0	0	0	0	0	2	0	0	0	0
651	true	Empty	Unextended protein OS=Drosophila melanogaster OX=7227 GN=uex PE=1 SV=1	A0A0B7P9G0	uex	93 kDa	true	0	0	0	0	0	0	0	0	0	0	0	0	0	0	0	0	0	0	0	0	0	0	0	0	0	0	0	0	0	0	0	0	1	0	0	0	0	0	0	0	0	2
652	true	Empty	Adenosylhomocysteinase OS=Drosophila melanogaster OX=7227 GN=Ahcy PE=1 SV=2	Q27580 (+1)	Ahcy	47 kDa		0	0	0	0	0	0	0	0	0	0	0	0	0	0	0	0	0	0	0	0	0	0	0	0	0	0	0	0	0	0	0	0	0	0	2	1	0	0	0	0	0	0
689	true	Empty	LD43175p OS=Drosophila melanogaster OX=7227 GN=yellow-b PE=2 SV=1	Q9VJI5	yellow-b	51 kDa		0	0	0	0	0	0	0	0	0	0	0	0	0	0	1	0	0	0	0	0	0	0	0	0	0	0	0	0	0	0	0	0	0	0	1	0	0	0	0	0	0	0
701	true	Empty	Mitogen-activated protein kinase OS=Drosophila melanogaster OX=7227 GN=rl-RE PE=2 SV=2	M9ZYW3 (+2)	rl-RE	47 kDa	true	0	0	0	0	0	0	0	0	0	0	0	0	0	0	0	0	0	0	0	0	0	0	0	0	0	0	0	0	0	0	0	0	0	0	0	0	1	0	0	0	0	0
697	true	Empty	GH07506p OS=Drosophila melanogaster OX=7227 GN=Dmel\CG5554 PE=1 SV=1	Q9W1I7	Dmel	36 kDa		0	0	0	0	0	0	0	0	0	0	0	0	0	0	0	0	0	0	0	0	0	0	0	0	0	0	0	0	0	0	0	0	0	0	0	0	1	0	0	0	0	0
703	true	Empty	GH07831p OS=Drosophila melanogaster OX=7227 GN=CG9175 PE=2 SV=1	Q95SQ7 (+1)	CG9175	49 kDa		0	0	0	0	0	0	0	0	0	0	0	0	0	0	0	1	0	0	0	0	0	0	0	0	0	0	0	0	0	0	0	0	0	0	0	0	0	0	0	0	0	0
705	true	Empty	Sepiapterin reductase OS=Drosophila melanogaster OX=7227 GN=CG12117 PE=3 SV=1	B4F5K6 (+6)	CG12117	29 kDa		0	0	0	0	0	0	0	0	0	0	0	0	0	0	0	0	0	0	0	0	0	0	0	0	0	0	0	0	0	0	0	0	0	0	0	0	0	0	1	0	0	0
644	true	Empty	LD33138p OS=Drosophila melanogaster OX=7227 GN=Dmel\CG8004 PE=1 SV=1	Q9VW58	Dmel	31 kDa		0	0	0	0	0	0	0	0	0	0	0	0	0	0	0	0	0	0	0	0	0	0	0	0	0	0	0	0	0	0	0	0	0	0	0	0	0	0	0	3	0	0
656	true	Empty	Ubiquitin carboxyl-terminal hydrolase OS=Drosophila melanogaster OX=7227 GN=Usp5 PE=1 SV=1	Q9VZU7	Usp5	92 kDa		0	0	0	0	0	0	0	0	0	0	0	0	0	0	0	0	0	0	0	0	0	0	1	0	0	0	0	0	0	0	0	0	1	0	0	0	0	0	0	0	0	0
691	true	Empty	Beta-hexosaminidase OS=Drosophila melanogaster OX=7227 GN=fdl PE=1 SV=1	A0A0B4LF89 (+5)	fdl	75 kDa	true	0	0	0	0	0	0	0	0	0	0	0	0	0	0	0	0	0	0	0	0	0	0	0	0	0	0	0	0	0	0	0	0	0	0	1	0	0	0	0	0	0	0
672	true	Empty	Congested-like trachea protein OS=Drosophila melanogaster OX=7227 GN=colt PE=2 SV=1	Q9VQG4	colt	33 kDa		0	0	0	0	0	0	0	0	0	0	0	0	0	0	0	0	0	0	0	0	0	0	0	0	0	0	0	0	0	0	0	0	0	0	0	0	0	0	0	1	0	0
673	true	Empty	GM04645p OS=Drosophila melanogaster OX=7227 GN=Ugt302C1 PE=1 SV=1	Q9VGT3	Ugt302C1	60 kDa		0	0	0	0	0	0	0	0	0	0	0	0	0	0	1	0	0	0	0	0	0	0	0	0	0	0	0	0	0	0	0	0	0	0	0	0	0	0	0	0	0	0
660	true	Empty	Interleukin enhancer-binding factor 2 homolog OS=Drosophila melanogaster OX=7227 GN=CG5641 PE=2 SV=1	Q9VG73	CG5641	44 kDa	true	0	0	0	0	0	0	0	0	0	0	0	0	0	0	0	0	0	0	0	0	0	0	0	0	0	0	0	0	0	0	0	0	0	0	0	0	2	0	0	0	0	0
680	true	Empty	BcDNA.GH02431 OS=Drosophila melanogaster OX=7227 GN=Dic1 PE=1 SV=1	Q9Y166	Dic1	31 kDa		0	0	0	0	0	0	0	0	0	0	0	0	0	0	0	0	0	0	0	0	0	0	0	0	0	0	0	0	0	0	0	0	0	0	0	0	0	0	0	2	0	0
686	true	Empty	Bubblegum, isoform C OS=Drosophila melanogaster OX=7227 GN=bgm PE=1 SV=1	B5RIV0 (+1)	bgm	74 kDa		0	0	0	0	0	0	0	0	0	0	0	0	0	0	0	0	0	0	0	0	0	0	0	0	0	0	0	0	0	0	0	0	0	0	0	0	0	0	0	0	1	1
658	true	Empty	GH11824p OS=Drosophila melanogaster OX=7227 GN=POLDIP2 PE=1 SV=1	Q9VNC0	POLDIP2	46 kDa	true	0	0	0	0	0	0	0	0	0	0	0	0	0	0	0	1	0	0	0	0	0	0	0	0	0	0	0	0	0	0	0	0	0	0	0	1	0	0	0	0	0	0
704	true	Empty	Uncharacterized protein, isoform A OS=Drosophila melanogaster OX=7227 GN=Dmel\CG18327 PE=3 SV=1	A1Z9L9 (+1)	Dmel	33 kDa	true	0	0	0	0	0	0	0	0	0	0	0	0	0	0	0	0	0	0	0	0	0	0	0	0	0	0	0	0	0	0	0	0	0	0	0	0	0	0	0	2	0	0
706	true	Empty	Rolling pebbles, isoform I OS=Drosophila melanogaster OX=7227 GN=rols PE=4 SV=1	M9PC91 (+4)	rols	193 kDa	true	0	0	0	0	0	0	0	0	0	0	0	0	0	0	0	0	0	1	0	0	0	0	0	0	0	0	0	0	0	0	0	0	0	0	0	0	0	0	0	0	0	0
696	true	Empty	FI04476p OS=Drosophila melanogaster OX=7227 GN=Dmel\CG15111 PE=1 SV=1	A1ZBH3 (+1)	Dmel	47 kDa	true	0	0	0	0	0	0	0	0	0	0	0	0	0	0	0	0	0	0	0	0	0	0	0	0	0	0	0	0	0	0	0	0	0	0	0	1	0	0	0	0	0	0
675	true	Empty	Epoxide hydrolase OS=Drosophila melanogaster OX=7227 GN=Jheh2 PE=1 SV=1	Q7KB18 (+1)	Jheh2	52 kDa	true	0	0	0	0	0	0	0	0	0	0	0	0	0	0	0	0	0	0	0	0	0	0	0	0	0	0	0	0	0	0	0	0	0	0	0	0	1	0	0	0	0	0
664	true	Empty	Ribosome biogenesis protein BRX1 homolog OS=Drosophila melanogaster OX=7227 GN=CG11583 PE=2 SV=2	Q9VZE6	CG11583	42 kDa	true	0	0	0	0	0	0	0	0	0	0	0	0	0	0	0	0	0	0	0	0	0	0	0	0	0	0	0	0	0	0	0	0	0	0	0	0	0	1	0	0	0	0
685	true	Empty	Aminopeptidase OS=Drosophila melanogaster OX=7227 GN=SP1029 PE=1 SV=1	Q0KI00 (+1)	SP1029	108 kDa		0	0	0	0	0	0	0	0	0	0	0	0	0	0	0	0	0	0	0	0	0	0	0	0	0	0	0	0	0	0	0	0	1	0	0	0	0	0	0	0	0	0
693	true	Empty	Transporter OS=Drosophila melanogaster OX=7227 GN=List PE=2 SV=2	A1ZBC8 (+1)	List	42 kDa	true	0	0	0	0	0	0	0	0	0	0	0	0	0	0	0	0	0	0	0	0	0	0	0	0	0	0	0	0	0	0	0	0	0	0	0	0	1	0	0	0	0	0
668	true	Empty	Dihydroorotate dehydrogenase (quinone), mitochondrial OS=Drosophila melanogaster OX=7227 GN=Dhod PE=2 SV=2	P32748	Dhod	44 kDa	true	0	0	0	0	0	0	0	0	0	0	0	0	0	0	0	0	0	0	0	0	0	0	0	0	0	0	0	0	0	0	0	0	0	0	0	0	1	0	0	0	0	0
663	true	Empty	Unc-112-related protein OS=Drosophila melanogaster OX=7227 GN=Fit1 PE=1 SV=1	Q9VZI3	Fit1	80 kDa		0	0	0	0	0	0	0	0	0	0	0	0	0	0	0	0	0	0	0	0	0	0	0	0	0	0	0	0	0	0	0	0	0	0	0	0	0	0	0	0	0	1
683	true	Empty	Innexin OS=Drosophila melanogaster OX=7227 GN=shakB-RD PE=2 SV=1	G4LU30 (+1)	shakB-RD	45 kDa		0	0	0	0	0	0	0	0	0	0	0	0	0	0	0	0	0	0	0	0	0	0	0	0	0	0	0	0	0	0	0	0	0	0	0	0	0	0	1	0	0	0
646	true	Empty	LD30448p OS=Drosophila melanogaster OX=7227 GN=CG10576 PE=2 SV=2	Q5U0Z2 (+1)	CG10576	43 kDa	true	0	0	0	0	0	0	0	0	0	0	0	0	0	0	0	0	0	0	0	0	0	0	0	0	0	0	0	0	0	0	0	0	0	0	0	0	3	0	0	0	0	0
670	true	Empty	Protein disulfide-isomerase A6 homolog OS=Drosophila melanogaster OX=7227 GN=CaBP1 PE=1 SV=1	Q9V438	CaBP1	47 kDa	true	0	0	0	0	0	0	0	0	0	0	0	0	0	0	0	0	0	0	0	0	0	0	0	0	0	0	0	0	0	0	0	0	0	0	2	0	0	0	0	0	0	0
724	true	Empty	Probable Ufm1-specific protease 2 OS=Drosophila melanogaster OX=7227 GN=CG16979 PE=2 SV=1	Q9VUR0	CG16979	68 kDa	true	0	0	0	0	0	0	0	0	0	0	0	0	0	0	0	0	0	0	0	0	0	0	0	0	0	0	0	0	0	0	0	0	0	1	0	0	0	0	0	0	0	0
659	true	Empty	RE06730p OS=Drosophila melanogaster OX=7227 GN=KaiR1D PE=1 SV=1	Q8MS48 (+1)	KaiR1D	96 kDa	true	0	0	0	0	0	0	0	0	0	0	0	0	1	0	0	0	0	0	0	0	0	0	0	0	0	0	0	0	0	0	0	0	0	0	0	0	0	0	0	0	0	0
671	true	Empty	Succinyl-CoA:3-ketoacid-coenzyme A transferase OS=Drosophila melanogaster OX=7227 GN=CG1140-RB PE=2 SV=1	C8VV34	CG1140-RB	59 kDa		0	0	0	0	0	0	0	0	0	0	0	0	0	0	0	0	0	0	0	0	0	0	0	0	0	0	0	0	0	0	0	0	0	0	1	0	0	0	0	0	0	0
647	true	Empty	RNA-binding protein lark OS=Drosophila melanogaster OX=7227 GN=lark PE=1 SV=1	Q94901	lark	40 kDa	true	0	0	0	0	0	0	0	0	0	0	0	0	0	0	0	0	0	0	0	0	0	0	0	0	0	0	0	0	0	0	0	0	0	0	0	0	0	3	0	0	0	0
655	true	Empty	Septin interacting protein 3, isoform B OS=Drosophila melanogaster OX=7227 GN=sip3 PE=1 SV=1	A0A0B4KHH2 (+1)	sip3	69 kDa	true	0	0	0	0	0	0	0	0	0	0	0	0	0	0	0	0	0	0	0	0	0	0	0	0	0	0	0	0	0	0	0	0	0	0	0	0	0	0	0	0	0	2
643	true	Empty	NAD-dependent protein deacetylase Sirt2 OS=Drosophila melanogaster OX=7227 GN=Sirt2 PE=3 SV=1	Q9I7I7 (+1)	Sirt2	40 kDa	true	0	0	0	0	0	0	0	0	0	0	0	0	0	0	0	0	0	0	0	0	0	0	0	0	0	0	0	0	0	0	0	0	0	0	0	0	3	0	0	0	0	0
641	true	Empty	S-adenosylmethionine mitochondrial carrier protein homolog OS=Drosophila melanogaster OX=7227 GN=CG4743 PE=2 SV=2	Q9VBN7	CG4743	31 kDa		0	0	0	0	0	0	0	0	0	0	0	0	0	0	0	0	0	0	0	0	0	0	0	0	0	0	0	0	0	0	0	0	0	0	0	0	0	0	0	2	0	0
648	true	Empty	Retinol-binding protein pinta OS=Drosophila melanogaster OX=7227 GN=pinta PE=2 SV=1	Q9VD09	pinta	32 kDa		0	0	0	0	0	0	0	0	0	0	0	0	0	0	0	0	0	0	0	0	0	0	0	0	0	0	0	0	0	0	0	0	0	0	0	0	0	0	0	2	0	0
649	true	Empty	Cheerio, isoform I OS=Drosophila melanogaster OX=7227 GN=cher PE=1 SV=1	A0A0B4JCY6 (+2)	cher	243 kDa		0	0	0	0	0	0	0	0	0	0	0	0	0	0	0	0	0	0	0	0	0	0	0	0	0	0	0	0	0	0	2	0	0	0	0	0	0	0	0	0	0	0
654	true	Empty	LD15196p OS=Drosophila melanogaster OX=7227 GN=Dmel\CG5149 PE=1 SV=1	Q9VM22	Dmel	51 kDa		0	0	0	0	0	0	0	0	0	0	0	0	0	0	0	0	0	0	0	0	0	0	0	0	0	0	0	0	0	0	0	0	0	0	0	2	0	0	0	0	0	0
681	true	Empty	GH06013p (Fragment) OS=Drosophila melanogaster OX=7227 GN=CG10550-RB PE=2 SV=1	C6TP58 (+2)	CG10550-RB	52 kDa		0	0	0	0	0	0	0	0	0	0	0	0	0	0	0	0	0	0	0	0	0	0	0	0	0	0	0	0	0	0	0	0	0	0	0	1	0	0	0	0	0	0
747	true	Empty	Phospholipid scramblase OS=Drosophila melanogaster OX=7227 GN=scramb2 PE=1 SV=1	Q9VZW1	scramb2	30 kDa		0	0	0	0	0	0	0	0	0	0	0	0	0	0	0	0	0	0	1	0	0	0	0	0	0	0	0	0	0	0	0	0	0	0	0	0	0	0	1	0	0	0
556.1	true	Empty	Serine/threonine-protein phosphatase OS=Drosophila melanogaster OX=7227 GN=flw PE=1 SV=1	Q8T0U6	flw	51 kDa	true	0	0	0	0	0	0	0	0	0	0	0	0	0	0	1	0	0	0	0	0	0	0	0	0	0	0	0	0	0	0	0	0	0	0	1	0	0	0	0	0	0	0
770	true	Empty	RIC (Ras which interacts with Calmodulin) OS=Drosophila melanogaster OX=7227 GN=Ric PE=2 SV=1	Q7JMZ0 (+1)	Ric	30 kDa		0	0	0	0	0	0	0	0	0	0	0	0	0	0	0	0	0	0	1	0	0	0	0	0	0	0	0	0	0	0	0	0	0	0	0	0	0	0	1	0	0	0
760	true	Empty	Innexin OS=Drosophila melanogaster OX=7227 GN=Inx2 PE=1 SV=1	E1JJF3 (+1)	Inx2	42 kDa		0	0	0	0	0	0	0	0	0	0	0	0	0	0	0	0	0	0	0	0	0	0	0	0	0	0	0	0	1	0	0	0	0	0	0	0	0	0	1	0	0	0
764	true	Empty	CG4236-PA OS=Drosophila melanogaster OX=7227 GN=CG4236 PE=4 SV=1	C0MJE4 (+1)	CG4236	49 kDa	true	0	0	0	0	0	0	0	0	0	0	0	0	0	0	1	0	0	0	0	0	0	0	0	0	0	0	0	0	0	0	0	0	0	0	1	0	0	0	0	0	0	0
732	true	Empty	RE52890p OS=Drosophila melanogaster OX=7227 GN=Usp12-46 PE=2 SV=1	Q9VCT9	Usp12-46	47 kDa	true	0	0	0	0	0	0	0	0	0	0	0	0	0	0	0	0	0	0	0	0	0	0	0	0	0	0	0	0	0	0	0	0	0	0	0	1	2	0	0	0	0	0
768	true	Empty	Regulatory particle non-ATPase 6, isoform C OS=Drosophila melanogaster OX=7227 GN=Rpn6 PE=1 SV=1	A0A0B4K7Z5 (+1)	Rpn6	47 kDa		0	0	0	0	0	0	0	0	0	0	0	0	0	0	0	0	0	0	0	0	0	0	0	0	0	0	0	0	0	0	0	0	0	0	0	0	1	0	0	0	0	0
767	true	Empty	NECAP-like protein CG9132 OS=Drosophila melanogaster OX=7227 GN=CG9132 PE=2 SV=1	Q9VXB0	CG9132	27 kDa	true	0	0	0	0	0	0	0	0	0	0	0	0	0	0	0	0	0	0	0	0	0	0	0	0	0	0	0	0	0	0	0	0	0	0	0	0	0	0	1	0	0	0
743	true	Empty	Chaperonin containing TCP1 subunit 6 OS=Drosophila melanogaster OX=7227 GN=CCT6 PE=1 SV=1	Q9VXQ5	CCT6	58 kDa	true	0	0	0	0	0	0	0	0	0	0	0	0	0	1	0	0	0	0	0	0	0	0	0	0	0	0	0	0	0	0	0	0	0	1	0	0	0	0	0	0	0	0
710	true	Empty	SD23103p OS=Drosophila melanogaster OX=7227 GN=CG5390 PE=2 SV=1	Q86PE8 (+1)	CG5390	45 kDa	true	0	0	0	0	0	0	0	0	0	0	0	0	0	0	0	0	0	0	0	0	0	0	0	0	0	0	0	0	0	1	0	0	0	0	0	0	0	0	0	3	0	0
716	true	Empty	Bacchus OS=Drosophila melanogaster OX=7227 GN=Bacc PE=2 SV=1	Q9VQF7	Bacc	15 kDa		0	0	0	0	0	0	0	0	0	0	0	0	0	0	0	0	0	0	0	2	0	0	0	0	0	0	0	0	0	0	0	0	0	0	0	0	0	0	1	0	0	0
729	true	Empty	Gelsolin, isoform J OS=Drosophila melanogaster OX=7227 GN=Gel PE=4 SV=1	A0A0C4DHG2 (+2)	Gel	88 kDa		0	0	0	0	0	0	0	0	0	0	0	0	0	0	0	1	0	0	0	0	0	0	0	0	0	0	0	0	0	0	0	0	0	0	0	2	0	0	0	0	0	0
737	true	Empty	Numb, isoform D OS=Drosophila melanogaster OX=7227 GN=numb PE=4 SV=1	M9PCN6 (+1)	numb	61 kDa		0	0	0	0	0	0	0	0	0	0	0	0	0	1	0	0	0	0	0	0	0	0	0	0	0	0	0	0	0	0	0	0	0	1	0	0	0	0	0	0	0	0
734	true	Empty	Alicorn, isoform A OS=Drosophila melanogaster OX=7227 GN=alc PE=1 SV=1	A1Z7Q8 (+1)	alc	36 kDa		0	0	0	0	0	0	0	0	0	0	0	0	0	0	0	1	0	0	0	0	0	0	0	0	0	0	0	0	0	0	0	0	0	0	0	0	0	0	0	0	0	0
752	true	Empty	GH07782p OS=Drosophila melanogaster OX=7227 GN=Dmel\CG9747 PE=2 SV=1	Q9VA94	Dmel	53 kDa		0	0	0	0	0	0	0	0	0	0	0	0	0	0	2	0	0	0	0	0	0	0	0	0	0	0	0	0	0	0	0	0	0	0	1	0	0	0	0	0	0	0
730	true	Empty	Uncharacterized protein, isoform C OS=Drosophila melanogaster OX=7227 GN=Dmel\CG12945 PE=4 SV=1	A0A0B4KFJ0 (+2)	Dmel	50 kDa		0	0	0	0	0	0	0	0	0	0	0	0	0	0	1	0	0	0	0	0	0	0	0	0	0	0	0	0	0	0	0	0	0	0	1	0	0	0	0	0	0	0
556.2	true	Empty	Serine/threonine-protein phosphatase OS=Drosophila melanogaster OX=7227 GN=Pp1alpha-96A PE=3 SV=1	A0A0B4KHS9 (+1)	Pp1alpha-96A	37 kDa	true	0	0	0	0	0	0	0	0	0	0	0	0	0	0	0	0	0	0	0	0	0	0	0	0	0	0	0	0	0	0	0	0	0	0	0	0	0	0	2	0	0	0
755	true	Empty	Protein YIF1 OS=Drosophila melanogaster OX=7227 GN=Yif1 PE=2 SV=1	Q8IGH0	Yif1	28 kDa	true	0	0	0	0	0	0	0	0	0	0	0	0	0	0	0	0	0	0	0	0	0	0	0	0	0	0	0	0	0	0	0	0	0	0	0	0	1	1	0	0	0	0
738	true	Empty	Coatomer subunit epsilon OS=Drosophila melanogaster OX=7227 GN=epsilonCOP PE=1 SV=1	Q9Y0Y5	epsilonCOP	35 kDa		0	0	0	0	0	0	0	0	0	0	0	0	0	0	0	0	0	0	0	0	0	0	0	0	0	0	0	0	0	0	0	0	0	0	0	0	0	0	1	0	0	0
728	true	Empty	GH04763p (Fragment) OS=Drosophila melanogaster OX=7227 GN=CG11183 PE=2 SV=1	Q52KA4 (+1)	CG11183	43 kDa	true	0	0	0	0	0	0	0	0	0	0	0	0	0	0	0	0	0	0	0	0	0	0	0	0	0	0	0	0	0	0	0	0	0	0	0	0	2	0	0	0	0	0
736	true	Empty	Eukaryotic translation initiation factor 3 subunit M OS=Drosophila melanogaster OX=7227 GN=eIF3m PE=3 SV=1	A0A0B4LFB3 (+1)	eIF3m	44 kDa		0	0	0	0	0	0	0	0	0	0	0	0	0	0	0	0	0	0	0	0	0	0	0	0	0	0	0	1	0	0	0	0	0	0	0	0	0	2	0	0	0	0
735	true	Empty	FI19437p1 (Fragment) OS=Drosophila melanogaster OX=7227 GN=Cyp4d21-RA PE=2 SV=1	H5V8A3 (+2)	Cyp4d21-RA	61 kDa		0	0	0	0	0	0	0	0	0	0	0	0	0	0	2	0	0	0	0	0	0	0	0	0	0	0	0	0	0	0	0	0	0	0	1	0	0	0	0	0	0	0
762	true	Empty	RE25356p OS=Drosophila melanogaster OX=7227 PE=2 SV=1	D5AEL0 (+2)		78 kDa		0	0	0	0	0	0	0	0	0	0	0	0	0	0	0	0	0	0	0	0	0	0	0	0	0	0	0	0	0	0	0	0	1	0	0	0	0	0	0	0	0	0
746	true	Empty	Uncharacterized protein, isoform D OS=Drosophila melanogaster OX=7227 GN=sp3 PE=1 SV=1	E1JIS1 (+4)	sp3	120 kDa		0	0	0	0	0	0	0	0	0	0	0	1	0	0	0	0	0	0	0	0	0	0	0	0	0	0	0	0	0	0	0	0	0	0	0	0	0	0	0	0	0	0
759	true	Empty	Arc42 OS=Drosophila melanogaster OX=7227 GN=Arc42 PE=1 SV=1	Q9VDT1	Arc42	44 kDa		0	0	0	0	0	0	0	0	0	0	0	0	0	0	0	0	0	0	0	0	0	0	0	0	0	0	0	1	0	0	0	0	0	0	0	0	0	1	0	0	0	0
725	true	Empty	LD23856p OS=Drosophila melanogaster OX=7227 GN=FBgn 33734 PE=1 SV=1	Q7K4T8	FBgn	52 kDa	true	0	0	0	0	0	0	0	0	0	0	0	0	0	0	0	0	0	0	0	0	0	0	0	0	0	0	0	0	0	0	0	0	0	0	0	0	2	0	0	0	0	0
766	true	Empty	Very-long-chain (3R)-3-hydroxyacyl-CoA dehydratase OS=Drosophila melanogaster OX=7227 GN=Hacd1 PE=1 SV=1	Q9VKD2	Hacd1	28 kDa		0	0	0	0	0	0	0	0	0	0	1	0	1	0	0	0	0	0	0	0	0	0	0	0	0	0	0	0	0	0	0	0	0	0	0	0	0	0	0	0	0	0
744	true	Empty	3-dehydrosphinganine reductase OS=Drosophila melanogaster OX=7227 GN=Kdsr PE=1 SV=1	Q9VBU5	Kdsr	37 kDa		0	0	0	0	0	0	0	0	0	0	0	0	0	0	0	0	0	0	0	0	0	0	0	0	0	0	0	0	0	0	0	0	0	0	0	0	0	0	1	0	0	0
748	true	Empty	Alpha-1,3/1,6-mannosyltransferase ALG2 OS=Drosophila melanogaster OX=7227 GN=Alg2 PE=2 SV=1	Q95SA2	Alg2	49 kDa		0	0	0	0	0	0	0	0	0	0	0	0	0	0	0	0	0	0	0	0	0	0	0	0	0	0	0	0	0	0	0	0	0	0	0	1	1	0	0	0	0	0
753	true	Empty	phosphoenolpyruvate carboxykinase (GTP) OS=Drosophila melanogaster OX=7227 GN=Pepck2 PE=1 SV=1	Q7JXB5	Pepck2	71 kDa		0	0	0	0	0	0	0	0	0	0	0	0	0	0	0	0	0	0	0	0	0	0	0	1	0	0	0	0	0	0	0	0	0	0	0	0	0	0	0	0	0	0
763	true	Empty	Cyclin Y, isoform A OS=Drosophila melanogaster OX=7227 GN=CycY PE=1 SV=1	Q9VKF0	CycY	45 kDa	true	0	0	0	0	0	0	0	0	0	0	0	0	0	0	1	0	0	0	0	0	0	0	0	0	0	0	0	0	0	0	0	0	0	0	0	0	0	0	0	0	0	0
742	true	Empty	Chromator, isoform A OS=Drosophila melanogaster OX=7227 GN=Chro PE=1 SV=1	Q86BS3 (+1)	Chro	101 kDa	true	0	0	0	0	0	0	0	0	0	0	0	1	0	0	0	0	0	0	0	0	0	0	0	0	0	0	0	0	0	0	0	1	0	0	0	0	0	0	0	0	0	0
756	true	Empty	Opsin Rh5 OS=Drosophila melanogaster OX=7227 GN=Rh5 PE=2 SV=1	P91657 (+1)	Rh5	43 kDa	true	0	0	0	0	0	0	0	0	0	0	0	0	0	0	0	0	0	0	0	0	0	0	0	0	0	0	0	0	0	0	0	0	0	0	0	0	0	0	1	0	0	0
751	true	Empty	FI03364p OS=Drosophila melanogaster OX=7227 GN=mthl5-RA PE=2 SV=1	D0Z729 (+1)	mthl5-RA	56 kDa		0	0	0	0	0	0	0	0	0	0	0	0	0	0	1	0	0	0	0	0	0	0	0	0	0	0	0	0	0	0	0	0	0	0	2	0	0	0	0	0	0	0
765	true	Empty	DnaJ homolog, isoform C OS=Drosophila melanogaster OX=7227 GN=DnaJ-H PE=4 SV=1	M9PD23 (+2)	DnaJ-H	50 kDa		0	0	0	0	0	0	0	0	0	0	0	0	0	0	0	0	0	0	0	0	0	0	0	0	0	0	0	0	0	0	0	0	0	0	0	0	0	1	0	0	0	0
741	true	Empty	Tectonin beta-propeller repeat-containing protein OS=Drosophila melanogaster OX=7227 GN=Pex23 PE=2 SV=2	Q9VWB0	Pex23	149 kDa		0	0	0	0	0	0	0	0	0	0	0	0	0	0	0	0	0	0	0	0	0	0	0	0	0	0	0	0	0	0	1	0	0	0	0	0	0	0	0	0	0	0
757	true	Empty	GM01519p OS=Drosophila melanogaster OX=7227 GN=Pld3 PE=1 SV=1	Q9VIF2	Pld3	56 kDa		0	0	0	0	0	0	0	0	0	0	0	0	0	0	0	1	0	0	0	0	0	0	0	0	0	0	0	0	0	0	0	0	0	0	0	0	0	0	0	0	0	0
740	true	Empty	Imitation SWI OS=Drosophila melanogaster OX=7227 GN=ISWI PE=3 SV=1	I1V4Y8 (+1)	ISWI	118 kDa	true	0	0	0	0	0	0	0	0	0	0	0	1	0	0	0	0	0	0	0	0	0	0	0	0	0	0	0	0	0	0	0	0	0	0	0	0	0	0	0	0	0	0
721	true	Empty	LD14047p OS=Drosophila melanogaster OX=7227 GN=dsd-RA PE=2 SV=1	B6IDV0 (+3)	dsd-RA	148 kDa		0	0	0	0	0	0	0	0	0	0	0	0	0	0	0	0	0	0	0	0	0	0	0	0	0	0	0	0	0	0	1	0	0	0	0	0	0	0	0	0	0	0
769	true	Empty	fumarate hydratase OS=Drosophila melanogaster OX=7227 GN=Fum1 PE=1 SV=1	Q8IRQ5 (+2)	Fum1	50 kDa	true	0	0	0	0	0	0	0	0	0	0	0	0	0	0	0	1	0	0	0	0	0	0	0	0	0	0	0	0	0	0	0	0	0	0	0	0	0	0	0	0	0	0
750	true	Empty	Nuclear pore complex protein Nup93-1 OS=Drosophila melanogaster OX=7227 GN=Nup93-1 PE=1 SV=1	Q9XZ06	Nup93-1	94 kDa	true	0	0	0	0	0	0	0	0	0	0	0	0	0	0	0	0	0	0	0	0	0	0	0	0	0	0	0	0	0	0	0	0	1	0	0	0	0	0	0	0	0	0
749	true	Empty	LD43819p OS=Drosophila melanogaster OX=7227 GN=Dmel\CG1416 PE=1 SV=2	Q9V9Q4	Dmel	40 kDa		0	0	0	0	0	0	0	0	0	0	0	0	0	0	0	0	0	0	0	0	0	0	0	0	0	0	0	0	0	0	0	0	0	0	0	0	1	0	0	0	0	0
761	true	Empty	LP11638p OS=Drosophila melanogaster OX=7227 GN=Ddc-RC PE=2 SV=1	F0JAJ6 (+2)	Ddc-RC	57 kDa	true	0	0	0	0	0	0	1	0	0	0	0	0	0	0	0	0	0	0	0	0	0	0	0	0	0	0	0	0	0	0	0	0	0	0	0	0	0	0	0	0	0	0
745	true	Empty	Presenilins-associated rhomboid-like protein, mitochondrial OS=Drosophila melanogaster OX=7227 GN=rho-7 PE=1 SV=1	A1Z8R8	rho-7	39 kDa		0	0	0	0	0	0	0	0	0	0	0	0	0	0	0	0	0	0	0	0	0	0	0	0	0	0	0	0	0	0	0	0	0	0	0	0	0	0	0	1	0	0
726	true	Empty	glycerol kinase OS=Drosophila melanogaster OX=7227 GN=Gk1 PE=1 SV=1	Q9W0U0	Gk1	59 kDa	true	0	0	0	0	0	0	0	0	0	0	0	0	0	0	0	0	0	0	0	0	0	0	0	0	0	0	0	0	0	0	0	0	0	0	2	0	0	0	0	0	0	0
720	true	Empty	GPI inositol-deacylase OS=Drosophila melanogaster OX=7227 GN=PGAP1 PE=2 SV=3	Q9W495	PGAP1	112 kDa	true	0	0	0	0	0	0	0	0	0	0	0	0	0	0	0	0	0	0	0	0	0	0	0	0	0	0	0	0	0	0	0	0	1	0	0	0	0	0	0	0	0	0
758	true	Empty	Carboxypeptidase OS=Drosophila melanogaster OX=7227 GN=anon-WO02059370.13 PE=1 SV=1	Q9VDT5	anon-WO02059370	54 kDa		0	0	0	0	0	0	0	0	0	0	0	0	0	0	0	0	0	0	0	0	0	0	0	0	0	0	0	0	0	0	0	0	0	0	0	0	0	0	0	1	0	0
712	true	Empty	FI05231p OS=Drosophila melanogaster OX=7227 GN=Gtp-bp-RA PE=2 SV=1	B5RIS4 (+1)	Gtp-bp-RA	68 kDa	true	0	0	0	0	0	0	0	0	0	0	0	0	0	0	0	0	0	0	0	0	0	0	0	0	0	0	0	0	0	0	0	0	0	0	0	0	0	0	0	0	0	2
722	true	Empty	Serine hydroxymethyltransferase OS=Drosophila melanogaster OX=7227 GN=Shmt PE=1 SV=1	Q9W457	Shmt	59 kDa	true	0	0	0	0	0	0	0	0	0	0	0	0	0	0	0	0	0	0	0	0	0	0	0	0	0	0	0	0	0	0	0	0	0	0	1	0	0	0	0	0	0	0
733	true	Empty	Tyrosine-protein kinase Fer OS=Drosophila melanogaster OX=7227 GN=FER PE=1 SV=3	P18106	FER	150 kDa	true	0	0	0	0	0	0	0	0	0	0	0	0	0	0	0	0	0	0	0	0	0	0	0	0	0	0	0	0	0	0	1	0	0	0	0	0	0	0	0	0	0	0
739	true	Empty	V-type proton ATPase subunit a OS=Drosophila melanogaster OX=7227 GN=Vha100-2 PE=1 SV=2	Q9VE75	Vha100-2	95 kDa	true	0	0	0	0	0	0	0	0	0	0	0	0	0	0	0	0	0	0	0	0	0	0	0	0	0	0	0	0	0	0	0	0	1	0	0	0	0	0	0	0	0	0
719	true	Empty	tryptophan--tRNA ligase OS=Drosophila melanogaster OX=7227 GN=TrpRS PE=1 SV=1	Q0KI98 (+1)	TrpRS	48 kDa	true	0	0	0	0	0	0	0	0	0	0	0	0	0	0	0	0	0	0	0	0	0	0	0	0	0	0	0	0	0	0	0	0	0	0	1	0	0	0	0	0	0	0
709	true	Empty	SH2/SH3 adaptor protein OS=Drosophila melanogaster OX=7227 GN=dock PE=1 SV=1	Q24218 (+2)	dock	46 kDa	true	0	0	0	0	0	0	0	0	0	0	0	0	0	0	0	0	0	0	0	0	0	0	0	0	0	0	0	0	0	0	0	0	0	0	0	3	0	0	0	0	0	0
718	true	Empty	Uncharacterized protein, isoform H OS=Drosophila melanogaster OX=7227 GN=BcDNA:RE63764 PE=1 SV=1	M9NFF0 (+1)	BcDNA	30 kDa	true	0	0	0	0	0	0	0	0	0	0	0	0	0	0	0	0	0	0	0	0	0	0	0	0	0	0	0	0	0	0	0	0	0	0	0	0	2	0	0	0	0	0
723	true	Empty	RH29922p OS=Drosophila melanogaster OX=7227 GN=CG6547-RA PE=2 SV=1	B3DNM7 (+1)	CG6547-RA	46 kDa	true	0	0	0	0	0	0	0	0	0	0	0	0	0	0	0	0	0	0	0	0	0	0	0	0	0	0	0	0	0	0	0	0	0	0	0	0	2	0	0	0	0	0
708	true	Empty	Gbeta5 OS=Drosophila melanogaster OX=7227 GN=Gbeta5 PE=2 SV=1	Q9W3J1	Gbeta5	39 kDa	true	0	0	0	0	0	0	0	0	0	0	0	0	0	0	0	0	0	0	0	0	0	0	0	0	0	0	0	0	0	0	0	0	0	0	0	0	0	3	0	0	0	0
711	true	Empty	LD33689p OS=Drosophila melanogaster OX=7227 GN=R5_2R:11947059..11948303 PE=1 SV=1	Q7K4L9	R5_2R	104 kDa		0	0	0	0	0	0	0	0	0	0	0	2	0	0	0	0	0	0	0	0	0	0	0	0	0	0	0	0	0	0	0	0	0	0	0	0	0	0	0	0	0	0
713	true	Empty	Uncharacterized protein, isoform N OS=Drosophila melanogaster OX=7227 GN=BcDNA:RH27395 PE=1 SV=1	A0A0B4K7G1 (+5)	BcDNA	24 kDa		0	0	0	0	0	0	0	0	0	0	0	0	0	0	0	0	0	0	0	0	0	0	0	0	0	0	0	0	0	0	0	0	0	0	0	0	0	0	0	2	0	0
714	true	Empty	Dementin, isoform G OS=Drosophila melanogaster OX=7227 GN=Dmtn PE=3 SV=1	B7Z0W3 (+2)	Dmtn	55 kDa		0	0	0	0	0	0	0	0	0	0	0	0	0	0	0	0	0	0	0	0	0	0	0	0	0	0	0	0	0	0	0	0	0	0	0	0	0	0	0	0	0	1
715	true	Empty	Protein phosphatase methylesterase 1 OS=Drosophila melanogaster OX=7227 GN=Dmel\CG5068 PE=1 SV=1	Q95R98	Dmel	45 kDa		0	0	0	0	0	0	0	0	0	0	0	0	0	0	0	0	0	0	0	0	0	0	0	0	0	0	0	0	0	0	0	0	0	0	0	2	0	0	0	0	0	0
717	true	Empty	Uncharacterized protein, isoform D OS=Drosophila melanogaster OX=7227 GN=CG6982 PE=3 SV=1	A0A0B4LHK8 (+1)	CG6982	31 kDa		0	0	0	0	0	0	0	0	0	0	0	0	0	0	0	0	0	0	0	0	0	0	0	0	0	0	0	0	0	0	0	0	0	0	0	0	0	0	0	1	0	0
727	true	Empty	EG:100G10.7 protein OS=Drosophila melanogaster OX=7227 GN=Spg7 PE=3 SV=1	O76867 (+1)	Spg7	90 kDa		0	0	0	0	0	0	0	0	0	0	0	0	0	0	0	0	0	0	0	0	0	0	0	0	0	0	0	0	0	0	0	0	0	0	0	0	0	0	0	0	0	1
731	true	Empty	Quaking related 58E-2, isoform A OS=Drosophila melanogaster OX=7227 GN=qkr58E-2 PE=1 SV=1	Q9W254	qkr58E-2	44 kDa		0	0	0	0	0	0	0	0	0	0	0	0	0	0	0	0	0	0	0	0	0	0	0	0	0	0	0	0	0	0	0	0	0	0	0	2	0	0	0	0	0	0
754	true	Empty	phospholipase A2 OS=Drosophila melanogaster OX=7227 GN=CG6718 PE=2 SV=1	Q29R25	CG6718	98 kDa	true	0	0	0	0	0	0	0	0	0	0	0	0	1	0	0	0	0	0	0	0	0	0	0	0	0	0	0	0	0	0	0	0	0	0	0	0	0	0	0	0	0	0
799	true	Empty	RH35990p (Fragment) OS=Drosophila melanogaster OX=7227 GN=lost PE=2 SV=1	Q8IGE9 (+1)	lost	59 kDa	true	0	0	0	0	0	0	0	0	0	0	0	0	0	0	0	0	0	0	0	0	0	0	0	0	0	0	0	0	0	0	0	0	0	0	0	0	0	0	0	0	1	1
784	true	Empty	GH16429p OS=Drosophila melanogaster OX=7227 GN=RagC-D PE=1 SV=1	Q7K519	RagC-D	44 kDa		0	0	0	0	0	0	0	0	0	0	0	0	0	0	0	0	0	0	0	0	0	0	0	0	0	0	0	0	0	0	0	0	0	0	2	1	0	0	0	0	0	0
786	true	Empty	LD28489p OS=Drosophila melanogaster OX=7227 GN=CG17338 PE=2 SV=1	Q8MT77	CG17338	146 kDa	true	0	0	0	0	0	0	0	0	0	0	0	1	0	0	0	0	0	0	0	0	0	0	0	0	0	0	0	0	0	0	0	1	0	0	0	0	0	0	0	0	0	0
792	true	Empty	Syntaxin 1A, isoform B OS=Drosophila melanogaster OX=7227 GN=Syx1A PE=3 SV=1	A0A0B4JCZ4 (+2)	Syx1A	34 kDa		0	0	0	0	0	0	0	0	0	0	0	0	0	0	0	0	0	0	0	0	0	0	0	0	0	0	0	0	1	0	0	0	0	0	0	0	0	0	2	0	0	0
801	true	Empty	26S proteasome non-ATPase regulatory subunit 4 OS=Drosophila melanogaster OX=7227 GN=Rpn10 PE=3 SV=1	M9PIG8 (+1)	Rpn10	43 kDa		0	0	0	0	0	0	0	0	0	0	0	0	0	0	1	0	0	0	0	0	0	0	0	0	0	0	0	0	0	0	0	0	0	0	1	0	0	0	0	0	0	0
812	true	Empty	60S ribosomal protein L27 OS=Drosophila melanogaster OX=7227 GN=RpL27 PE=1 SV=1	Q9VBN5	RpL27	16 kDa		0	0	0	0	0	0	0	0	0	0	0	0	0	0	0	0	0	0	0	0	0	0	0	0	0	0	0	0	0	0	0	0	0	0	0	0	0	0	1	1	0	0
785	true	Empty	Mitoguardin OS=Drosophila melanogaster OX=7227 GN=Miga PE=1 SV=2	Q9W3F7	Miga	59 kDa		0	0	0	0	0	0	0	0	0	0	0	0	0	0	1	0	0	0	0	0	0	0	0	0	0	0	0	0	0	0	0	0	0	0	2	0	0	0	0	0	0	0
795	true	Empty	Eukaryotic translation initiation factor 3 subunit G-1 OS=Drosophila melanogaster OX=7227 GN=eIF3g1 PE=1 SV=1	Q9W4X7	eIF3g1	30 kDa		0	0	0	0	0	0	0	0	0	0	0	0	0	0	0	0	0	0	0	0	0	0	0	0	0	0	0	0	0	0	0	0	0	0	0	0	0	0	1	0	0	0
814	true	Empty	Lethal (2) k05819, isoform C OS=Drosophila melanogaster OX=7227 GN=l(2)k05819 PE=4 SV=1	Q7KU45 (+1)	l	161 kDa	true	0	0	0	0	0	0	0	0	0	0	1	0	0	0	0	0	0	0	0	0	0	0	0	0	0	0	0	0	0	0	1	0	0	0	0	0	0	0	0	0	0	0
808	true	Empty	Gag protein OS=Drosophila melanogaster OX=7227 GN=gag PE=4 SV=1	Q9NHF8	gag	36 kDa	true	0	0	0	0	0	0	0	0	0	0	0	0	0	0	0	0	0	0	0	0	0	0	0	0	0	0	0	0	0	0	0	0	0	0	0	0	0	0	1	0	0	0
789	true	Empty	HMG-coA reductase degradation 3, isoform A OS=Drosophila melanogaster OX=7227 GN=Hrd3 PE=1 SV=1	Q9V415	Hrd3	89 kDa	true	0	0	0	0	0	0	0	0	0	0	0	0	1	0	0	0	0	0	0	0	0	0	0	0	0	0	0	0	0	0	0	0	2	0	0	0	0	0	0	0	0	0
791	true	Empty	Autophagy-related 18a, isoform E OS=Drosophila melanogaster OX=7227 GN=Atg18a PE=1 SV=1	M9PER1 (+3)	Atg18a	48 kDa	true	0	0	0	0	0	0	0	0	0	0	0	0	0	0	0	0	0	0	0	0	0	0	0	0	0	0	0	0	0	0	0	0	0	0	0	2	0	0	0	0	0	0
806	true	Empty	FI03238p OS=Drosophila melanogaster OX=7227 GN=Gcat PE=1 SV=2	Q9VTN9	Gcat	46 kDa	true	0	0	0	0	0	0	0	0	0	0	0	0	0	0	0	0	0	0	0	0	0	0	0	0	0	0	0	0	0	0	0	0	0	0	0	0	1	0	0	0	0	0
807	true	Empty	GH02014p OS=Drosophila melanogaster OX=7227 GN=CG6356 PE=2 SV=1	Q8MSK7 (+1)	CG6356	63 kDa		0	0	0	0	0	0	0	0	0	0	0	0	0	0	0	0	0	0	0	0	0	0	0	0	0	0	0	0	0	0	0	0	0	0	1	0	0	0	0	0	0	0
798	true	Empty	RH60267p OS=Drosophila melanogaster OX=7227 GN=Dmel\CG15096 PE=1 SV=1	Q7JRA7	Dmel	52 kDa		0	0	0	0	0	0	0	0	0	0	0	0	0	0	0	0	0	1	0	0	0	0	0	0	0	0	0	0	0	0	0	0	0	0	0	0	0	0	0	0	0	0
776	true	Empty	LD11247p OS=Drosophila melanogaster OX=7227 GN=Sk2 PE=2 SV=3	Q9VZW0	Sk2	74 kDa		0	0	0	0	0	0	0	0	0	0	0	0	0	0	0	0	0	0	0	0	0	0	0	0	0	0	0	0	0	0	0	0	0	0	0	0	0	0	0	0	0	2
788	true	Empty	Sterol regulatory element-binding protein cleavage-activating protein OS=Drosophila melanogaster OX=7227 GN=SCAP PE=3 SV=1	A1Z6J2 (+1)	SCAP	142 kDa		0	0	0	0	0	0	0	0	0	0	0	0	0	0	0	0	0	0	0	0	0	0	0	0	0	0	0	0	0	0	2	0	0	0	0	0	0	0	0	0	0	0
810	true	Empty	FI18603p1 OS=Drosophila melanogaster OX=7227 GN=CG12163-RB PE=2 SV=1	H5V8F3 (+1)	CG12163-RB	54 kDa	true	0	0	0	0	0	0	0	0	0	0	0	0	0	0	0	0	0	0	0	0	0	0	0	0	0	0	0	0	0	0	0	0	0	0	0	0	0	0	1	0	0	0
802	true	Empty	FK506-binding protein 59 OS=Drosophila melanogaster OX=7227 GN=Fkbp59 PE=1 SV=1	Q9VL78 (+1)	Fkbp59	49 kDa		0	0	0	0	0	0	0	0	0	0	0	0	0	0	0	0	0	0	0	0	0	0	0	0	0	0	0	0	0	0	0	0	0	0	1	0	0	0	0	0	0	0
815	true	Empty	GH14288p2 OS=Drosophila melanogaster OX=7227 GN=CG18003-RC PE=2 SV=1	A1Z8D2 (+3)	CG18003-RC	43 kDa	true	0	0	0	0	0	0	0	0	0	0	0	0	0	0	0	0	0	0	0	0	0	0	0	0	0	0	0	0	0	0	0	0	0	0	0	0	0	1	0	0	0	0
817	true	Empty	LP08340p (Fragment) OS=Drosophila melanogaster OX=7227 PE=2 SV=1	A9UNH0 (+2)		72 kDa		0	0	0	0	0	0	0	0	0	0	0	0	0	0	0	0	0	0	0	0	0	0	0	0	0	0	0	0	0	0	0	0	0	0	0	0	0	0	0	0	1	0
818	true	Empty	Phospholipid-transporting ATPase OS=Drosophila melanogaster OX=7227 GN=ATP8A PE=3 SV=1	A0A0B4K7Y0 (+3)	ATP8A	128 kDa	true	0	0	0	0	0	0	0	0	0	0	0	0	0	0	0	0	0	0	0	0	0	0	0	0	0	0	0	0	0	0	0	1	0	0	0	0	0	0	0	0	0	0
811	true	Empty	A kinase anchor protein 200, isoform D OS=Drosophila melanogaster OX=7227 GN=Akap200 PE=1 SV=1	Q86BM5 (+1)	Akap200	88 kDa		0	0	0	0	0	0	0	0	0	0	1	0	0	0	0	0	0	0	0	0	0	0	0	0	0	0	0	0	0	0	0	0	0	0	0	0	0	0	0	0	0	0
805	true	Empty	VEGFR-A splice form A OS=Drosophila melanogaster OX=7227 GN=Pvr PE=2 SV=1	Q8T4M0	Pvr	166 kDa	true	0	0	0	0	0	0	0	0	0	0	0	0	0	0	0	0	0	0	0	0	0	0	0	0	0	0	0	0	0	0	1	0	0	0	0	0	0	0	0	0	0	0
816	true	Empty	SD23213p OS=Drosophila melanogaster OX=7227 GN=Fim-RD PE=2 SV=1	D0IQI3 (+4)	Fim-RD	72 kDa	true	0	0	0	0	0	0	0	0	0	0	0	0	0	1	0	0	0	0	0	0	0	0	0	0	0	0	0	0	0	0	0	0	0	0	0	0	0	0	0	0	0	0
797	true	Empty	GH12423p OS=Drosophila melanogaster OX=7227 GN=Dmel\CG14186 PE=2 SV=2	Q9VW76	Dmel	75 kDa		0	0	0	0	0	0	0	0	0	0	0	0	0	0	0	0	0	0	0	0	0	0	0	0	0	0	0	0	0	0	0	0	1	0	0	0	0	0	0	0	0	0
804	true	Empty	Translocating chain-associated membrane protein OS=Drosophila melanogaster OX=7227 GN=TRAM PE=3 SV=1	Q9U1L3 (+1)	TRAM	42 kDa		0	0	0	0	0	0	0	0	0	0	0	0	0	0	0	0	0	0	0	0	0	0	0	0	0	0	0	0	0	0	0	0	0	0	0	0	0	0	1	0	0	0
813	true	Empty	Major facilitator superfamily (MFS) profile domain-containing protein OS=Drosophila melanogaster OX=7227 GN=Dmel\CG42826 PE=4 SV=1	M9MS27	Dmel	52 kDa		0	0	0	0	0	0	0	0	0	0	0	0	1	0	0	0	0	0	0	0	0	0	0	0	0	0	0	0	0	0	0	0	0	0	0	0	0	0	0	0	0	0
774	true	Empty	Eukaryotic translation initiation factor 3 subunit F-1 OS=Drosophila melanogaster OX=7227 GN=eIF3f1 PE=2 SV=1	Q9VN50	eIF3f1	31 kDa		0	0	0	0	0	0	0	0	0	0	0	0	0	0	0	0	0	0	0	0	0	0	0	0	0	0	0	0	0	0	0	0	0	0	0	0	0	0	0	3	0	0
772	true	Empty	Syndapin, isoform C OS=Drosophila melanogaster OX=7227 GN=Synd PE=1 SV=1	A0A0B4KH28 (+1)	Synd	56 kDa		0	0	0	0	0	0	0	0	0	0	0	0	0	0	0	0	0	0	0	0	0	0	0	0	0	0	0	0	0	0	0	0	0	2	0	0	0	0	0	0	0	0
790	true	Empty	LP21163p OS=Drosophila melanogaster OX=7227 GN=RSG7 PE=2 SV=2	Q9VXA3	RSG7	70 kDa		0	0	0	0	0	0	0	0	0	0	0	0	0	0	0	0	0	0	0	0	0	0	0	0	0	0	0	0	0	0	0	0	0	0	0	0	0	0	0	0	0	1
771	true	Empty	Uncharacterized protein, isoform B OS=Drosophila melanogaster OX=7227 GN=Dmel\CG7218 PE=3 SV=1	A0A0B4LH99 (+1)	Dmel	76 kDa	true	0	0	0	0	0	0	0	0	0	0	0	0	0	0	0	0	0	0	0	0	0	0	0	0	0	0	0	0	0	0	0	0	0	0	0	0	0	0	0	0	0	2
778	true	Empty	Axundead, isoform F OS=Drosophila melanogaster OX=7227 GN=axed PE=4 SV=1	A0A4D6K4X9 (+4)	axed	66 kDa	true	0	0	0	0	0	0	0	0	0	0	0	0	0	0	0	0	0	0	0	0	0	0	0	0	0	0	0	0	0	0	0	0	0	0	0	2	0	0	0	0	0	0
773	true	Empty	HP1 and insulator partner protein 1, isoform C OS=Drosophila melanogaster OX=7227 GN=HIPP1 PE=1 SV=1	M9PG20 (+3)	HIPP1	100 kDa	true	0	0	0	0	0	0	0	0	0	0	0	0	0	0	0	0	0	0	0	0	0	0	0	0	0	0	0	0	0	0	0	3	0	0	0	0	0	0	0	0	0	0
783	true	Empty	RE25277p OS=Drosophila melanogaster OX=7227 GN=cact-RB PE=2 SV=1	C1C5B1 (+2)	cact-RB	54 kDa	true	0	0	0	0	0	0	0	0	0	0	0	0	0	0	0	0	0	0	0	0	0	0	0	0	0	0	0	0	0	0	0	0	0	1	0	0	0	0	0	0	0	0
775	true	Empty	Mitochondrial uncoupling protein Bmcp OS=Drosophila melanogaster OX=7227 GN=Bmcp PE=2 SV=1	Q7K566	Bmcp	33 kDa	true	0	0	0	0	0	0	0	0	0	0	0	0	0	0	0	0	0	0	0	0	0	0	0	0	0	0	0	0	0	0	0	0	0	0	0	0	0	0	0	2	0	0
777	true	Empty	GH11113p OS=Drosophila melanogaster OX=7227 GN=Galk PE=1 SV=1	Q95U34	Galk	54 kDa	true	0	0	0	0	0	0	0	0	0	0	0	0	0	0	0	0	0	0	0	0	0	0	0	0	0	0	0	0	0	0	0	0	0	0	2	0	0	0	0	0	0	0
779	true	Empty	guanylate kinase OS=Drosophila melanogaster OX=7227 GN=Dmel\CG11811 PE=1 SV=1	Q9VTB3	Dmel	26 kDa		0	0	0	0	0	0	0	0	0	0	0	0	0	0	0	0	0	0	0	0	0	0	0	0	0	0	0	0	0	0	0	0	0	0	0	0	0	0	0	2	0	0
780	true	Empty	Protein peanut OS=Drosophila melanogaster OX=7227 GN=pnut PE=1 SV=2	P40797	pnut	60 kDa		0	0	0	0	0	0	0	0	0	0	0	0	0	0	0	0	0	0	0	0	0	0	0	0	0	0	0	0	0	0	0	0	0	2	0	0	0	0	0	0	0	0
781	true	Empty	RuvB-like helicase OS=Drosophila melanogaster OX=7227 GN=rept PE=3 SV=1	M9PFN1 (+1)	rept	54 kDa		0	0	0	0	0	0	0	0	0	0	0	0	0	0	0	0	0	0	0	0	0	0	0	0	0	0	0	0	0	0	0	0	0	0	2	0	0	0	0	0	0	0
782	true	Empty	LD24721p OS=Drosophila melanogaster OX=7227 GN=Sgt PE=1 SV=1	Q9VJD4	Sgt	36 kDa		0	0	0	0	0	0	0	0	0	0	0	0	0	0	0	0	0	0	0	0	0	0	0	0	0	0	0	0	0	0	0	0	0	0	0	0	2	0	0	0	0	0
787	true	Empty	Nuclear migration protein nudC OS=Drosophila melanogaster OX=7227 GN=nudC PE=1 SV=2	Q9VVA6	nudC	38 kDa		0	0	0	0	0	0	0	0	0	0	0	0	0	0	0	0	0	0	0	0	0	0	0	0	0	0	0	0	0	0	0	0	0	0	0	0	2	0	0	0	0	0
793	true	Empty	Carbonic anhydrase 3, isoform A OS=Drosophila melanogaster OX=7227 GN=CAH3 PE=1 SV=1	Q9W3C8	CAH3	29 kDa		0	0	0	0	0	0	0	0	0	0	0	0	0	0	0	0	0	0	0	0	0	0	0	0	0	0	0	0	0	0	0	0	0	0	0	0	0	0	0	1	0	0
794	true	Empty	Alanine--glyoxylate aminotransferase OS=Drosophila melanogaster OX=7227 GN=Agxt PE=1 SV=1	Q9W3Z3	Agxt	44 kDa		0	0	0	0	0	0	0	0	0	0	0	0	0	0	0	0	0	0	0	0	0	0	0	0	0	0	0	0	0	0	0	0	0	0	0	0	0	1	0	0	0	0
796	true	Empty	GH16717p OS=Drosophila melanogaster OX=7227 GN=CG7135 PE=2 SV=1	Q8MSI0 (+1)	CG7135	41 kDa		0	0	0	0	0	0	0	0	0	0	0	0	0	0	0	0	0	0	0	0	0	0	0	0	0	0	0	0	0	0	0	0	0	0	0	0	1	0	0	0	0	0
803	true	Empty	Zinc finger protein-like 1 homolog OS=Drosophila melanogaster OX=7227 GN=CG5382 PE=2 SV=1	Q8T9J8 (+1)	CG5382	30 kDa	true	0	0	0	0	0	0	0	0	0	0	0	0	0	0	0	0	0	0	0	0	0	0	0	0	0	0	0	0	0	0	0	0	0	0	0	0	0	0	2	0	0	0
800	true	Empty	Ankyrin repeat and LEM domain-containing protein 2 homolog OS=Drosophila melanogaster OX=7227 GN=Ankle2 PE=1 SV=1	Q8MQX9	Ankle2	129 kDa		0	0	0	0	0	0	0	0	0	0	0	0	0	0	0	0	0	0	0	0	0	0	0	0	0	0	0	0	0	0	0	1	0	0	0	0	0	0	0	0	0	0
809	true	Empty	26S proteasome non-ATPase regulatory subunit 6 OS=Drosophila melanogaster OX=7227 GN=Rpn7 PE=2 SV=1	Q9V3G7	Rpn7	45 kDa		0	0	0	0	0	0	0	0	0	0	0	0	0	0	0	0	0	0	0	0	0	0	0	0	0	0	0	0	0	0	0	0	0	0	0	0	1	0	0	0	0	0
842	true	Empty	IP17819p OS=Drosophila melanogaster OX=7227 GN=Fas3 PE=2 SV=1	A2RVH3 (+2)	Fas3	46 kDa		0	0	0	0	0	0	0	0	0	0	0	0	0	0	0	0	0	0	0	0	0	0	0	0	0	0	0	0	0	0	0	0	0	1	0	0	0	0	0	0	0	1
834	true	Empty	Pleckstrin homology domain-containing family F member 1 homolog OS=Drosophila melanogaster OX=7227 GN=rush PE=1 SV=1	O76902	rush	34 kDa		0	0	0	0	0	0	0	0	0	0	0	0	0	0	0	0	1	0	0	0	0	0	0	0	0	0	0	0	0	0	0	0	0	0	0	0	1	0	0	0	0	0
859	true	Empty	RE38703p (Fragment) OS=Drosophila melanogaster OX=7227 GN=Spn43Ab PE=2 SV=1	Q6NP39 (+1)	Spn43Ab	23 kDa		0	0	0	0	0	0	0	0	0	0	0	0	0	0	0	0	0	1	0	0	0	0	0	0	0	0	0	0	0	0	0	0	0	0	0	0	0	0	0	0	0	0
821	true	Empty	Growth arrest and DNA damage-inducible proteins-interacting protein 1 OS=Drosophila melanogaster OX=7227 GN=CRIF PE=1 SV=1	Q9VP13	CRIF	27 kDa	true	0	0	0	0	0	0	0	0	0	0	0	0	0	0	0	0	0	0	0	0	0	0	0	0	0	0	0	0	0	0	0	0	0	0	0	0	0	0	0	2	0	0
850	true	Empty	LP09908p OS=Drosophila melanogaster OX=7227 GN=Dmel\CG11095 PE=1 SV=1	Q9VY79	Dmel	32 kDa	true	0	0	0	0	0	0	0	0	0	0	0	0	0	0	0	0	0	0	0	0	0	0	0	0	0	0	0	0	0	0	0	0	0	0	0	0	0	0	1	0	0	0
847	true	Empty	LD39967p OS=Drosophila melanogaster OX=7227 GN=mrva PE=2 SV=1	Q9VS47	mrva	53 kDa	true	0	0	0	0	0	0	0	0	0	0	0	0	0	0	0	0	0	1	0	0	0	0	0	0	0	0	0	0	0	0	0	0	0	0	0	0	0	0	0	0	0	0
844	true	Empty	LD37002p OS=Drosophila melanogaster OX=7227 GN=Syx18 PE=1 SV=1	Q9VC58	Syx18	45 kDa		0	0	0	0	0	0	0	0	0	0	0	0	0	0	0	0	0	0	0	0	0	0	0	0	0	0	0	0	0	0	0	0	0	0	1	0	0	0	0	0	0	0
849	true	Empty	GH05102p OS=Drosophila melanogaster OX=7227 GN=CT10168 PE=1 SV=1	Q9VR44	CT10168	54 kDa		0	0	0	0	0	0	0	0	0	0	0	0	0	0	0	0	0	0	0	0	0	0	0	0	0	0	0	0	0	0	0	0	0	0	0	1	0	0	0	0	0	0
843	true	Empty	LD32918p OS=Drosophila melanogaster OX=7227 GN=udt PE=2 SV=2	Q9VCI4	udt	71 kDa	true	0	0	0	0	0	0	0	0	0	0	0	0	0	0	0	0	0	0	0	0	0	0	0	0	0	0	0	0	0	0	0	0	0	0	0	0	0	0	0	0	0	1
827	true	Empty	Schizo, isoform D OS=Drosophila melanogaster OX=7227 GN=siz PE=1 SV=1	E1JI59 (+5)	siz	133 kDa		0	0	0	0	0	0	0	0	0	0	0	0	0	0	0	0	0	0	0	0	0	0	0	0	0	0	0	0	0	0	2	0	0	0	0	0	0	0	0	0	0	0
836	true	Empty	FI19832p1 (Fragment) OS=Drosophila melanogaster OX=7227 GN=alpha-Cat-RA PE=2 SV=1	I1WYI4 (+1)	alpha-Cat-RA	104 kDa		0	0	0	0	0	0	0	0	0	0	0	0	1	0	0	0	0	0	0	0	0	0	0	0	0	0	0	0	0	0	0	0	0	0	0	0	0	0	0	0	0	0
841	true	Empty	Grasp65 OS=Drosophila melanogaster OX=7227 GN=Grasp65 PE=1 SV=1	Q9VW57	Grasp65	48 kDa		0	0	0	0	0	0	0	0	0	0	0	0	0	0	1	0	0	0	0	0	0	0	0	0	0	0	0	0	0	0	0	0	0	0	0	0	0	0	0	0	0	0
829	true	Empty	Nocturnin OS=Drosophila melanogaster OX=7227 GN=cu PE=1 SV=1	A8JQX3	cu	72 kDa	true	0	0	0	0	0	0	0	0	0	0	0	0	0	0	0	0	0	0	0	0	0	0	0	0	0	0	0	0	0	0	0	0	0	0	1	0	0	0	0	0	0	0
838	true	Empty	LD34582p OS=Drosophila melanogaster OX=7227 GN=Tbcc PE=1 SV=1	Q95TP0	Tbcc	41 kDa		0	0	0	0	0	0	0	0	0	0	0	0	0	0	0	0	0	0	0	0	0	0	0	0	0	0	0	0	0	0	0	0	0	0	0	0	0	1	0	0	0	0
831	true	Empty	IP12392p OS=Drosophila melanogaster OX=7227 GN=Dmel\CG31436 PE=2 SV=1	Q8IMT3	Dmel	50 kDa	true	0	0	0	0	0	0	0	0	0	0	0	0	0	0	0	0	0	0	0	0	0	0	0	0	0	0	0	0	0	0	0	0	0	0	0	1	0	0	0	0	0	0
845	true	Empty	Uncharacterized protein, isoform D OS=Drosophila melanogaster OX=7227 GN=Dmel\CG34120 PE=4 SV=1	E2QD66 (+2)	Dmel	222 kDa	true	0	0	0	0	0	0	0	0	0	0	0	0	0	0	0	0	0	0	0	0	0	0	0	0	0	0	0	0	0	0	1	0	0	0	0	0	0	0	0	0	0	0
840	true	Empty	Copia protein OS=Drosophila melanogaster OX=7227 GN=GIP PE=1 SV=3	P04146	GIP	163 kDa	true	0	0	0	0	0	0	0	0	0	0	0	0	0	0	0	0	0	0	0	0	0	0	0	0	0	0	0	0	0	0	0	0	0	0	0	0	0	0	0	1	0	0
824	true	Empty	Mitochondrial Rho GTPase OS=Drosophila melanogaster OX=7227 GN=Miro PE=3 SV=1	A0A0B4J3Z9 (+2)	Miro	75 kDa	true	0	0	0	0	0	0	0	0	0	0	0	0	0	0	0	0	0	0	0	0	0	0	0	0	0	0	0	0	0	0	0	0	0	0	0	0	0	0	0	0	0	1
819	true	Empty	AT01533p OS=Drosophila melanogaster OX=7227 GN=CG6089 PE=1 SV=2	Q9VKM7	CG6089	76 kDa	true	0	0	0	0	0	0	0	0	0	0	0	0	0	0	0	0	0	0	0	0	0	0	0	0	0	0	0	0	0	0	0	0	0	0	0	0	0	0	0	2	0	0
835	true	Empty	Still life, isoform O OS=Drosophila melanogaster OX=7227 GN=sif PE=1 SV=1	X2JC30	sif	233 kDa	true	0	0	0	0	0	0	0	0	0	0	0	0	0	0	0	0	0	0	0	0	0	0	0	0	0	0	0	0	0	0	2	0	0	0	0	0	0	0	0	0	0	0
846	true	Empty	GH15220p OS=Drosophila melanogaster OX=7227 GN=Dmel\CG4842 PE=1 SV=2	Q9VV47	Dmel	28 kDa		0	0	0	0	0	0	0	0	0	0	0	0	0	0	0	0	0	0	0	0	0	0	0	0	0	0	0	0	0	0	0	0	0	0	0	0	0	0	0	1	0	0
820	true	Empty	Tyrosine--tRNA ligase, mitochondrial OS=Drosophila melanogaster OX=7227 GN=TyrRS-m PE=2 SV=1	Q9W107	TyrRS-m	53 kDa		0	0	0	0	0	0	0	0	0	0	0	0	0	0	0	0	0	0	0	0	0	0	0	0	0	0	0	0	0	0	0	0	0	0	0	0	2	0	0	0	0	0
822	true	Empty	Protein SEC13 homolog OS=Drosophila melanogaster OX=7227 GN=Sec13 PE=1 SV=1	Q9V3J4	Sec13	40 kDa		0	0	0	0	0	0	0	0	0	0	0	0	0	0	0	0	0	0	0	0	0	0	0	0	0	0	0	0	0	0	0	0	0	0	0	0	0	2	0	0	0	0
823	true	Empty	Inactive selenide, water dikinase-like protein OS=Drosophila melanogaster OX=7227 GN=Sps1 PE=2 SV=1	O18373	Sps1	43 kDa		0	0	0	0	0	0	0	0	0	0	0	0	0	0	0	0	0	0	0	0	0	0	0	0	0	0	0	0	0	0	0	0	0	0	0	0	0	2	0	0	0	0
832	true	Empty	FI07257p (Fragment) OS=Drosophila melanogaster OX=7227 GN=mRpL2-RA PE=2 SV=1	B5RJ52 (+2)	mRpL2-RA	36 kDa	true	0	0	0	0	0	0	0	0	0	0	0	0	0	0	0	0	0	0	0	0	0	0	0	0	0	0	0	0	0	0	0	0	0	0	0	0	0	0	1	0	0	0
825	true	Empty	RE54042p1 OS=Drosophila melanogaster OX=7227 GN=mRpL39-RA PE=2 SV=1	G2J631 (+1)	mRpL39-RA	37 kDa		0	0	0	0	0	0	0	0	0	0	0	0	0	0	0	0	0	0	0	0	0	0	0	0	0	0	0	0	0	0	0	0	0	0	0	0	0	0	1	0	0	0
826	true	Empty	Autophagy protein 5 OS=Drosophila melanogaster OX=7227 GN=Atg5 PE=1 SV=2	Q9W3R7	Atg5	31 kDa		0	0	0	0	0	0	0	0	0	0	0	0	0	0	0	0	0	0	0	0	0	0	0	0	0	0	0	0	0	0	0	0	0	0	0	0	1	0	0	0	0	0
828	true	Empty	CG1600-PA OS=Drosophila melanogaster OX=7227 GN=CG1600 PE=4 SV=1	G3LFG9 (+3)	CG1600	41 kDa		0	0	0	0	0	0	0	0	0	0	0	0	0	0	0	0	0	0	0	0	0	0	0	0	0	0	0	0	0	0	0	0	0	0	0	0	0	1	0	0	0	0
830	true	Empty	Emei OS=Drosophila melanogaster OX=7227 GN=emei PE=2 SV=2	Q9VTF5	emei	56 kDa		0	0	0	0	0	0	0	0	0	0	0	0	0	0	0	0	0	0	0	0	0	0	0	0	0	0	0	0	0	0	0	0	0	0	0	2	0	0	0	0	0	0
833	true	Empty	Lissencephaly-1 homolog OS=Drosophila melanogaster OX=7227 GN=Lis-1 PE=3 SV=1	A0A0B4K812 (+1)	Lis-1	46 kDa		0	0	0	0	0	0	0	0	0	0	0	0	0	0	0	0	0	0	0	0	0	0	0	0	0	0	0	0	0	0	0	0	0	0	0	1	0	0	0	0	0	0
837	true	Empty	Tumor suppressor protein 101 OS=Drosophila melanogaster OX=7227 GN=TSG101 PE=1 SV=2	Q9VVA7	TSG101	45 kDa		0	0	0	0	0	0	0	0	0	0	0	0	0	0	0	0	0	0	0	0	0	0	0	0	0	0	0	0	0	0	0	0	0	0	0	1	0	0	0	0	0	0
839	true	Empty	Importin subunit alpha OS=Drosophila melanogaster OX=7227 GN=Kap-alpha1 PE=3 SV=1	Q9U1H6	Kap-alpha1	60 kDa		0	0	0	0	0	0	0	0	0	0	0	0	0	0	0	0	0	0	0	0	0	0	0	0	0	0	0	0	0	0	0	0	0	1	0	0	0	0	0	0	0	0
848	true	Empty	SD04017p OS=Drosophila melanogaster OX=7227 GN=Dmel\CG1902 PE=1 SV=1	Q7K1M4	Dmel	36 kDa		0	0	0	0	0	0	0	0	0	0	0	0	0	0	0	0	0	0	0	0	0	0	0	0	0	0	0	0	0	0	0	0	0	0	0	0	0	0	1	0	0	0
851	true	Empty	SD15476p OS=Drosophila melanogaster OX=7227 GN=CG1092 PE=2 SV=1	Q6NPB4	CG1092	38 kDa	true	0	0	0	0	0	0	0	0	0	0	0	0	0	0	0	0	0	0	0	0	0	0	0	0	0	0	0	0	0	0	0	0	0	0	0	0	0	1	0	0	0	0
852	true	Empty	GH23453p OS=Drosophila melanogaster OX=7227 GN=CG8054 PE=1 SV=1	Q961H2	CG8054	56 kDa		0	0	0	0	0	0	0	0	0	0	0	0	0	0	1	0	0	0	0	0	0	0	0	0	0	0	0	0	0	0	0	0	0	0	0	0	0	0	0	0	0	0
853	true	Empty	PH-sensitive chloride channel 1, isoform S OS=Drosophila melanogaster OX=7227 GN=pHCl-1 PE=4 SV=1	A0A4D6K8E5 (+5)	pHCl-1	86 kDa		0	0	0	0	0	0	0	0	0	0	0	0	0	0	0	0	0	0	0	0	0	0	0	0	0	0	0	0	0	0	0	0	0	0	1	0	0	0	0	0	0	0
854	true	Empty	Cyp4g15, isoform C OS=Drosophila melanogaster OX=7227 GN=Cyp4g15 PE=3 SV=2	Q8IR88 (+1)	Cyp4g15	65 kDa		0	0	0	0	0	0	0	0	0	0	0	0	0	0	0	0	0	0	0	0	0	0	0	0	0	0	0	0	0	0	0	0	0	1	0	0	0	0	0	0	0	0
855	true	Empty	Tudor and KH domain-containing protein homolog OS=Drosophila melanogaster OX=7227 GN=papi PE=1 SV=1	Q9VQ91	papi	64 kDa		0	0	0	0	0	0	0	0	0	0	0	0	0	0	0	0	0	0	0	0	0	0	0	0	0	0	0	0	0	0	0	0	0	0	0	0	0	0	0	0	0	1
856	true	Empty	WD repeat-containing protein 48 homolog OS=Drosophila melanogaster OX=7227 GN=Dmel\CG9062 PE=3 SV=1	A0A0B4KET0 (+1)	Dmel	77 kDa		0	0	0	0	0	0	0	0	0	0	0	0	0	0	0	0	0	0	0	0	0	0	0	0	0	0	0	0	0	0	0	0	0	0	0	0	0	0	0	0	0	1
857	true	Empty	FI02944p OS=Drosophila melanogaster OX=7227 GN=Dmel\CG12926 PE=2 SV=1	A1Z7X8 (+1)	Dmel	35 kDa		0	0	0	0	0	0	0	0	0	0	0	0	0	0	0	0	0	0	0	0	0	0	0	0	0	0	0	0	0	0	0	0	0	0	0	0	0	0	1	0	0	0
858	true	Empty	EG:132E8.1 protein OS=Drosophila melanogaster OX=7227 GN=ssx PE=1 SV=1	O76876	ssx	53 kDa		0	0	0	0	0	0	0	0	0	0	0	0	0	0	0	0	0	0	0	0	0	0	0	0	0	0	0	0	0	0	0	0	0	0	1	0	0	0	0	0	0	0
860	true	Empty	LP13185p OS=Drosophila melanogaster OX=7227 GN=CG15197 PE=1 SV=2	Q9VZ05	CG15197	38 kDa	true	0	0	0	0	0	0	0	0	0	0	0	0	0	0	0	0	0	0	0	0	0	0	0	0	0	0	0	0	0	0	0	0	0	0	0	0	0	0	1	0	0	0
861	true	Empty	Tripeptidyl-peptidase 2 OS=Drosophila melanogaster OX=7227 GN=TppII PE=3 SV=1	A0A0B4LF88 (+2)	TppII	151 kDa	true	0	0	0	0	0	0	0	0	0	0	0	0	0	0	0	0	0	0	0	0	0	0	0	0	0	0	0	0	0	0	1	0	0	0	0	0	0	0	0	0	0	0
871	true	Empty	Septin-2 OS=Drosophila melanogaster OX=7227 GN=Septin2 PE=1 SV=2	P54359	Septin2	48 kDa		0	0	0	0	0	0	0	0	0	0	0	0	0	0	0	0	0	0	0	0	0	0	0	0	0	1	0	0	0	0	0	0	0	0	0	0	0	0	0	0	0	0
864	true	Empty	Secretory 31, isoform B OS=Drosophila melanogaster OX=7227 GN=Sec31 PE=1 SV=1	A1Z7J6 (+2)	Sec31	136 kDa	true	0	0	0	0	0	0	0	0	0	0	0	0	0	0	0	0	0	0	0	0	0	0	0	0	0	0	0	0	0	0	0	1	0	0	0	0	0	0	0	0	0	0
862	true	Empty	Methionine aminopeptidase OS=Drosophila melanogaster OX=7227 GN=MAP1A PE=1 SV=1	Q9VC48	MAP1A	42 kDa		0	0	0	0	0	0	0	0	0	0	0	0	0	0	0	0	0	0	0	0	0	0	0	0	0	0	0	0	0	0	0	0	0	0	0	0	0	1	0	0	0	0
863	true	Empty	Dehydrogenase/reductase 4 OS=Drosophila melanogaster OX=7227 GN=Dhrs4 PE=1 SV=1	Q9VRJ4	Dhrs4	34 kDa		0	0	0	0	0	0	0	0	0	0	0	0	0	0	0	0	0	0	0	0	0	0	0	0	0	0	0	0	0	0	0	0	0	0	0	0	0	0	0	1	0	0
865	true	Empty	Acyl-coenzyme A diphosphatase FITM2 OS=Drosophila melanogaster OX=7227 GN=Fitm2 PE=1 SV=1	Q9VRJ2	Fitm2	48 kDa		0	0	0	0	0	0	0	0	0	0	0	0	0	0	0	0	0	1	0	0	0	0	0	0	0	0	0	0	0	0	0	0	0	0	0	0	0	0	0	0	0	0
866	true	Empty	GH13094p OS=Drosophila melanogaster OX=7227 GN=kairos PE=2 SV=2	Q9VWW2	kairos	64 kDa	true	0	0	0	0	0	0	0	0	0	0	0	0	0	0	0	0	0	0	0	0	0	0	0	0	0	0	0	0	0	0	0	0	0	0	0	0	0	0	0	0	0	1
867	true	Empty	Serrate RNA effector molecule homolog OS=Drosophila melanogaster OX=7227 GN=Ars2 PE=1 SV=1	A0A0B4KEI5 (+2)	Ars2	106 kDa		0	0	0	0	0	0	0	0	0	0	0	0	0	0	0	0	0	0	0	0	0	0	0	0	0	0	0	0	0	0	0	1	0	0	0	0	0	0	0	0	0	0
868	true	Empty	SD03319p OS=Drosophila melanogaster OX=7227 GN=Stoml2 PE=2 SV=1	Q8T3K9 (+1)	Stoml2	41 kDa		0	0	0	0	0	0	0	0	0	0	0	0	0	0	0	0	0	0	0	0	0	0	0	0	0	0	0	0	0	0	0	0	0	0	0	0	0	1	0	0	0	0
869	true	Empty	Adenylate kinase OS=Drosophila melanogaster OX=7227 GN=Adk2 PE=1 SV=1	Q9U915	Adk2	27 kDa		0	0	0	0	0	0	0	0	0	0	0	0	0	0	0	0	0	0	0	0	0	0	0	0	0	0	0	0	0	0	0	0	0	0	0	0	0	0	0	1	0	0
870	true	Empty	IP16022p OS=Drosophila melanogaster OX=7227 GN=CG5792 PE=2 SV=1	Q1WWG3 (+1)	CG5792	130 kDa		0	0	0	0	0	0	0	0	0	0	0	0	0	0	0	0	0	0	0	0	0	0	0	0	0	0	0	0	0	0	0	1	0	0	0	0	0	0	0	0	0	0
872	true	Empty	IP04211p (Fragment) OS=Drosophila melanogaster OX=7227 GN=Pka-R1-RO PE=2 SV=1	C9QP41 (+1)	Pka-R1-RO	54 kDa	true	0	0	0	0	0	0	0	0	0	0	0	0	0	0	0	0	0	0	0	0	0	0	0	0	0	0	0	0	0	0	0	0	0	0	0	0	1	0	0	0	0	0
END OF FILE
[truncated: 1 more columns]
